# Supplementary material for: Synthesis, crystal structure and thermal properties of poly[bis­[μ2-3-(amino­meth­yl)pyridine]­bis­(thio­cyanato)­cobalt(II)]
Source: Acta Crystallogr E Crystallogr Commun. 2021 Mar 26;77(Pt 4):428–32. doi: 10.1107/S2056989021003005 (PMC8025872; doi:10.1107/S2056989021003005)
Supplement: Supplementary file 1 [file e-77-00428-sup1.cif]

##############################################################################
#                                                                            #
# This CIF contains the data in a paper accepted for publication in          #
# Acta Crystallographica Section E. It conforms to the requirements of       #
# Notes for Authors for Acta Crystallographica Section E, and has been       #
# peer reviewed under the auspices of the IUCr Commission on Journals.       #
#                                                                            #
# Full details of the Crystallographic Information File format               #
# are given in the paper "The Crystallographic Information File (CIF):       #
# a New Standard Archive File for Crystallography" by S. R. Hall, F. H.      #
# Allen and I. D. Brown [Acta Cryst. (1991), A47, 655-685].                  #
#                                                                            #
# The current version of the core CIF dictionary is obtainable from          #
# ftp://ftp.iucr.org/pub/cif_core.dic.                                       #
#                                                                            #
# Software is freely available for graphical display of the structure(s)     #
# in this CIF. For information consult the CIF software page                 #
# http://www.iucr.org/resources/cif/software.                                #
#                                                                            #
# This file may be used for bona fide research purposes within the           #
# scientific community so long as proper attribution is given to the journal # 
# article from which it was obtained.                                        #
#                                                                            #
##############################################################################
data_I
_audit_creation_method     'SHELXL-2016/6'
_journal_date_recd_electronic     2021-03-16
_journal_date_accepted     2021-03-22
_journal_name_full     'Acta Crystallographica, Section E'
_journal_year     2021
_journal_volume     77
_journal_issue      4
_journal_page_first     428
_journal_page_last     432
_journal_paper_category     GM
_journal_paper_doi     10.1107/S2056989021003005
_journal_coeditor_code     ZL5009
_publ_contact_author_name
;
Christian N\"ather
;
_publ_contact_author_address
;
Institut f\"ur Anorganische Chemie,
Christian-Albrechts-Universit\~A\#164t zu Kiel,
Max-Eyth-Str. 2,
D-24118 Kiel,
Germany
;
_publ_contact_author_email     'cnaether@ac.uni-kiel.de'
_publ_contact_author_fax     ?
_publ_contact_author_phone     ?
_publ_section_title
;
Synthesis, crystal structure and thermal properties of
poly[bis[\m~2~-3-(aminomethyl)pyridine]bis(thiocyanato)cobalt(II)]
;
loop_
    _publ_author_name
    _publ_author_footnote
    _publ_author_address
    'Krebs, Christoph' .
;
Institut f\"ur Anorganische Chemie,
Christian-Albrechts-Universit\"at zu Kiel,
Max-Eyth-Str. 2,
D-24118 Kiel,
Germany
;
    'Jess, Inke' .
;
Institut f\"ur Anorganische Chemie,
Christian-Albrechts-Universit\"at zu Kiel,
Max-Eyth-Str. 2,
D-24118 Kiel,
Germany
;
    'N\"ather, Christian' .
;
Institut f\"ur Anorganische Chemie,
Christian-Albrechts-Universit\"at zu Kiel,
Max-Eyth-Str. 2,
D-24118 Kiel,
Germany
;
_publ_section_synopsis
;
In the crystal structure of the title compound the Co^II^ cations are
octahedrally coordinated by two terminal N-bonded thiocyanate anions and four
3-(aminomethyl)pyridine coligands, of which two are coordinated through the
pyridine N atom and two through the amino N atom. The cations are linked by
the coligands into layers, that are further connected into a three-dimensional
network by intermolecular N---H...S hydrogen bonding.
;
_chemical_name_systematic
;
Poly[bis[\m~2~-3-(aminomethyl)pyridine]bis(thiocyanato)cobalt(II)]
;
_chemical_name_common     ?
_chemical_formula_moiety     ?
_chemical_formula_sum     'C14 H16 Co N6 S2'
_chemical_formula_iupac     '[Co (N C S)2 (C6 H8 N2)2]'
_chemical_formula_weight     391.38
_chemical_melting_point     ?
_space_group_crystal_system     monoclinic
_space_group_name_H-M_alt     'P 21/n'
_space_group_name_Hall     '-P 2yn'
loop_
    _space_group_symop_operation_xyz
    'x, y, z'
    '-x+1/2, y+1/2, -z+1/2'
    '-x, -y, -z'
    'x-1/2, -y-1/2, z-1/2'
_cell_length_a     8.2442(4)
_cell_length_b     11.9186(4)
_cell_length_c     8.9204(4)
_cell_angle_alpha     90
_cell_angle_beta     100.807(4)
_cell_angle_gamma     90
_cell_volume     860.97(6)
_cell_formula_units_Z     2
_cell_measurement_reflns_used     13295
_cell_measurement_theta_min     2.89
_cell_measurement_theta_max     26.98
_cell_measurement_temperature     200(2)
_exptl_crystal_description     block
_exptl_crystal_colour     'light blue'
_exptl_crystal_size_max     0.20
_exptl_crystal_size_mid     0.15
_exptl_crystal_size_min     0.12
_exptl_crystal_density_diffrn     1.510
_exptl_crystal_density_meas     ?
_exptl_crystal_density_method     ?
_exptl_crystal_F_000     402
_exptl_absorpt_coefficient_mu     1.246
_exptl_absorpt_correction_type     numerical
_exptl_absorpt_process_details
;
(X-AREA; Stoe & Cie, 2002)
;
_exptl_absorpt_correction_T_min     0.7094
_exptl_absorpt_correction_T_max     0.8855
_diffrn_ambient_temperature     200(2)
_diffrn_source     ?
_diffrn_radiation_type     MoK\a
_diffrn_radiation_wavelength     0.71073
_diffrn_measurement_device_type     'STOE IPDS-2'
_diffrn_measurement_method     'Omega scans'
_diffrn_detector_area_resol_mean     ?
_diffrn_reflns_number     13295
_diffrn_reflns_av_R_equivalents     0.0285
_diffrn_reflns_av_unetI/netI     0.0136
_diffrn_reflns_theta_min     2.885
_diffrn_reflns_theta_max     26.983
_diffrn_reflns_theta_full     25.242
_diffrn_measured_fraction_theta_max     0.998
_diffrn_measured_fraction_theta_full     0.998
_diffrn_reflns_limit_h_min     -10
_diffrn_reflns_limit_h_max     10
_diffrn_reflns_limit_k_min     -15
_diffrn_reflns_limit_k_max     15
_diffrn_reflns_limit_l_min     -11
_diffrn_reflns_limit_l_max     11
_refine_special_details     ?
_reflns_number_total     1871
_reflns_number_gt     1702
_reflns_threshold_expression     'I > 2\s(I)'
_refine_ls_structure_factor_coef     Fsqd
_refine_ls_matrix_type     full
_refine_ls_R_factor_all     0.0342
_refine_ls_R_factor_gt     0.0291
_refine_ls_wR_factor_gt     0.0694
_refine_ls_wR_factor_ref     0.0713
_refine_ls_goodness_of_fit_ref     1.152
_refine_ls_restrained_S_all     1.152
_refine_ls_number_reflns     1871
_refine_ls_number_parameters     106
_refine_ls_number_restraints     0
_refine_ls_hydrogen_treatment     constr
_refine_ls_weighting_scheme     calc
_refine_ls_weighting_details
              'w=1/[\s^2^(Fo^2^)+(0.0359P)^2^+0.3351P] where P=(Fo^2^+2Fc^2^)/3'
_atom_sites_solution_hydrogens     geom
_atom_sites_solution_primary     direct
_atom_sites_solution_secondary     difmap
_refine_ls_shift/su_max     0.000
_refine_ls_shift/su_mean     0.000
_refine_diff_density_max     0.297
_refine_diff_density_min     -0.225
_refine_ls_extinction_method     none
_refine_ls_extinction_coef     .
loop_
    _atom_type_symbol
    _atom_type_description
    _atom_type_scat_dispersion_real
    _atom_type_scat_dispersion_imag
    _atom_type_scat_source
    'C' 'C' 0.0033 0.0016
                         'International Tables Vol C Tables 4.2.6.8 and 6.1.1.4'
    'H' 'H' 0.0000 0.0000
                         'International Tables Vol C Tables 4.2.6.8 and 6.1.1.4'
    'N' 'N' 0.0061 0.0033
                         'International Tables Vol C Tables 4.2.6.8 and 6.1.1.4'
    'S' 'S' 0.1246 0.1234
                         'International Tables Vol C Tables 4.2.6.8 and 6.1.1.4'
    'Co' 'Co' 0.3494 0.9721
                         'International Tables Vol C Tables 4.2.6.8 and 6.1.1.4'
_computing_data_collection
;
X-AREA (Stoe & Cie, 2002)
;
_computing_cell_refinement
;
X-AREA (Stoe & Cie, 2002)
;
_computing_data_reduction
;
X-AREA (Stoe & Cie, 2002)
;
_computing_structure_solution
;
SHELXS97 (Sheldrick, 2008)
;
_computing_structure_refinement
;
<i>SHELXL2016/6</i> (Sheldrick, 2015)
;
_computing_molecular_graphics
;
DIAMOND (Brandenburg & Putz, 1999)
;
_computing_publication_material
;
Publcif (Westrip, 2010)
;
loop_
    _atom_site_type_symbol
    _atom_site_label
    _atom_site_fract_x
    _atom_site_fract_y
    _atom_site_fract_z
    _atom_site_U_iso_or_equiv
    _atom_site_adp_type
    _atom_site_calc_flag
    _atom_site_occupancy
    _atom_site_disorder_assembly
    _atom_site_disorder_group
    Co Co1 0.000000 0.500000 0.000000 0.02255(11) Uani d 1 . .
    N N1 0.2001(2) 0.56371(13) -0.08934(18) 0.0295(3) Uani d 1 . .
    C C1 0.3105(2) 0.62263(15) -0.0971(2) 0.0267(4) Uani d 1 . .
    S S1 0.46298(6) 0.70951(4) -0.10573(7) 0.03779(14) Uani d 1 . .
    N N11 0.14044(19) 0.52941(12) 0.23318(17) 0.0259(3) Uani d 1 . .
    C C11 0.1228(2) 0.46286(15) 0.3504(2) 0.0293(4) Uani d 1 . .
    H H11 0.044225 0.403768 0.332043 0.035 Uiso calc 1 . .
    C C12 0.2131(3) 0.47585(16) 0.4966(2) 0.0314(4) Uani d 1 . .
    H H12 0.198637 0.425522 0.575614 0.038 Uiso calc 1 . .
    C C13 0.3246(2) 0.56334(16) 0.5256(2) 0.0304(4) Uani d 1 . .
    H H13 0.388294 0.573805 0.625018 0.036 Uiso calc 1 . .
    C C14 0.3425(2) 0.63566(14) 0.4080(2) 0.0260(4) Uani d 1 . .
    C C15 0.2496(2) 0.61412(14) 0.2644(2) 0.0266(4) Uani d 1 . .
    H H15 0.263911 0.662217 0.183003 0.032 Uiso calc 1 . .
    C C16 0.4576(2) 0.73543(15) 0.4332(2) 0.0296(4) Uani d 1 . .
    H H16A 0.561774 0.712435 0.500465 0.035 Uiso calc 1 . .
    H H16B 0.484490 0.758046 0.333897 0.035 Uiso calc 1 . .
    N N2 0.38938(19) 0.83381(12) 0.50202(18) 0.0271(3) Uani d 1 . .
    H H1N2 0.389470 0.816364 0.601345 0.032 Uiso calc 1 . .
    H H2N2 0.281758 0.840369 0.455359 0.032 Uiso calc 1 . .
loop_
    _atom_site_aniso_label
    _atom_site_aniso_U_11
    _atom_site_aniso_U_22
    _atom_site_aniso_U_33
    _atom_site_aniso_U_12
    _atom_site_aniso_U_13
    _atom_site_aniso_U_23
    Co1 0.02203(18) 0.01854(17) 0.02615(17) -0.00132(12) 0.00208(12) 0.00035(12)
    N1 0.0261(8) 0.0300(8) 0.0322(8) -0.0025(6) 0.0051(6) 0.0014(6)
    C1 0.0269(9) 0.0261(8) 0.0271(9) 0.0034(7) 0.0047(7) -0.0018(7)
    S1 0.0301(3) 0.0337(3) 0.0503(3) -0.0084(2) 0.0094(2) -0.0046(2)
    N11 0.0263(8) 0.0229(7) 0.0275(7) -0.0014(6) 0.0021(6) -0.0015(6)
    C11 0.0305(10) 0.0230(8) 0.0345(10) -0.0039(7) 0.0063(8) -0.0023(7)
    C12 0.0375(11) 0.0277(9) 0.0289(9) -0.0021(7) 0.0065(8) 0.0028(7)
    C13 0.0348(10) 0.0289(9) 0.0263(9) -0.0005(8) 0.0031(7) -0.0027(7)
    C14 0.0260(9) 0.0212(8) 0.0307(9) 0.0004(7) 0.0052(7) -0.0038(7)
    C15 0.0289(9) 0.0210(8) 0.0289(9) -0.0008(7) 0.0033(7) 0.0004(6)
    C16 0.0282(9) 0.0248(9) 0.0350(9) -0.0028(7) 0.0042(8) -0.0045(7)
    N2 0.0270(8) 0.0208(7) 0.0326(8) -0.0016(6) 0.0036(6) -0.0010(6)
_geom_special_details
;
 All esds (except the esd in the dihedral angle between two l.s. planes)
 are estimated using the full covariance matrix.  The cell esds are taken
 into account individually in the estimation of esds in distances, angles
 and torsion angles; correlations between esds in cell parameters are only
 used when they are defined by crystal symmetry.  An approximate (isotropic)
 treatment of cell esds is used for estimating esds involving l.s. planes.
;
loop_
    _geom_bond_atom_site_label_1
    _geom_bond_atom_site_label_2
    _geom_bond_site_symmetry_2
    _geom_bond_distance
    _geom_bond_publ_flag
    Co1 N1 3_565 2.1038(16) ?
    Co1 N1 . 2.1038(16) y
    Co1 N2 4_575 2.1821(15) ?
    Co1 N2 2_545 2.1821(15) y
    Co1 N11 . 2.2107(15) y
    Co1 N11 3_565 2.2107(15) ?
    N1 C1 . 1.162(2) ?
    C1 S1 . 1.6415(19) ?
    N11 C11 . 1.342(2) ?
    N11 C15 . 1.346(2) ?
    C11 C12 . 1.384(3) ?
    C11 H11 . 0.9500 ?
    C12 C13 . 1.382(3) ?
    C12 H12 . 0.9500 ?
    C13 C14 . 1.387(3) ?
    C13 H13 . 0.9500 ?
    C14 C15 . 1.388(3) ?
    C14 C16 . 1.511(2) ?
    C15 H15 . 0.9500 ?
    C16 N2 . 1.482(2) ?
    C16 H16A . 0.9900 ?
    C16 H16B . 0.9900 ?
    N2 H1N2 . 0.9100 ?
    N2 H2N2 . 0.9100 ?
loop_
    _geom_angle_atom_site_label_1
    _geom_angle_atom_site_label_2
    _geom_angle_atom_site_label_3
    _geom_angle_site_symmetry_1
    _geom_angle_site_symmetry_3
    _geom_angle
    _geom_angle_publ_flag
    N1 Co1 N1 3_565 . 180.00(8) y
    N1 Co1 N2 3_565 4_575 88.05(6) .
    N1 Co1 N2 . 4_575 91.95(6) y
    N1 Co1 N2 3_565 2_545 91.95(6) ?
    N1 Co1 N2 . 2_545 88.05(6) y
    N2 Co1 N2 4_575 2_545 180.0 ?
    N1 Co1 N11 3_565 . 90.59(6) y
    N1 Co1 N11 . . 89.41(6) y
    N2 Co1 N11 4_575 . 89.67(6) y
    N2 Co1 N11 2_545 . 90.33(6) y
    N1 Co1 N11 3_565 3_565 89.41(6) ?
    N1 Co1 N11 . 3_565 90.59(6) ?
    N2 Co1 N11 4_575 3_565 90.33(6) ?
    N2 Co1 N11 2_545 3_565 89.67(6) ?
    N11 Co1 N11 . 3_565 180.0 y
    C1 N1 Co1 . . 156.84(15) ?
    N1 C1 S1 . . 177.97(17) ?
    C11 N11 C15 . . 116.60(16) ?
    C11 N11 Co1 . . 121.68(12) ?
    C15 N11 Co1 . . 121.71(12) ?
    N11 C11 C12 . . 123.39(17) ?
    N11 C11 H11 . . 118.3 ?
    C12 C11 H11 . . 118.3 ?
    C13 C12 C11 . . 118.85(17) ?
    C13 C12 H12 . . 120.6 ?
    C11 C12 H12 . . 120.6 ?
    C12 C13 C14 . . 119.24(18) ?
    C12 C13 H13 . . 120.4 ?
    C14 C13 H13 . . 120.4 ?
    C13 C14 C15 . . 117.69(17) ?
    C13 C14 C16 . . 121.98(17) ?
    C15 C14 C16 . . 120.33(16) ?
    N11 C15 C14 . . 124.18(17) ?
    N11 C15 H15 . . 117.9 ?
    C14 C15 H15 . . 117.9 ?
    N2 C16 C14 . . 114.06(15) ?
    N2 C16 H16A . . 108.7 ?
    C14 C16 H16A . . 108.7 ?
    N2 C16 H16B . . 108.7 ?
    C14 C16 H16B . . 108.7 ?
    H16A C16 H16B . . 107.6 ?
    C16 N2 Co1 . 2 121.54(11) ?
    C16 N2 H1N2 . . 106.9 ?
    Co1 N2 H1N2 2 . 106.9 ?
    C16 N2 H2N2 . . 106.9 ?
    Co1 N2 H2N2 2 . 106.9 ?
    H1N2 N2 H2N2 . . 106.7 ?
loop_
    _geom_torsion_atom_site_label_1
    _geom_torsion_atom_site_label_2
    _geom_torsion_atom_site_label_3
    _geom_torsion_atom_site_label_4
    _geom_torsion_site_symmetry_1
    _geom_torsion_site_symmetry_2
    _geom_torsion_site_symmetry_3
    _geom_torsion_site_symmetry_4
    _geom_torsion
    _geom_torsion_publ_flag
    C15 N11 C11 C12 . . . . -1.8(3) ?
    Co1 N11 C11 C12 . . . . 177.39(15) ?
    N11 C11 C12 C13 . . . . 1.7(3) ?
    C11 C12 C13 C14 . . . . 0.2(3) ?
    C12 C13 C14 C15 . . . . -1.8(3) ?
    C12 C13 C14 C16 . . . . 177.72(17) ?
    C11 N11 C15 C14 . . . . 0.0(3) ?
    Co1 N11 C15 C14 . . . . -179.17(13) ?
    C13 C14 C15 N11 . . . . 1.8(3) ?
    C16 C14 C15 N11 . . . . -177.78(17) ?
    C13 C14 C16 N2 . . . . -79.6(2) ?
    C15 C14 C16 N2 . . . . 100.0(2) ?
    C14 C16 N2 Co1 . . . 2 -164.90(12) ?
loop_
    _geom_hbond_atom_site_label_D
    _geom_hbond_atom_site_label_H
    _geom_hbond_atom_site_label_A
    _geom_hbond_site_symmetry_A
    _geom_hbond_distance_DH
    _geom_hbond_distance_HA
    _geom_hbond_distance_DA
    _geom_hbond_angle_DHA
    C11 H11 N1 3_565 0.95 2.69 3.207(3) 114.5
    C12 H12 S1 2_545 0.95 2.93 3.696(2) 138.1
    C15 H15 N1 . 0.95 2.66 3.163(2) 113.6
    N2 H1N2 S1 1_556 0.91 2.87 3.7430(17) 161.8
    N2 H2N2 S1 4_576 0.91 2.65 3.5044(17) 156.8
_shelx_space_group_comment
;
The symmetry employed for this shelxl refinement is uniquely defined
by the following loop, which should always be used as a source of
symmetry information in preference to the above space-group names.
They are only intended as comments.
;
_shelx_estimated_absorpt_T_min     ?
_shelx_estimated_absorpt_T_max     ?
_shelx_hkl_file
;
  -1   0   0    2.06   17.81   0
   1   0   0    4.86   18.89   0
   1   0   0    1.68   20.77   0
  -1   0   0    1.29   17.63   0
  -2   0   0  708.62   20.13   0
   2   0   0  695.24   21.40   0
   2   0   0  689.01   19.67   0
  -2   0   0  722.02   19.85   0
   3   0   0    1.07   12.22   0
   3   0   0   -4.60   12.39   0
  -3   0   0    4.69   12.68   0
  -3   0   0    1.69   12.40   0
  -4   0   0 1410.81   19.24   0
  -4   0   0 1426.75   19.36   0
   4   0   0 1370.13   18.27   0
   4   0   0 1385.33   19.04   0
  -5   0   0   -2.10    8.94   0
   5   0   0    2.35   11.38   0
  -5   0   0    8.23   10.12   0
   5   0   0   -0.87    9.70   0
   6   0   0 1559.38   18.49   0
  -6   0   0 1484.36   16.88   0
  -6   0   0 1532.23   16.69   0
   6   0   0 1473.17   15.90   0
  -7   0   0    3.70    9.54   0
  -7   0   0   -1.90   10.80   0
   7   0   0    2.16    9.82   0
   7   0   0    6.51   11.78   0
  -8   0   0  174.80   11.21   0
   8   0   0  170.70   12.18   0
   8   0   0  169.96   10.02   0
  -8   0   0  162.27   11.44   0
   9   0   0    2.65    9.53   0
   9   0   0   -0.84   12.52   0
  -9   0   0    7.96   11.20   0
  -9   0   0    4.06   10.81   0
  10   0   0    7.73   11.69   0
  10   0   0   -0.54   13.91   0
 -10   0   0    8.44   11.33   0
 -10   0   0    7.64   13.51   0
   0  -1   0    2.13   17.72   0
   0   1   0    8.34   15.57   0
   0   1   0    5.96   17.68   0
   0  -1   0    7.35   22.11   0
   1   1   0 5357.82   49.71   0
  -1  -1   0 5410.02   42.54   0
   1  -1   0 5411.51   43.14   0
   1   1   0 5354.82   43.79   0
  -1   1   0 5389.79   42.41   0
  -1  -1   0 5403.47   49.63   0
  -2  -1   0 6765.21   38.23   0
   2   1   0 6740.12   38.00   0
  -3   1   0  105.57   11.54   0
   3  -1   0  107.90   14.04   0
  -3  -1   0  101.49   10.90   0
  -3  -1   0  108.21   14.43   0
  -3   1   0  113.60   13.60   0
   3   1   0  109.49   10.65   0
   3  -1   0  103.36   15.32   0
   3   1   0  102.23   14.53   0
   4   1   0  676.95   14.33   0
   4  -1   0  693.33   16.77   0
   4   1   0  677.54   16.37   0
  -4   1   0  701.24   14.06   0
  -4   1   0  688.79   16.20   0
   4  -1   0  717.28   15.17   0
  -4  -1   0  669.21   14.88   0
  -4  -1   0  715.54   16.16   0
   5   1   0  351.05   11.64   0
  -5   1   0  344.18   12.13   0
   5   1   0  353.48   13.28   0
  -5  -1   0  358.25   11.86   0
   5  -1   0  362.38   11.85   0
   5  -1   0  340.28   12.16   0
  -5   1   0  339.54   14.09   0
  -5  -1   0  328.94   10.39   0
   6   1   0  542.80   11.05   0
   6  -1   0  546.36   13.64   0
  -6  -1   0  563.28   13.99   0
  -6   1   0  545.00   12.25   0
   6  -1   0  566.04   13.96   0
  -6   1   0  527.91   14.81   0
  -6  -1   0  545.33   12.85   0
   6   1   0  559.12   14.36   0
   7  -1   0  379.10   11.93   0
   7   1   0  353.76   11.22   0
  -7   1   0  367.47   12.93   0
   7  -1   0  365.67   11.34   0
  -7  -1   0  384.49   13.01   0
  -7   1   0  375.47   12.60   0
  -7  -1   0  355.51   11.52   0
   7   1   0  370.19   13.67   0
   8   1   0  353.50   11.34   0
   8  -1   0  390.28   13.28   0
   8  -1   0  355.79   12.21   0
  -8   1   0  394.97   11.57   0
  -8  -1   0  383.18   14.34   0
   8   1   0  383.41   13.98   0
  -8  -1   0  378.71   12.35   0
  -8   1   0  357.82   13.99   0
   9   1   0  736.96   17.82   0
  -9  -1   0  776.57   17.68   0
   9  -1   0  741.93   15.70   0
  -9   1   0  725.37   15.65   0
   9   1   0  742.77   11.42   0
   9  -1   0  709.65   14.36   0
  -9  -1   0  733.66   14.06   0
  -9   1   0  771.18   15.30   0
 -10   1   0   65.23   12.28   0
  10  -1   0   42.82   12.18   0
 -10  -1   0   65.12   16.71   0
 -10   1   0   64.08   13.14   0
  10  -1   0   57.79   12.00   0
 -10  -1   0   60.09   11.62   0
  10   1   0   70.16   10.50   0
  10   1   0    0.99   14.84   0
   0   2   0 3578.35   31.77   0
   0   2   0 3799.75   36.49   0
   0  -2   0 3648.16   36.57   0
   0  -2   0 3644.27   32.14   0
   1   2   0 5191.33   37.56   0
   1   2   0 5186.77   33.88   0
   1  -2   0 5201.81   34.04   0
  -1  -2   0 5256.48   34.68   0
  -1   2   0 5225.21   34.00   0
   1   2   0 4999.66   37.03   0
  -2  -2   0 2747.35   27.06   0
   2   2   0 2650.77   26.99   0
  -2  -2   0 2683.95   22.65   0
  -2   2   0 2685.51   23.37   0
   2  -2   0 2751.46   25.77   0
   2   2   0 2656.49   23.44   0
   3   2   0  586.90   12.40   0
  -3   2   0  595.82   12.49   0
  -3   2   0  576.07   23.23   0
  -3  -2   0  580.62   12.48   0
   3   2   0  570.32   15.12   0
   3  -2   0  564.33   21.48   0
   3  -2   0  610.86   13.84   0
  -3  -2   0  583.84   15.16   0
   4  -2   0   36.74    9.14   0
  -4   2   0   34.72    8.03   0
  -4  -2   0   40.35   10.02   0
  -4  -2   0   25.75   10.59   0
  -4   2   0   37.77   14.28   0
   4   2   0   26.17    8.90   0
   4   2   0   28.40   12.06   0
   4  -2   0   34.66   11.40   0
   5   2   0   36.88    8.74   0
   5  -2   0   55.96    9.60   0
  -5   2   0   48.79    8.67   0
  -5  -2   0   50.99   11.01   0
   5  -2   0   51.97   12.59   0
   5   2   0   42.93   11.14   0
  -5  -2   0   42.56    8.98   0
  -5   2   0   51.35   13.31   0
   6   2   0  915.24   12.18   0
  -6  -2   0  900.35   12.10   0
   6  -2   0  941.32   13.78   0
   6  -2   0  908.58   15.81   0
  -6   2   0  918.09   17.91   0
  -6  -2   0  919.01   15.88   0
  -6   2   0  922.56   13.25   0
   6   2   0  932.17   16.53   0
  -7   2   0  583.38   12.00   0
  -7  -2   0  586.43   15.54   0
  -7  -2   0  552.73   10.39   0
   7   2   0  568.63   15.33   0
   7  -2   0  549.27   14.03   0
   7  -2   0  590.76   12.62   0
   7   2   0  532.62   11.71   0
  -7   2   0  577.87   16.05   0
   8  -2   0  492.29   13.08   0
  -8  -2   0  522.03   15.16   0
  -8   2   0  506.14   12.00   0
   8  -2   0  518.78   13.60   0
   8   2   0  524.28   16.39   0
   8   2   0  484.54   10.43   0
  -8   2   0  510.44   16.16   0
  -8  -2   0  477.26   10.77   0
   9  -2   0   21.46   10.85   0
   9   2   0   30.87   14.11   0
   9  -2   0   27.97    9.83   0
  -9   2   0   31.85   13.60   0
   9   2   0   34.30   10.29   0
  -9  -2   0   32.74   13.81   0
  -9  -2   0   34.88    8.80   0
  -9   2   0   30.29   11.28   0
  10   2   0    3.03   17.17   0
 -10  -2   0  341.55   13.02   0
  10  -2   0  347.18   14.45   0
  10   2   0  332.73   12.03   0
  10  -2   0   -0.82   12.12   0
 -10   2   0  345.36   14.57   0
 -10   2   0  364.46   17.05   0
   0  -3   0   -6.53   13.57   0
   0  -3   0    7.54   13.53   0
   0   3   0    1.47   14.94   0
   0   3   0    5.36   13.16   0
  -2  -3   0    7.35   10.61   0
  -2   3   0   -0.80   11.22   0
   2   3   0   13.49   10.73   0
   2  -3   0    7.29   11.30   0
   2   3   0    6.06   12.49   0
   2   3   0   19.90    9.78   0
   3   3   0  734.05   12.00   0
  -3  -3   0  736.62   13.76   0
  -3  -3   0  777.03   15.17   0
  -3   3   0  757.88   13.85   0
   3  -3   0  757.89   14.30   0
   3   3   0  744.83   16.01   0
  -4   3   0 1181.17   35.96   0
  -4  -3   0 1173.16   15.29   0
   4   3   0 1195.50   15.16   0
  -4  -3   0 1221.79   16.49   0
   4  -3   0 1235.20   13.96   0
   4   3   0 1194.39   15.94   0
  -4   3   0 1231.43   14.69   0
   5  -3   0 2729.53   32.98   0
  -5  -3   0 2840.96   23.17   0
   5  -3   0 2832.55   19.07   0
  -5   3   0 2732.71   36.42   0
  -5  -3   0 2722.45   16.83   0
  -5   3   0 2848.76   17.98   0
   5   3   0 2693.27   17.59   0
   5   3   0 2705.49   22.41   0
  -6   3   0  413.78   18.94   0
   6   3   0  432.71   11.54   0
   6  -3   0  425.86   16.51   0
   6  -3   0  435.11   11.90   0
   6   3   0  425.13   13.07   0
  -6  -3   0  433.02   10.17   0
  -6  -3   0  443.68   13.15   0
  -6   3   0  428.72   11.00   0
  -7   3   0  505.28   11.38   0
   7  -3   0  486.80   16.08   0
  -7  -3   0  507.46   12.45   0
  -7   3   0  486.64   16.88   0
   7   3   0  533.41   16.73   0
   7   3   0  525.88   12.61   0
  -7  -3   0  529.83   14.00   0
   7  -3   0  501.72   11.98   0
   8   3   0  107.31   10.84   0
   8  -3   0  121.40   10.32   0
  -8  -3   0  116.31   11.94   0
  -8   3   0  109.51   15.12   0
   8   3   0  105.31   14.24   0
  -8   3   0  119.21   11.60   0
   8  -3   0  107.38   13.19   0
  -8  -3   0  119.04   10.99   0
  -9   3   0   49.87   14.94   0
  -9  -3   0   55.64    9.51   0
   9   3   0   44.51   13.99   0
   9  -3   0   52.58   13.68   0
  -9   3   0   46.59    9.92   0
   9   3   0   61.26    9.27   0
   9  -3   0   46.34   10.08   0
 -10  -3   0   54.04   11.66   0
 -10   3   0   63.87   19.42   0
  10   3   0   60.83    9.21   0
  10  -3   0   51.33   12.58   0
 -10   3   0   66.91   12.42   0
   0   4   0 3357.10   23.69   0
   0   4   0 3365.90   26.11   0
   0  -4   0 3347.77   22.32   0
   0  -4   0 3441.65   26.15   0
  -1  -4   0  788.12   16.77   0
  -1   4   0  801.14   18.24   0
   1   4   0  770.05   13.65   0
  -1   4   0  811.73   14.03   0
   1   4   0  789.65   14.63   0
   1  -4   0  769.50   13.93   0
   1  -4   0  816.85   21.16   0
  -1  -4   0  788.16   16.04   0
   2   4   0 7223.35   27.93   0
   2   4   0 7268.99   30.82   0
   2   4   0 7369.25   31.56   0
   2  -4   0 7286.85   27.57   0
  -2  -4   0 7404.74   29.84   0
  -2   4   0 7435.58   28.96   0
  -3  -4   0  269.91   11.02   0
   3   4   0  272.73   12.16   0
   3  -4   0  300.98    9.43   0
   3   4   0  278.98   11.69   0
   3   4   0  274.11   10.30   0
  -3   4   0  279.67    9.85   0
   4  -4   0 1317.16   15.01   0
   4   4   0 1274.56   15.50   0
  -4  -4   0 1265.42   13.12   0
   4   4   0 1263.38   14.99   0
   4   4   0 1276.05   12.57   0
  -4   4   0 1300.65   14.44   0
   5   4   0  799.69   12.40   0
  -5   4   0  846.04   11.07   0
  -5  -4   0  805.54   11.37   0
   5  -4   0  842.33   11.66   0
   5   4   0  812.97   13.34   0
   6   4   0  521.51   10.08   0
  -6   4   0  544.01   11.09   0
   6   4   0  532.76   12.49   0
  -6  -4   0  518.48   12.05   0
   6  -4   0  557.59   12.00   0
  -7  -4   0  213.31    9.54   0
   7  -4   0  224.79   10.20   0
  -7   4   0  217.90    9.87   0
   7   4   0  205.11   12.20   0
   7   4   0  197.85    9.24   0
  -8  -4   0  160.22    9.23   0
   8   4   0  162.80   12.89   0
   8  -4   0  158.60   10.32   0
  -8   4   0  165.99    9.88   0
   8   4   0  165.87   14.94   0
   8   4   0  163.44    9.09   0
   9   4   0  170.41   11.62   0
  -9   4   0  174.17   10.50   0
   9  -4   0  208.54   12.09   0
   9   4   0  179.69   15.46   0
   9   4   0  180.37   16.19   0
  -9  -4   0  159.58   11.85   0
   0  -5   0   -2.14   12.40   0
   0  -5   0    1.38   11.13   0
   0   5   0   -4.20    9.14   0
   0   5   0   -6.16   10.57   0
  -1  -5   0  453.21   11.78   0
   1  -5   0  452.92   10.95   0
  -1   5   0  461.58   11.10   0
  -1  -5   0  450.77   10.55   0
   1  -5   0  462.16   16.19   0
   1   5   0  444.12   10.76   0
  -1   5   0  440.30   13.98   0
   1   5   0  442.40   10.78   0
  -2   5   0  199.05    9.95   0
   2   5   0  185.60   10.08   0
  -2  -5   0  183.24   12.24   0
   2  -5   0  204.09    9.60   0
   2  -5   0  193.10   15.39   0
  -2   5   0  195.68   16.57   0
   2   5   0  192.74   11.13   0
   2   5   0  198.38   11.46   0
   3   5   0  434.32   10.82   0
   3  -5   0  440.43   11.65   0
   3   5   0  447.04   10.11   0
  -3   5   0  454.92   10.57   0
  -3  -5   0  445.67   11.38   0
   3   5   0  438.20   12.09   0
   4  -5   0  461.62   10.33   0
   4   5   0  457.79    9.74   0
  -4   5   0  479.32   10.39   0
  -4  -5   0  482.54   10.41   0
   4   5   0  463.53   10.93   0
   4   5   0  458.86   11.41   0
  -5  -5   0  219.94    9.39   0
   5   5   0  220.42    9.08   0
   5  -5   0  233.21   10.38   0
   5   5   0  212.61   10.88   0
  -5   5   0  217.39    9.55   0
   5   5   0  216.78   11.42   0
  -6   5   0  171.31    9.26   0
   6   5   0  183.27   10.19   0
   6   5   0  167.23    9.44   0
   6   5   0  181.86   11.96   0
   6  -5   0  171.29    8.55   0
  -6  -5   0  204.29   11.47   0
   7  -5   0  505.95   11.46   0
   7   5   0  504.79   13.63   0
  -7  -5   0  473.20   10.44   0
   7   5   0  493.77   13.49   0
   7   5   0  497.73   12.04   0
  -7   5   0  498.84    9.50   0
   8   5   0   24.74   12.28   0
  -8  -5   0   31.10    8.61   0
   8  -5   0   29.87    9.72   0
  -8   5   0   27.07    9.21   0
   8   5   0   32.16    8.70   0
   8   5   0   29.46   13.90   0
   9  -5   0  329.12   11.72   0
  -9   5   0  332.25   11.37   0
   9   5   0  332.43   15.93   0
  -9  -5   0  350.59   12.29   0
   9   5   0  333.20   10.23   0
   9   5   0  140.54   15.39   0
   0  -6   0 1169.08   16.98   0
   0   6   0 1196.28   12.91   0
   0   6   0 1169.20   14.17   0
   0  -6   0 1154.86   12.63   0
  -1  -6   0  111.03   10.19   0
   1  -6   0  116.92    9.01   0
   1   6   0  112.46   10.53   0
  -1   6   0  110.08   10.83   0
   1  -6   0  104.44   13.26   0
   1   6   0  110.81    8.44   0
  -1   6   0  106.95    9.23   0
  -1  -6   0  108.35    8.44   0
   2  -6   0 1057.13   12.14   0
  -2   6   0 1074.91   12.46   0
  -2   6   0 1040.90   18.00   0
   2   6   0 1021.68   12.58   0
   2  -6   0 1059.70   19.06   0
   2   6   0 1061.09   12.36   0
  -2  -6   0 1061.88   13.73   0
   2   6   0 1062.63   12.56   0
  -3   6   0  811.49   11.33   0
   3   6   0  766.71   11.30   0
  -3   6   0  762.91   24.04   0
   3   6   0  766.60   10.66   0
   3  -6   0  796.75   11.10   0
   3  -6   0  752.89   23.99   0
  -3  -6   0  774.62   11.53   0
   3   6   0  769.94   10.73   0
   4  -6   0   79.85   10.07   0
   4   6   0   92.31    9.13   0
   4   6   0   96.36   10.01   0
  -4   6   0   98.18    8.30   0
  -4  -6   0   81.03    9.24   0
   4   6   0   84.61    9.97   0
  -5   6   0  295.87    9.88   0
   5  -6   0  298.35    8.76   0
   5   6   0  301.60   10.15   0
  -5  -6   0  287.29    9.24   0
   5   6   0  282.80   10.50   0
   5   6   0  307.19   10.74   0
   6   6   0  355.88   10.92   0
  -6   6   0  347.20   10.03   0
   6   6   0  356.86   10.04   0
  -6  -6   0  372.60   10.13   0
   6  -6   0  356.74   10.85   0
   6   6   0  353.98   12.83   0
  -7  -6   0  444.26   10.60   0
   7  -6   0  445.92    9.81   0
   7   6   0  455.68    9.97   0
   7   6   0  441.23   12.10   0
  -7   6   0  466.85    9.67   0
   7   6   0  455.77   12.85   0
   8   6   0  635.46   15.09   0
   8  -6   0  634.34   10.97   0
   8   6   0  604.95   14.91   0
  -8   6   0  597.58   11.82   0
   8   6   0  607.69   12.70   0
  -8  -6   0  641.28   10.88   0
   9  -6   0   66.79    8.94   0
   9   6   0    3.38   11.38   0
   9   6   0   63.33   11.82   0
  -9   6   0   46.55   10.14   0
   9   6   0    2.32   13.75   0
  -9  -6   0   97.27    9.54   0
   0  -7   0    4.30    9.98   0
   0   7   0   11.34    8.30   0
   0   7   0    2.62    8.00   0
   0  -7   0   -2.21    8.54   0
   1   7   0 4119.93   19.08   0
   1  -7   0 4233.93   25.19   0
  -1  -7   0 4136.80   18.91   0
  -1   7   0 4189.63   18.54   0
  -1   7   0 4088.42   23.54   0
   1  -7   0 4119.22   19.20   0
   1   7   0 4208.35   20.13   0
  -1  -7   0 4280.39   22.62   0
   2   7   0   10.32    7.78   0
  -2   7   0    2.26    9.25   0
   2   7   0   10.55    8.56   0
  -2  -7   0    5.15    9.14   0
   2   7   0    7.24    7.66   0
   2  -7   0   13.53    9.82   0
   2  -7   0   10.31   12.47   0
  -2   7   0   12.81    8.31   0
   3   7   0 2821.12   15.68   0
   3  -7   0 2795.15   15.42   0
   3   7   0 2781.92   17.90   0
   3   7   0 2776.70   16.34   0
  -3   7   0 2704.65   29.12   0
  -3  -7   0 2829.71   16.96   0
   3  -7   0 2658.60   29.96   0
  -3   7   0 2800.83   15.71   0
   4   7   0   80.89    8.98   0
   4  -7   0   37.30    8.37   0
   4   7   0   29.59    9.46   0
  -4  -7   0   61.62    9.74   0
  -4   7   0   41.20    8.42   0
   4   7   0   35.16    9.41   0
   5   7   0  433.99   10.66   0
   5   7   0  434.61   11.38   0
  -5   7   0  458.42   10.55   0
   5  -7   0  433.21   10.81   0
  -5  -7   0  428.57   10.15   0
   5   7   0  423.47    9.63   0
   6   7   0   22.67    9.45   0
   6   7   0    4.53    8.78   0
   6  -7   0   26.34    9.25   0
  -6   7   0   26.77    7.26   0
  -6  -7   0   31.61   11.15   0
   6   7   0   18.90    9.15   0
   7   7   0  237.02   12.12   0
  -7   7   0  234.84    8.11   0
   7   7   0  238.39    9.66   0
  -7  -7   0  217.89    9.64   0
   7   7   0  236.04   10.17   0
   7  -7   0  243.73   10.36   0
   8   7   0   23.20   11.52   0
   8   7   0   18.40   11.17   0
  -8  -7   0   31.33   11.49   0
  -8   7   0   24.52    7.88   0
   8  -7   0   32.36   10.22   0
   8   7   0   35.09   12.49   0
   9  -7   0   45.74   10.95   0
  -9   7   0   46.51   10.42   0
  -9  -7   0   43.30    9.69   0
   9   7   0   -0.10   13.27   0
   9   7   0   -1.69   12.27   0
   9   7   0   54.16   10.11   0
   0  -8   0  465.26    9.34   0
   0   8   0  489.68   11.31   0
   0  -8   0  499.46   11.99   0
   0   8   0  478.90   11.67   0
   1   8   0  294.62    9.17   0
  -1   8   0  298.88    9.41   0
   1  -8   0  303.32   12.66   0
   1   8   0  275.13    8.99   0
   1  -8   0  300.43    9.10   0
  -1   8   0  310.69   10.81   0
  -1  -8   0  284.36    8.54   0
  -1  -8   0  311.97   10.89   0
   2   8   0  256.15    8.75   0
   2  -8   0  241.75   12.11   0
  -2   8   0  244.25   10.81   0
   2   8   0  244.31    8.72   0
  -2   8   0  258.90   10.69   0
   2   8   0  258.89    9.11   0
   2  -8   0  256.21    8.89   0
  -2  -8   0  240.08   10.04   0
   3   8   0  191.59    8.41   0
   3  -8   0  176.76   13.97   0
   3   8   0  192.28    9.27   0
  -3   8   0  177.14   13.81   0
   3   8   0  190.63    8.27   0
  -3  -8   0  210.63   10.14   0
  -3   8   0  202.17    9.15   0
   3  -8   0  182.70    8.47   0
   4   8   0  579.67    9.54   0
  -4   8   0  587.62   10.20   0
  -4  -8   0  583.35   10.42   0
   4  -8   0  592.85   10.09   0
   4   8   0  589.33   11.85   0
   4   8   0  585.85   11.11   0
  -5   8   0  591.14    9.41   0
   5  -8   0  581.08   10.82   0
  -5  -8   0  564.22   10.76   0
   5   8   0  571.25    9.92   0
   5   8   0  578.43   10.00   0
   5   8   0  588.28   11.87   0
   6  -8   0  154.01   10.36   0
   6   8   0  173.31   10.15   0
  -6  -8   0  160.81    9.47   0
   6   8   0  159.57    9.02   0
  -6   8   0  165.04    7.90   0
   6   8   0  167.83    9.55   0
  -7  -8   0   52.51    9.28   0
   7   8   0   55.38    9.18   0
   7   8   0   48.35    9.89   0
  -7   8   0   35.42    9.20   0
   7   8   0   45.10   10.36   0
   7  -8   0   57.02    9.82   0
   8   8   0  129.13   11.96   0
   8   8   0  137.05   12.51   0
   8   8   0  151.61   12.00   0
   8  -8   0  133.11    9.14   0
  -8   8   0  133.03   10.04   0
  -8  -8   0  127.14    9.83   0
   0   9   0   -4.30    9.10   0
   0  -9   0    1.18   11.69   0
   0  -9   0   21.72    8.98   0
   0   9   0    5.80    7.75   0
   1   9   0   27.64    7.99   0
  -1   9   0   17.73    9.91   0
  -1  -9   0   61.01   10.11   0
   1  -9   0   42.09    9.51   0
  -1  -9   0   30.14    7.88   0
   1   9   0   29.03    8.11   0
   1  -9   0   33.57    7.79   0
  -1   9   0   39.50    9.76   0
   2   9   0   22.84    8.01   0
   2  -9   0   10.22   10.22   0
  -2  -9   0   32.35   12.03   0
  -2   9   0   15.14    7.84   0
  -2   9   0   17.29   10.47   0
   2  -9   0   20.56    7.55   0
   2   9   0   18.98    8.08   0
   2   9   0   26.69    8.92   0
   3  -9   0  380.95   10.37   0
   3   9   0  369.46    9.07   0
   3   9   0  352.07   10.67   0
  -3  -9   0  353.98   10.20   0
  -3   9   0  363.85    9.01   0
  -3   9   0  367.57   14.92   0
   3  -9   0  350.64   15.34   0
   3   9   0  354.16    8.91   0
   4   9   0  181.21    8.39   0
   4  -9   0  186.65    8.29   0
   4   9   0  173.65    7.65   0
  -4  -9   0  210.34   10.09   0
  -4   9   0  175.62   10.43   0
   4   9   0  195.67    8.99   0
   5   9   0  192.00    8.63   0
   5   9   0  232.96    9.26   0
   5  -9   0  243.71    8.36   0
  -5  -9   0  245.54    9.78   0
   5   9   0  245.94   10.17   0
  -5   9   0  234.24    8.79   0
   6   9   0    6.35    8.94   0
   6   9   0   -1.22    8.36   0
   6  -9   0    6.19    7.60   0
  -6   9   0    0.69    7.33   0
   6   9   0   -3.32    9.86   0
  -6  -9   0   13.91    8.93   0
   7   9   0  301.56   10.77   0
   7   9   0  289.67   11.40   0
   7   9   0  284.99    9.97   0
  -7   9   0  296.62    8.82   0
   7  -9   0  297.94    9.10   0
  -7  -9   0  291.37   10.19   0
   8   9   0   54.74    9.53   0
   8   9   0   58.45   11.68   0
  -8  -9   0   52.36    9.67   0
   8   9   0   65.09   12.45   0
   8  -9   0   66.62   10.54   0
  -8   9   0   50.53    9.97   0
   0 -10   0  382.27    8.77   0
   0  10   0  381.22    9.00   0
   0 -10   0  397.37   11.16   0
   0  10   0  382.38    9.59   0
   1 -10   0  105.67   11.11   0
  -1  10   0  121.36    8.13   0
  -1 -10   0  100.14   11.82   0
   1 -10   0  105.70    7.77   0
   1  10   0   86.84    9.88   0
   1  10   0  112.96    8.29   0
  -1  10   0   89.84    9.89   0
   2  10   0 1191.17   12.91   0
   2  10   0 1210.13   11.68   0
   2  10   0 1236.49   11.37   0
  -2  10   0 1251.90   11.26   0
   2 -10   0 1182.82   16.07   0
  -2 -10   0 1203.90   12.92   0
  -2  10   0 1195.33   15.34   0
   2 -10   0 1273.08   11.00   0
   3  10   0  217.36    8.16   0
  -3 -10   0  181.37   10.16   0
  -3  10   0  211.52    8.89   0
  -3  10   0  201.15   12.24   0
   3  10   0  181.11   10.99   0
   3 -10   0  201.91   12.31   0
   3 -10   0  216.17    8.60   0
   3  10   0  181.79   10.15   0
   4 -10   0 1328.89   11.39   0
  -4  10   0 1303.40   12.74   0
  -4 -10   0 1379.79   12.75   0
   4  10   0 1345.16   12.35   0
  -4  10   0 1295.83   28.52   0
   4  10   0 1268.57   11.76   0
   4  10   0 1362.08   12.10   0
  -5  10   0   42.62    7.65   0
   5  10   0   37.54    9.77   0
   5 -10   0   40.72    7.74   0
  -5 -10   0   45.35    9.23   0
   5  10   0   23.17    8.46   0
   5  10   0   36.36    9.09   0
  -6 -10   0  137.16    9.74   0
   6  10   0  134.35   10.34   0
   6  10   0  130.26    9.30   0
  -6  10   0  133.79    7.90   0
   6  10   0  130.90    9.87   0
   6 -10   0  134.21    8.42   0
   7  10   0   21.05    9.43   0
  -7  10   0   15.19    7.96   0
   7  10   0   24.51   11.84   0
   7 -10   0   27.09   10.14   0
  -7 -10   0   15.59   11.85   0
   7  10   0   18.46    9.42   0
   0 -11   0    8.09    6.98   0
   0  11   0    4.50    7.64   0
   0  11   0    0.48    9.97   0
   0 -11   0   -6.66    9.69   0
  -1 -11   0  925.22   12.36   0
  -1  11   0  886.59   13.08   0
   1 -11   0  941.04   14.04   0
   1 -11   0  935.69   11.50   0
   1  11   0  897.24   12.48   0
   1  11   0  928.40   10.87   0
  -1  11   0  916.38   10.47   0
   2  11   0   10.65    9.48   0
  -2 -11   0   11.57    9.42   0
   2  11   0   -3.24    7.37   0
  -2  11   0    3.60   11.64   0
  -2  11   0   13.45    7.62   0
   2  11   0    9.06    7.74   0
   2 -11   0    2.90   10.39   0
   2 -11   0   -5.62    7.03   0
  -3 -11   0  394.73   10.32   0
  -3  11   0  378.56   13.03   0
   3 -11   0  373.77   10.35   0
   3  11   0  368.09   10.66   0
   3  11   0  385.21    9.40   0
  -3  11   0  387.76    9.21   0
   3  11   0  419.34    9.02   0
   3 -11   0  377.87   13.07   0
   4 -11   0    4.06    7.80   0
   4  11   0    8.64   10.22   0
  -4 -11   0   14.21    9.52   0
   4 -11   0    9.20   15.89   0
  -4  11   0    9.72   15.68   0
   4  11   0    6.92    9.04   0
   4  11   0   13.59    7.93   0
  -4  11   0   29.56    7.79   0
  -5  11   0  319.32    9.18   0
   5  11   0  298.94    9.31   0
   5  11   0  333.33    9.60   0
   5 -11   0  328.79   10.36   0
  -5 -11   0  285.94   12.10   0
   5  11   0  315.12    9.12   0
  -6  11   0  335.59    9.03   0
   6  11   0  340.53   10.92   0
   6 -11   0  364.06   10.93   0
  -6 -11   0  361.04   10.69   0
   6  11   0  361.43   11.64   0
   6  11   0  340.49   10.11   0
  -7 -11   0   75.68   10.36   0
  -7  11   0   64.99    8.58   0
   7  11   0   70.92   10.24   0
   7  11   0   71.91    9.70   0
   7 -11   0   69.30    8.51   0
   7  11   0   73.50   10.98   0
   0 -12   0   42.11   10.61   0
   0  12   0   52.04    7.94   0
   0 -12   0   58.78    7.90   0
   0  12   0   55.70    8.01   0
   1  12   0   94.10    8.03   0
   1 -12   0   91.04    7.75   0
   1  12   0  102.96    7.69   0
  -1  12   0   85.14    8.33   0
  -1  12   0   92.74    9.97   0
  -1 -12   0  106.27   11.56   0
   1 -12   0   79.82   10.79   0
   1  12   0   99.07    8.26   0
   2  12   0  203.88   10.33   0
   2  12   0  167.15    8.49   0
   2 -12   0  209.14    8.14   0
   2 -12   0  184.52   10.82   0
  -2 -12   0  183.26   11.85   0
  -2  12   0  189.54   10.64   0
   2  12   0  203.57    8.27   0
  -2  12   0  180.91    8.40   0
   3 -12   0   11.26    7.57   0
   3  12   0    4.54    8.14   0
  -3  12   0    8.66   11.19   0
   3  12   0    1.97    7.79   0
   3  12   0    5.68    7.47   0
   3 -12   0   11.20   11.20   0
  -3  12   0    1.37    8.07   0
  -3 -12   0   24.71   11.14   0
  -4  12   0   55.47   15.43   0
   4  12   0   64.63    8.26   0
   4  12   0   49.28    8.45   0
   4 -12   0   63.17    8.11   0
   4 -12   0   57.19   15.26   0
  -4  12   0   51.85    9.91   0
   4  12   0   55.45    7.84   0
  -4 -12   0   70.40    9.49   0
   5 -12   0   19.69    7.98   0
  -5  12   0    8.73    7.99   0
   5  12   0   11.25    8.88   0
   5  12   0    8.41    8.40   0
   5  12   0   13.84    9.56   0
  -5 -12   0    9.10   11.54   0
   6  12   0   32.10   10.05   0
  -6  12   0   31.61    8.07   0
   6  12   0   51.13   11.36   0
   6 -12   0   39.45    8.37   0
  -6 -12   0   32.53    9.72   0
   6  12   0   50.31   10.74   0
   0  13   0    5.97   10.09   0
   0 -13   0    0.76    8.53   0
   0  13   0    0.40    8.04   0
   1  13   0  122.01   10.05   0
   1 -13   0  130.05    9.23   0
  -1  13   0  115.28   10.55   0
   1 -13   0  126.94    8.00   0
  -1 -13   0  126.63    9.57   0
   1  13   0  130.62    8.44   0
   1  13   0  132.11    8.10   0
  -1  13   0  126.92   10.17   0
  -2 -13   0   53.36    9.14   0
   2  13   0   39.19    9.86   0
  -2  13   0   55.69    8.07   0
  -2  13   0   44.07    9.92   0
   2 -13   0   54.79   10.26   0
   2  13   0   55.00   10.32   0
   2  13   0   59.42    8.46   0
   2 -13   0   49.40    7.72   0
   3  13   0  257.07    8.74   0
   3 -13   0  235.27    8.72   0
   3  13   0  247.75    9.28   0
  -3  13   0  235.86   13.14   0
  -3  13   0  248.63    8.98   0
   3  13   0  245.70   10.65   0
  -3 -13   0  255.86   10.35   0
   3 -13   0  227.58   12.92   0
  -4 -13   0   -0.15    9.26   0
   4  13   0    3.81    8.25   0
   4 -13   0    3.45    7.85   0
   4  13   0    6.02    7.97   0
  -4  13   0   11.67   15.63   0
   4 -13   0    3.74   14.42   0
  -4  13   0   11.75    8.24   0
   4  13   0    7.77    8.80   0
   5  13   0  260.33    9.94   0
  -5 -13   0  235.36   12.06   0
   5  13   0  237.07   11.14   0
   5  13   0  208.16    9.39   0
   5 -13   0  207.55   10.71   0
  -5  13   0  214.36   10.82   0
   0  14   0  280.12    9.03   0
   0 -14   0  275.88   11.91   0
   0  14   0  275.73    8.89   0
   0  14   0  257.80    9.71   0
   1  14   0  162.11    8.88   0
  -1 -14   0  144.74   11.49   0
   1  14   0  166.39   10.73   0
  -1  14   0  148.08    8.60   0
   1  14   0  157.47   10.62   0
  -1  14   0  132.10   11.01   0
   1 -14   0  136.93   11.24   0
   2  14   0  427.00    9.62   0
  -2  14   0  363.94    9.74   0
   2  14   0  380.71    9.97   0
   2 -14   0  384.69   12.27   0
   2  14   0  426.91    9.45   0
   2 -14   0  410.93   11.06   0
  -2  14   0  399.23   13.57   0
  -2 -14   0  397.57   10.43   0
   3  14   0   24.10    8.33   0
   3  14   0   10.17    8.22   0
   3 -14   0   21.99    8.04   0
  -3  14   0   12.33   11.85   0
  -3  14   0   13.68   10.14   0
   3  14   0   22.44    8.69   0
   3 -14   0   17.37    9.99   0
  -3 -14   0   23.50    9.35   0
   4  14   0  269.78   11.57   0
  -4  14   0  232.73   18.38   0
  -4 -14   0  259.60   12.42   0
   4  14   0  242.76    9.96   0
   4 -14   0    2.53   14.79   0
   4 -14   0  238.18   10.96   0
   4  14   0  271.45    9.49   0
  -4  14   0  243.69    9.50   0
   0  15   0   10.53   10.88   0
   0  15   0   10.85    8.45   0
   0 -15   0    0.62   11.37   0
   0  15   0   -1.79    8.17   0
   1  15   0   14.79    8.26   0
   1 -15   0   14.80   11.08   0
   1  15   0    5.07    8.66   0
   1  15   0   10.75    8.66   0
  -1 -15   0    0.03    9.36   0
  -1  15   0   11.62   10.70   0
  -1  15   0   -0.50    8.68   0
 -10   0   1    8.59   12.62   0
  10   0  -1    5.33   11.80   0
  10   0  -1   -1.78    9.91   0
 -10   0   1    5.68   11.52   0
   9   0  -1  426.03   11.93   0
  -9   0   1  407.78   12.53   0
   9   0  -1  426.58   12.39   0
  -9   0   1  466.80   13.13   0
  -8   0   1    1.60   10.75   0
   8   0  -1   12.69   11.88   0
  -8   0   1    5.14   10.50   0
   8   0  -1   -2.18   10.62   0
  -7   0   1   21.59   11.00   0
   7   0  -1   11.78   10.60   0
  -7   0   1   11.02    9.22   0
   7   0  -1   13.91   11.87   0
  -6   0   1    6.15    9.46   0
  -6   0   1   -8.79   11.47   0
   6   0  -1    9.36    9.82   0
   6   0  -1   -3.93   10.21   0
   5   0  -1    9.68    9.66   0
  -5   0   1   11.27    9.25   0
  -5   0   1    4.00   11.28   0
   5   0  -1    6.42    9.37   0
  -4   0   1   -3.64   11.00   0
   4   0  -1   91.93   14.35   0
  -4   0   1   18.18   13.99   0
   4   0  -1   42.28   16.78   0
  -3   0   1   11.42   12.35   0
  -3   0   1    2.92   15.05   0
   3   0  -1   21.05   13.49   0
   3   0  -1    4.59   11.47   0
   2   0  -1    3.09   14.92   0
  -2   0   1    3.51   16.00   0
  -2   0   1    3.41   14.40   0
   2   0  -1    0.75   18.40   0
  -1   0   1 8782.10   53.13   0
  -1   0   1 8773.42   47.45   0
   1   0  -1 8768.47   47.17   0
   0   0  -1    9.85   17.79   0
   0   0   1    7.68   17.69   0
   0   0  -1    8.18   17.67   0
   0   0   1    8.81   19.13   0
  -1   0  -1  864.25   32.66   0
   1   0   1  863.87   22.56   0
  -1   0  -1  853.83   21.97   0
   1   0   1  900.83   33.10   0
   2   0   1   -0.20   12.66   0
  -2   0  -1   -0.05   17.20   0
   2   0   1    0.68   21.68   0
  -2   0  -1    1.75   14.68   0
  -3   0  -1   12.74   15.20   0
   3   0   1   19.09   17.25   0
   3   0   1   22.24   12.02   0
  -3   0  -1   12.50   10.79   0
   4   0   1    2.36    8.65   0
  -4   0  -1   -1.72   10.01   0
  -4   0  -1   -2.65   12.25   0
   4   0   1    2.56   14.34   0
  -5   0  -1 1121.56   13.48   0
  -5   0  -1 1202.49   21.41   0
   5   0   1 1123.63   13.80   0
   5   0   1 1207.24   21.42   0
  -6   0  -1   13.28   10.16   0
   6   0   1    3.25   14.04   0
  -6   0  -1    4.41   11.94   0
   6   0   1   -2.07    7.81   0
  -7   0  -1 2142.86   24.75   0
   7   0   1 2154.30   25.29   0
  -7   0  -1 1959.64   17.26   0
   7   0   1 2019.38   16.21   0
   8   0   1    1.66    9.21   0
   8   0   1    4.71   14.51   0
  -8   0  -1    4.61   14.29   0
  -8   0  -1   -0.94   10.25   0
  -9   0  -1   24.74   10.73   0
   9   0   1   34.05   20.09   0
   9   0   1   27.22    9.46   0
  -9   0  -1   41.47   20.39   0
 -10   0  -1   -0.90   11.39   0
  10   0   1   -1.39   10.01   0
  10   1  -1  349.19   14.35   0
  10  -1  -1  328.32   13.73   0
 -10  -1   1  356.57   12.66   0
 -10  -1   1  354.21   14.24   0
  10   1  -1  352.14   11.97   0
  10  -1  -1  321.09   12.57   0
 -10   1   1  355.86   13.58   0
 -10   1   1  314.11   13.49   0
  -9  -1   1   39.40   10.90   0
   9   1  -1   43.69   10.85   0
   9  -1  -1   42.65   11.24   0
   9   1  -1   50.55   12.67   0
   9  -1  -1   40.53   11.25   0
  -9  -1   1   50.21   11.18   0
  -9   1   1   38.97    9.33   0
  -9   1   1   43.12   12.47   0
  -8  -1   1  425.62   12.93   0
   8  -1  -1  430.62   11.81   0
  -8   1   1  404.56   13.95   0
  -8  -1   1  389.82   11.90   0
  -8   1   1  425.55   11.00   0
   8   1  -1  403.35   12.14   0
   8   1  -1  410.68   13.91   0
   8  -1  -1  397.02   12.09   0
   7   1  -1  295.84   11.58   0
   7   1  -1  295.70   11.67   0
  -7  -1   1  330.05   11.01   0
   7  -1  -1  322.06   10.10   0
  -7   1   1  306.88   12.30   0
  -7   1   1  312.68   10.83   0
   7  -1  -1  307.98   12.07   0
  -7  -1   1  322.41   12.11   0
  -6   1   1  190.67   11.98   0
   6   1  -1  190.67   10.35   0
  -6   1   1  189.01   10.35   0
   6   1  -1  189.46   11.05   0
  -6  -1   1  196.88   10.25   0
  -6  -1   1  203.32   10.22   0
   6  -1  -1  204.98   10.85   0
   6  -1  -1  183.31   11.40   0
   5   1  -1  269.22    9.78   0
  -5  -1   1  274.20   10.47   0
   5   1  -1  277.77   10.47   0
   5  -1  -1  258.31   13.25   0
  -5  -1   1  287.35   13.02   0
  -5   1   1  282.13   10.74   0
  -5   1   1  260.82   14.37   0
   5  -1  -1  276.53   10.96   0
  -4  -1   1 2146.36   19.08   0
   4  -1  -1 2101.70   18.11   0
   4  -1  -1 2107.81   25.94   0
  -4   1   1 2120.24   22.91   0
   4   1  -1 2131.50   20.83   0
   4   1  -1 2123.56   17.96   0
  -4   1   1 2127.55   19.02   0
  -4  -1   1 2124.20   21.16   0
   3  -1  -1  515.19   12.07   0
  -3  -1   1  522.06   14.75   0
  -3   1   1  511.16   12.09   0
  -3  -1   1  525.70   12.79   0
   3  -1  -1  517.67   17.28   0
   3   1  -1  503.63   12.49   0
  -3   1   1  497.88   19.76   0
   3   1  -1  500.80   14.95   0
   2   1  -1 9957.99   41.58   0
   2   1  -1 9999.99   44.12   0
   1   1  -1  703.51   21.28   0
  -1  -1   1  690.63   24.39   0
   1  -1  -1  666.05   18.26   0
   1  -1  -1  666.22   23.28   0
  -1   1   1  667.27   20.59   0
   1  -1  -1  676.40   23.13   0
  -1  -1   1  709.90   18.36   0
   1   1  -1  691.69   21.41   0
   0  -1   1 1961.65   28.57   0
   0   1   1 1969.25   28.04   0
   0   1  -1 1934.44   28.11   0
   0   1  -1 2025.56   27.29   0
   0  -1   1 2031.44   27.76   0
   0  -1  -1 2002.99   30.02   0
   0  -1  -1 1947.12   28.32   0
   0   1   1 1953.80   27.85   0
  -1   1  -1  252.44   17.52   0
   1  -1   1  251.52   18.12   0
   1   1   1  244.25   26.01   0
  -1  -1  -1  251.10   26.24   0
  -1   1  -1  240.53   14.86   0
  -1  -1  -1  236.29   15.47   0
   1   1   1  237.59   15.80   0
   2  -1   1  796.10   18.36   0
   2   1   1  772.65   16.02   0
  -2  -1  -1  788.96   15.08   0
  -2   1  -1  776.96   18.57   0
   2  -1   1  806.66   21.38   0
  -2   1  -1  810.96   19.78   0
   3  -1   1   29.58   12.01   0
  -3  -1  -1   35.45   10.36   0
   3   1   1   35.35   21.63   0
   3   1   1   31.28    9.43   0
   3  -1   1   35.54   13.88   0
  -3  -1  -1   34.31   18.92   0
  -3   1  -1   33.32   12.00   0
  -3   1  -1   36.20   10.88   0
  -4   1  -1 1337.87   18.84   0
  -4  -1  -1 1176.94   13.76   0
   4   1   1 1324.83   16.02   0
  -4  -1  -1 1361.40   26.15   0
   4  -1   1 1306.60   16.59   0
  -4   1  -1 1255.69   16.48   0
   4   1   1 1414.03   28.97   0
   4  -1   1 1382.91   20.03   0
   5   1   1  681.36   21.91   0
  -5   1  -1  613.81   13.42   0
   5   1   1  615.30   10.94   0
  -5   1  -1  630.12   14.88   0
  -5  -1  -1  617.55   10.99   0
   5  -1   1  607.78   12.43   0
   5  -1   1  660.66   15.95   0
  -5  -1  -1  646.43   20.31   0
   6  -1   1  836.42   17.06   0
   6   1   1  767.87   12.93   0
  -6  -1  -1  819.19   13.24   0
  -6   1  -1  799.39   13.77   0
   6   1   1  872.25   21.37   0
  -6   1  -1  830.74   15.52   0
   6  -1   1  785.64   12.76   0
  -6  -1  -1  834.07   20.39   0
  -7   1  -1  207.72   12.28   0
   7  -1   1  193.84   10.10   0
   7   1   1  201.65    9.59   0
   7   1   1  208.64   17.89   0
  -7   1  -1  206.42   11.34   0
  -7  -1  -1  186.90    8.67   0
   7  -1   1  211.45   13.98   0
  -7  -1  -1  213.41   16.12   0
   8  -1   1   81.33    9.52   0
  -8  -1  -1   84.10   10.96   0
   8   1   1   90.84    9.81   0
  -8   1  -1   89.60   10.77   0
   8   1   1   87.41   19.46   0
  -8   1  -1   81.81   12.38   0
   8  -1   1   87.03   12.79   0
  -8  -1  -1   90.96   20.32   0
   9   1   1    6.25    9.94   0
  -9   1  -1    2.48   10.72   0
   9  -1   1    7.79   13.76   0
  -9   1  -1    6.84   13.63   0
  -9  -1  -1    7.40   10.60   0
   9  -1   1    5.19    9.11   0
 -10  -1  -1   94.03   11.88   0
  10  -1   1   85.68   10.71   0
  10   1   1   88.93   10.72   0
 -10   1  -1   82.52   13.82   0
 -10   2   1    7.89   10.03   0
 -10  -2   1   -2.28   11.92   0
  10  -2  -1    4.99   10.21   0
  10  -2  -1   -0.45   12.05   0
  10   2  -1   -3.37    8.88   0
 -10   2   1    5.10   13.75   0
  10   2  -1    1.51   11.97   0
 -10  -2   1    3.03   11.04   0
   9  -2  -1  274.96   13.71   0
  -9  -2   1  316.01   12.62   0
   9   2  -1  274.99   11.95   0
  -9   2   1  261.87   13.49   0
   9   2  -1  303.57   13.98   0
  -9  -2   1  291.37   12.17   0
  -9   2   1  304.67   11.08   0
   9  -2  -1  276.59   10.97   0
  -8  -2   1   88.56   11.28   0
   8   2  -1   81.59    9.48   0
   8   2  -1   80.84   12.31   0
  -8  -2   1   82.84   10.89   0
   8  -2  -1   89.13   10.24   0
   8  -2  -1   80.52   10.99   0
  -8   2   1   78.91    9.78   0
  -8   2   1   84.47   12.21   0
   7  -2  -1  575.23   14.74   0
  -7   2   1  586.82   11.33   0
  -7   2   1  589.64   15.90   0
   7   2  -1  602.91   14.12   0
  -7  -2   1  581.83   12.80   0
  -7  -2   1  582.90   12.35   0
   7  -2  -1  615.69   12.26   0
   7   2  -1  573.66   12.20   0
  -6  -2   1   23.20    9.04   0
   6  -2  -1   12.29   11.82   0
  -6  -2   1   23.36    9.34   0
   6   2  -1   22.03    8.32   0
  -6   2   1   23.41   12.48   0
   6   2  -1   22.00    9.49   0
  -6   2   1   25.84    9.80   0
   6  -2  -1   20.66   10.57   0
   5   2  -1 1923.68   15.84   0
   5  -2  -1 2003.21   17.14   0
  -5  -2   1 1979.85   16.81   0
   5   2  -1 1921.26   16.55   0
  -5   2   1 1965.40   15.49   0
   5  -2  -1 1886.82   22.76   0
  -5  -2   1 1972.72   16.81   0
  -5   2   1 1928.27   23.41   0
  -4   2   1  645.17   18.96   0
   4  -2  -1  641.94   18.87   0
   4  -2  -1  656.07   11.73   0
   4   2  -1  644.86   13.26   0
  -4  -2   1  665.37   13.21   0
  -4   2   1  664.29   11.05   0
  -4  -2   1  658.64   14.61   0
   4   2  -1  676.49   13.52   0
   3   2  -1 6498.63   29.90   0
  -3  -2   1 6607.81   29.47   0
   3   2  -1 6465.18   29.39   0
  -3  -2   1 6569.56   30.98   0
   3  -2  -1 6621.28   27.80   0
  -3   2   1 6507.85   27.95   0
   2  -2  -1  775.30   26.80   0
  -2  -2   1  788.40   17.46   0
  -2   2   1  791.48   16.26   0
   2  -2  -1  745.44   28.34   0
   2   2  -1  772.13   16.17   0
   2  -2  -1  786.49   15.18   0
   2   2  -1  753.21   15.28   0
  -2  -2   1  789.10   17.47   0
  -1  -2   1 5795.80   34.87   0
  -1   2   1 5832.78   33.44   0
   1  -2  -1 5859.95   32.75   0
   1   2  -1 5534.73   34.03   0
   1   2  -1 5732.87   32.77   0
  -1  -2   1 5857.37   32.72   0
   0  -2   1   48.25   16.01   0
   0   2   1   37.76   15.35   0
   0  -2  -1   40.16   15.02   0
   0   2  -1   49.44   14.98   0
   0   2  -1   49.38   16.54   0
   0   2   1   49.38   18.73   0
   0  -2  -1   48.06   14.58   0
   1  -2   1 1003.45   24.47   0
   1   2   1 1057.64   23.77   0
   1  -2   1 1028.67   18.90   0
   1   2   1 1012.30   17.88   0
  -1  -2  -1 1034.15   22.94   0
  -1   2  -1  971.29   22.11   0
  -1  -2  -1  981.83   17.02   0
  -1   2  -1 1013.51   20.53   0
   2  -2   1  385.62   16.34   0
   2   2   1  395.43   13.15   0
   2   2   1  397.45   20.32   0
  -2   2  -1  393.23   15.68   0
  -2  -2  -1  388.24   11.92   0
   2   2   1  393.67   20.20   0
  -2   2  -1  379.92   18.57   0
   3  -2   1  552.62   16.21   0
   3  -2   1  578.07   14.96   0
  -3  -2  -1  536.13   10.84   0
   3   2   1  569.82   21.48   0
   3   2   1  572.24   21.69   0
  -3   2  -1  574.21   14.44   0
   3   2   1  556.10   11.64   0
  -3   2  -1  536.51   15.00   0
  -4   2  -1  724.78   15.42   0
  -4   2  -1  767.09   13.82   0
   4   2   1  767.51   22.39   0
   4  -2   1  758.40   14.34   0
   4   2   1  737.09   12.71   0
   4  -2   1  737.65   15.24   0
  -4  -2  -1  768.55   13.73   0
   5  -2   1 1745.42   19.29   0
  -5   2  -1 1729.30   19.81   0
   5   2   1 1803.93   14.79   0
   5   2   1 1853.92   29.06   0
  -5  -2  -1 1736.17   15.89   0
  -5   2  -1 1847.80   17.55   0
   5  -2   1 1838.17   18.44   0
   6   2   1   88.95    8.56   0
  -6  -2  -1   79.43    9.97   0
   6  -2   1   92.18   11.37   0
  -6   2  -1   83.47   10.48   0
   6  -2   1   89.43   10.75   0
  -6   2  -1   68.89   11.21   0
   6   2   1   94.54   18.70   0
   7  -2   1  321.92   13.15   0
   7   2   1  317.97    9.28   0
   7  -2   1  317.41   12.03   0
  -7   2  -1  323.10   11.33   0
  -7   2  -1  312.12   13.46   0
  -7  -2  -1  316.73    9.80   0
   7   2   1  337.23   22.33   0
  -8  -2  -1   63.41    8.75   0
  -8   2  -1   66.53   12.29   0
   8  -2   1   68.72   11.15   0
   8   2   1   70.39    9.81   0
   8  -2   1   63.16   10.80   0
  -8   2  -1   70.72   11.24   0
  -9   2  -1   30.44   12.67   0
   9  -2   1   35.36   11.02   0
  -9   2  -1   37.84   12.66   0
   9  -2   1   36.46   12.91   0
  -9  -2  -1   41.72    8.76   0
   9   2   1   34.70   10.02   0
  10   2   1   87.06   10.93   0
  10  -2   1    0.63   14.20   0
  10  -2   1    2.64   11.16   0
 -10  -2  -1   73.69   11.66   0
 -10   2  -1   88.08   15.57   0
 -10   2  -1   92.18   15.52   0
  10   3  -1   31.58   13.34   0
 -10  -3   1   41.71   11.43   0
  10   3  -1   38.42   11.44   0
 -10   3   1   41.71   10.76   0
  10  -3  -1   41.92   10.70   0
 -10  -3   1   54.67   12.84   0
   9  -3  -1   87.41   15.67   0
   9   3  -1   64.68   11.66   0
  -9   3   1   88.28   10.03   0
  -9  -3   1  107.28    9.28   0
  -9   3   1   85.95   16.97   0
   9   3  -1   91.20   13.33   0
  -9  -3   1   95.92   11.71   0
   9  -3  -1   86.68   10.20   0
   8   3  -1  196.63   11.33   0
  -8   3   1  192.33   10.27   0
  -8   3   1  193.94   16.89   0
  -8  -3   1  213.11   10.51   0
   8  -3  -1  209.28   10.30   0
  -8  -3   1  199.80   10.03   0
   8  -3  -1  185.36   14.46   0
   8   3  -1  193.33   11.70   0
  -7  -3   1  109.64    9.96   0
   7   3  -1   90.82   11.14   0
  -7  -3   1   98.05    9.25   0
  -7   3   1  107.09   15.92   0
   7  -3  -1  101.04    9.60   0
  -7   3   1   84.17    9.31   0
   7   3  -1   94.95   10.55   0
   7  -3  -1   95.99   14.43   0
  -6  -3   1   23.00    9.43   0
   6  -3  -1   20.37   14.25   0
   6   3  -1   31.19    8.36   0
  -6  -3   1   33.95    8.91   0
   6  -3  -1   24.28    9.82   0
  -6   3   1   35.48    7.24   0
   6   3  -1   46.89    9.35   0
  -6   3   1   20.79   15.82   0
   5  -3  -1    3.14   15.95   0
   5   3  -1   21.25    8.99   0
  -5   3   1    5.48   18.24   0
  -5  -3   1   -1.96    9.66   0
  -5  -3   1   -6.68    8.42   0
  -5   3   1   -1.78    9.49   0
   5   3  -1  -11.65    8.39   0
   5  -3  -1   10.68   10.64   0
  -4  -3   1  383.36   13.48   0
  -4  -3   1  354.51    9.88   0
   4  -3  -1  386.74   12.78   0
   4   3  -1  382.38   10.70   0
   4   3  -1  362.63   11.45   0
  -4   3   1  375.74    9.60   0
   3   3  -1   98.31   10.78   0
  -3  -3   1   97.45   11.18   0
  -3  -3   1   94.95   10.82   0
   3   3  -1   91.58    9.65   0
  -3   3   1   99.30    8.56   0
   3  -3  -1  100.72    9.45   0
   2  -3  -1 3143.88   21.21   0
   2   3  -1 3022.53   21.42   0
  -2  -3   1 3053.03   22.41   0
  -2   3   1 3047.33   20.48   0
   2   3  -1 2959.35   22.42   0
  -2  -3   1 3068.66   21.27   0
  -1   3   1  823.13   19.77   0
   1   3  -1  851.16   16.93   0
  -1  -3   1  873.59   20.90   0
   1  -3  -1  812.12   18.85   0
   1   3  -1  832.09   17.38   0
  -1  -3   1  903.01   15.55   0
  -1   3   1  881.10   18.29   0
   1  -3  -1  850.76   16.20   0
   0   3   1  462.57   15.39   0
   0  -3   1  482.53   17.08   0
   0   3  -1  459.41   14.52   0
   0   3  -1  485.67   16.84   0
   0  -3  -1  468.09   14.19   0
   0  -3  -1  489.94   15.39   0
   0   3   1  493.12   15.63   0
  -1   3  -1    7.35   11.44   0
   1  -3   1   -1.02   11.95   0
   1   3   1   13.19   15.12   0
   1   3   1   -8.03   11.56   0
   1  -3   1    2.43   14.93   0
  -1  -3  -1   -0.41   14.82   0
  -1  -3  -1    6.79   10.39   0
  -1   3  -1    4.26   15.36   0
   2   3   1  199.83   16.61   0
  -2   3  -1  199.78   11.16   0
  -2   3  -1  193.97   15.66   0
  -2  -3  -1  184.91    9.75   0
   2   3   1  180.43   10.55   0
   2  -3   1  190.30   11.01   0
  -2   3  -1  190.26   16.63   0
  -3   3  -1  586.97   17.61   0
  -3   3  -1  617.23   14.10   0
   3   3   1  600.74   17.16   0
  -3  -3  -1  623.17   12.60   0
   3  -3   1  587.60   14.07   0
  -3   3  -1  588.29   18.43   0
   3   3   1  602.11   16.08   0
   3   3   1  654.38   13.55   0
   4   3   1 1649.03   23.81   0
  -4   3  -1 1635.97   15.15   0
   4   3   1 1615.45   22.57   0
   4  -3   1 1675.30   16.88   0
  -4  -3  -1 1583.41   13.85   0
   4   3   1 1603.89   14.04   0
  -4   3  -1 1540.26   22.13   0
  -5   3  -1   35.30   11.20   0
   5   3   1   40.07   14.31   0
   5  -3   1   46.31   11.39   0
   5  -3   1   47.44   12.30   0
  -5  -3  -1   45.36    8.36   0
   5   3   1   52.21   10.73   0
  -5   3  -1   41.47    8.80   0
   5   3   1   42.63   13.82   0
  -6   3  -1 2065.11   16.73   0
   6  -3   1 2029.45   22.42   0
  -6   3  -1 1995.70   23.63   0
   6   3   1 2056.04   14.27   0
   6   3   1 2133.14   30.03   0
   6   3   1 2056.71   30.25   0
  -6  -3  -1 1959.78   15.38   0
   6  -3   1 2100.47   18.00   0
   7   3   1   28.78   20.75   0
  -7   3  -1   26.53   13.18   0
  -7   3  -1   28.00    9.03   0
   7  -3   1   38.80   11.16   0
   7   3   1   18.93   10.60   0
   7  -3   1   25.63   10.03   0
  -7  -3  -1   17.55   10.53   0
   7   3   1   29.17   21.42   0
   8  -3   1  259.05   11.19   0
  -8   3  -1  248.45   14.31   0
   8  -3   1  253.79   13.32   0
  -8   3  -1  247.55   12.15   0
   8   3   1  253.67    9.30   0
  -8  -3  -1  257.26    9.65   0
   9  -3   1   64.10   11.83   0
   9  -3   1   49.39   13.72   0
   9   3   1   67.31   10.33   0
  -9   3  -1   55.22   15.86   0
  -9   3  -1   55.62   11.97   0
  -9  -3  -1   60.53   11.43   0
  10   4  -1    1.30   11.24   0
  10  -4  -1  139.90   11.26   0
  10   4  -1  166.66   10.26   0
 -10  -4   1  177.07   12.07   0
 -10   4   1  145.80   11.38   0
  -9   4   1   50.19    9.87   0
  -9  -4   1   56.83    8.95   0
  -9  -4   1   49.59   10.11   0
   9   4  -1   59.18   13.40   0
   9  -4  -1   46.28   10.32   0
   9   4  -1   33.80    9.28   0
   8   4  -1   10.72   11.53   0
   8  -4  -1   17.57    9.46   0
  -8   4   1    7.19    9.32   0
  -8  -4   1    3.74    9.43   0
  -8  -4   1    3.84    8.93   0
   8   4  -1    7.15   10.89   0
   7   4  -1  237.19   10.25   0
   7  -4  -1  264.09   10.26   0
  -7  -4   1  260.94   12.11   0
  -7  -4   1  263.71   11.75   0
  -7   4   1  259.31   10.16   0
   7   4  -1  256.10   11.20   0
   6  -4  -1  162.56    8.44   0
   6   4  -1  168.92    9.79   0
   6   4  -1  166.60    9.01   0
  -6  -4   1  183.32   10.36   0
  -6  -4   1  153.72   11.90   0
  -6   4   1  167.08    8.19   0
   5   4  -1  134.33    8.45   0
  -5  -4   1  132.77    9.91   0
   5  -4  -1  133.15    8.97   0
  -5   4   1  118.77    9.59   0
   5   4  -1  128.82    9.63   0
  -5  -4   1  124.72    8.24   0
   4  -4  -1  148.50    8.97   0
   4   4  -1  137.06    9.93   0
  -4  -4   1  146.31   10.13   0
   4   4  -1  141.88    9.20   0
  -4   4   1  146.54    8.31   0
  -4  -4   1  150.95   10.23   0
   3   4  -1 3247.85   20.09   0
  -3  -4   1 3287.99   20.61   0
   3   4  -1 3234.90   20.33   0
  -3   4   1 3266.20   18.22   0
  -3  -4   1 3308.69   20.32   0
   3  -4  -1 3357.82   18.34   0
  -2   4   1 1165.43   23.33   0
   2   4  -1 1167.58   13.51   0
   2  -4  -1 1200.50   13.82   0
   2  -4  -1 1179.56   24.08   0
   2   4  -1 1175.30   14.15   0
  -2  -4   1 1156.72   15.20   0
  -2   4   1 1184.89   13.29   0
  -1   4   1  584.55   15.16   0
   1   4  -1  588.58   12.54   0
   1  -4  -1  567.48   15.86   0
   1   4  -1  574.52   13.56   0
  -1  -4   1  581.63   15.21   0
   1   4  -1  579.71   13.11   0
  -1   4   1  568.58   16.48   0
   1  -4  -1  584.89   12.90   0
   0  -4  -1   64.14   11.46   0
   0   4   1   69.61   11.50   0
   0  -4   1   73.24   15.76   0
   0   4  -1   68.02   11.71   0
   0   4   1   68.12   13.25   0
   0  -4  -1   68.92   10.30   0
   0   4  -1   67.04   10.71   0
   1  -4   1  596.57   17.67   0
  -1  -4  -1  581.10   15.01   0
   1   4   1  582.78   14.42   0
  -1   4  -1  581.63   17.24   0
   1  -4   1  575.42   12.61   0
   1   4   1  592.35   13.32   0
  -1  -4  -1  581.27   12.20   0
  -1   4  -1  586.30   14.01   0
  -2   4  -1 4980.61   24.09   0
   2  -4   1 5008.62   24.24   0
   2   4   1 5105.43   29.40   0
  -2  -4  -1 4888.16   27.37   0
   2   4   1 5089.87   23.26   0
  -2  -4  -1 5008.51   23.13   0
   2  -4   1 5004.42   35.27   0
  -3  -4  -1 1140.16   12.90   0
   3  -4   1 1146.00   13.32   0
  -3   4  -1 1164.35   14.92   0
  -3   4  -1 1089.47   22.26   0
   3   4   1 1111.08   16.82   0
   3   4   1 1115.16   15.95   0
  -3   4  -1 1113.91   22.57   0
   3   4   1 1124.18   13.60   0
   4   4   1   52.76   10.44   0
  -4  -4  -1   56.36   10.03   0
  -4   4  -1   46.17   16.97   0
   4  -4   1   45.17   10.12   0
  -4   4  -1   39.46   14.72   0
   4   4   1   49.32   10.99   0
  -4   4  -1   50.65    8.90   0
   4   4   1   45.04   12.03   0
   5  -4   1 2148.90   17.24   0
   5   4   1 2089.81   14.75   0
  -5  -4  -1 2095.22   14.68   0
   5   4   1 2146.38   24.36   0
  -5   4  -1 2083.84   29.28   0
  -5   4  -1 2069.81   30.32   0
  -5   4  -1 2021.24   16.34   0
   5   4   1 2142.09   22.99   0
   6   4   1  244.34   15.85   0
  -6   4  -1  218.84   18.34   0
  -6   4  -1  228.48    9.87   0
  -6   4  -1  231.79   19.49   0
  -6  -4  -1  231.11   11.04   0
   6   4   1  246.14   11.77   0
   6   4   1  245.14   16.05   0
   6  -4   1  244.18   10.91   0
  -7   4  -1  268.04   18.42   0
  -7   4  -1  292.89   10.21   0
  -7   4  -1  284.72   20.14   0
   7  -4   1  304.52   11.05   0
   7   4   1  294.60   19.82   0
  -7  -4  -1  267.08   11.22   0
   7   4   1  295.06   22.68   0
   7   4   1  276.76   11.24   0
  -8   4  -1   19.90    9.25   0
  -8  -4  -1   23.33   10.52   0
  -8   4  -1   24.90   18.16   0
   8  -4   1   31.04   11.49   0
   8   4   1   21.56    8.32   0
  -8   4  -1   27.65   20.15   0
   9  -4   1  210.94   12.56   0
  -9  -4  -1  184.22   11.76   0
  -9   4  -1  230.12   12.79   0
   9   4   1  223.11   11.06   0
  -9  -5   1   48.06   11.50   0
   9   5  -1   28.04   11.93   0
  -9   5   1   45.64    7.88   0
   9   5  -1   19.07   11.18   0
   9  -5  -1   32.17   10.31   0
   9   5  -1   34.63   11.24   0
  -8  -5   1  706.45   11.26   0
  -8   5   1  747.92   12.12   0
   8  -5  -1  734.88   12.32   0
   8   5  -1  697.29   11.15   0
   8   5  -1  756.69   14.74   0
   7   5  -1  153.83   10.28   0
   7  -5  -1  152.01    9.99   0
   7   5  -1  168.30   11.34   0
  -7  -5   1  174.93   11.47   0
  -7  -5   1  159.02   10.11   0
  -7   5   1  150.13    9.40   0
   6  -5  -1  912.29   11.11   0
   6   5  -1  893.46   11.84   0
  -6  -5   1  883.64   14.05   0
  -6   5   1  905.52   10.59   0
  -6  -5   1  943.64   13.21   0
   6   5  -1  885.09   12.66   0
  -5   5   1   -7.97    7.19   0
  -5  -5   1   -3.39    9.27   0
   5  -5  -1    7.16    7.97   0
  -5  -5   1   11.58    9.29   0
   5   5  -1    3.66    7.50   0
   5   5  -1   -1.57    7.96   0
  -4  -5   1 1478.63   14.11   0
  -4   5   1 1434.09   12.46   0
   4   5  -1 1441.23   13.85   0
   4   5  -1 1425.11   13.11   0
   4  -5  -1 1497.09   13.14   0
  -3   5   1   82.39    9.13   0
   3   5  -1   88.79    9.82   0
   3  -5  -1   79.89    8.68   0
   3  -5  -1   86.13   25.07   0
   3   5  -1   78.81    8.38   0
   3   5  -1   80.25    8.46   0
  -3  -5   1   78.60   11.36   0
   2   5  -1 6983.72   26.13   0
   2   5  -1 7015.56   25.20   0
   2   5  -1 7187.86   27.26   0
  -2  -5   1 7179.31   27.91   0
  -2   5   1 7246.00   26.29   0
   2  -5  -1 7270.21   25.42   0
   1  -5  -1  695.97   15.97   0
   1   5  -1  658.55   11.35   0
  -1   5   1  684.55   12.19   0
   1   5  -1  673.34   11.12   0
   1   5  -1  667.50   12.01   0
  -1  -5   1  683.17   13.05   0
   1  -5  -1  648.61   13.20   0
  -1   5   1  654.02   15.32   0
   0  -5   1 3461.31   20.23   0
   0   5  -1 3454.32   20.36   0
   0  -5  -1 3558.70   23.22   0
   0  -5   1 3649.27   23.49   0
   0   5   1 3477.18   22.34   0
   0   5  -1 3495.33   23.61   0
   0   5   1 3555.83   19.99   0
   0  -5  -1 3542.79   20.61   0
   1  -5   1  935.11   12.46   0
  -1  -5  -1  956.35   12.55   0
  -1  -5  -1  897.14   13.60   0
   1   5   1  948.41   12.95   0
  -1   5  -1  933.08   12.35   0
   1   5   1  904.93   13.01   0
   1  -5   1  950.80   17.28   0
  -1   5  -1  951.86   16.94   0
   2   5   1 2023.72   18.73   0
  -2  -5  -1 2025.90   15.85   0
   2  -5   1 2009.94   15.00   0
   2   5   1 2025.50   15.73   0
  -2  -5  -1 1970.20   16.76   0
  -2   5  -1 1997.19   22.58   0
  -2   5  -1 2009.02   14.89   0
   2  -5   1 1963.84   22.45   0
   3   5   1   17.22   10.19   0
   3  -5   1   11.02   10.21   0
  -3   5  -1   17.64   13.74   0
  -3   5  -1   14.92    8.40   0
  -3  -5  -1   18.20    8.39   0
  -3   5  -1   15.48   13.95   0
   3   5   1   13.01    8.76   0
   3   5   1   19.00    9.27   0
   4   5   1  438.24   11.85   0
   4  -5   1  453.06   10.29   0
   4   5   1  454.21   12.62   0
  -4   5  -1  425.18   23.73   0
   4   5   1  456.81   11.80   0
  -4   5  -1  443.76   26.09   0
  -4  -5  -1  459.37    9.91   0
  -4   5  -1  476.79   12.03   0
   5  -5   1   31.76   10.17   0
  -5   5  -1   43.13    9.62   0
   5   5   1   49.16    8.67   0
   5   5   1   40.35   10.26   0
   5   5   1   34.81   11.25   0
  -5  -5  -1   42.97    8.56   0
   6   5   1  348.59   13.93   0
  -6   5  -1  329.62    9.86   0
   6   5   1  365.32   13.83   0
   6  -5   1  371.77   10.71   0
   6   5   1  364.10    9.75   0
  -6  -5  -1  348.30    9.41   0
  -7  -5  -1   10.78   10.24   0
   7   5   1    7.06   15.76   0
   7   5   1    7.97   14.95   0
   7  -5   1    9.93    9.67   0
  -7   5  -1   -3.94    8.93   0
   7   5   1   17.67    8.29   0
  -8  -5  -1   75.60    9.14   0
   8  -5   1   62.57   10.23   0
  -8   5  -1   64.95    9.45   0
   8   5   1   38.89   10.44   0
   9  -5   1   23.90   10.04   0
   9   5   1   12.46    8.38   0
  -9   5  -1    3.66   10.00   0
  -9  -5  -1   18.04    8.89   0
   9  -6  -1  137.60   10.78   0
   9   6  -1  144.75   12.62   0
  -9  -6   1  143.70   11.50   0
   9   6  -1  130.47   10.16   0
  -9   6   1  146.86   10.52   0
   9   6  -1  131.78   11.53   0
  -8  -6   1  164.52    9.19   0
  -8   6   1  183.75    8.23   0
   8   6  -1  146.10   10.28   0
   8  -6  -1  170.87    8.49   0
   8   6  -1  159.51   10.21   0
   8   6  -1  166.62    9.78   0
   7   6  -1  528.65   10.19   0
  -7   6   1  537.08    9.33   0
  -7  -6   1  532.47   12.36   0
   7   6  -1  489.20   11.37   0
   7  -6  -1  532.13   11.62   0
   7   6  -1  530.91   11.29   0
  -6   6   1   76.58    8.97   0
   6  -6  -1   79.47    8.09   0
  -6  -6   1   60.34    9.46   0
   6   6  -1   66.18    8.99   0
   6   6  -1   73.48    8.95   0
   6   6  -1   73.44    9.39   0
   5   6  -1    5.53    7.53   0
   5   6  -1    1.75    8.45   0
  -5  -6   1   -2.10   11.28   0
   5   6  -1    7.67    9.66   0
   5  -6  -1    2.83   10.27   0
  -5   6   1    0.02    7.79   0
   4   6  -1  182.98    8.55   0
  -4   6   1  178.46    8.32   0
  -4  -6   1  168.89   10.07   0
   4   6  -1  171.32    8.66   0
   4   6  -1  188.58   10.25   0
   4  -6  -1  186.18    8.58   0
   3  -6  -1  970.40   25.81   0
   3   6  -1  940.95   11.61   0
   3   6  -1  956.36   13.04   0
   3  -6  -1  984.19   11.32   0
  -3   6   1  995.25   11.28   0
  -3  -6   1  962.57   12.89   0
   3   6  -1  966.32   13.30   0
  -3   6   1  975.70   22.83   0
  -2  -6   1  189.05   11.21   0
   2   6  -1  180.95    8.46   0
   2  -6  -1  163.72   14.47   0
  -2   6   1  174.94   12.80   0
   2  -6  -1  179.99    9.21   0
   2   6  -1  171.64    9.71   0
   2   6  -1  174.47   10.35   0
  -2   6   1  181.93    9.96   0
   1  -6  -1 1887.44   19.90   0
   1  -6  -1 1904.16   14.65   0
   1   6  -1 1854.11   14.29   0
  -1   6   1 1902.97   14.94   0
  -1  -6   1 1923.47   16.46   0
  -1   6   1 1841.46   18.47   0
   1   6  -1 1879.78   15.60   0
   1   6  -1 1857.94   14.59   0
   0  -6   1  821.18   13.87   0
   0   6  -1  796.67   12.58   0
   0   6   1  803.14   11.59   0
   0  -6  -1  784.89   11.43   0
   0  -6  -1  799.72   14.19   0
   0   6  -1  790.16   11.50   0
   0   6   1  762.06   11.92   0
   0  -6   1  792.00   11.65   0
   1  -6   1  409.71   10.44   0
  -1  -6  -1  421.11   11.15   0
   1   6   1  407.83   10.59   0
  -1   6  -1  404.39   13.06   0
  -1  -6  -1  407.47   11.65   0
  -1   6  -1  401.68   10.23   0
   1  -6   1  417.76   13.70   0
   1   6   1  422.70   11.81   0
  -2   6  -1    1.93    9.52   0
   2   6   1   -6.40    9.03   0
   2  -6   1    4.55   10.11   0
   2   6   1    5.87    8.37   0
  -2  -6  -1   13.94    9.10   0
  -2   6  -1   -1.25    9.90   0
   2  -6   1   -4.86    8.00   0
  -2  -6  -1    4.13    8.16   0
  -3   6  -1  754.34   12.37   0
   3  -6   1  753.12   12.13   0
  -3   6  -1  734.14   18.48   0
   3   6   1  751.37   11.69   0
   3   6   1  734.54   12.36   0
  -3  -6  -1  741.72   10.80   0
   3   6   1  764.37   12.21   0
   4  -6   1 1746.51   15.05   0
   4   6   1 1752.47   18.35   0
  -4  -6  -1 1705.23   13.66   0
   4   6   1 1697.86   16.43   0
  -4   6  -1 1764.52   15.08   0
   4   6   1 1711.37   13.04   0
   5  -6   1  207.52   10.43   0
   5   6   1  180.08    8.79   0
  -5  -6  -1  194.17    8.83   0
  -5   6  -1  201.39    8.44   0
   5   6   1  205.41   11.46   0
   5   6   1  213.61   11.07   0
  -6  -6  -1   -4.17   10.69   0
   6   6   1    4.86   10.76   0
   6   6   1    4.69    9.72   0
  -6   6  -1    1.00    7.00   0
   6  -6   1   12.23    7.83   0
   6   6   1    6.45   10.70   0
  -7   6  -1  346.72   10.22   0
  -7  -6  -1  356.07    9.59   0
   7   6   1  360.39   15.44   0
   7   6   1  359.17    9.44   0
   7   6   1  363.36   16.06   0
   7  -6   1  369.48   11.24   0
   8   6   1  233.23   19.55   0
  -8   6  -1  219.38   10.24   0
   8   6   1  216.67   11.28   0
   8   6   1  245.95   21.92   0
  -8  -6  -1  250.43    9.72   0
   8  -6   1  217.55   10.97   0
   9  -6   1  211.57   11.52   0
  -9   6  -1  205.86   11.10   0
  -9  -6  -1  214.59   12.27   0
   9   6   1  193.31    9.85   0
   9  -7  -1   53.20   10.61   0
  -9  -7   1   81.97   11.47   0
   9   7  -1   71.91   11.36   0
   9   7  -1   60.29   10.23   0
   9   7  -1   70.11   12.23   0
  -9   7   1   63.62   10.28   0
   8   7  -1   43.16    9.80   0
   8   7  -1   56.25    9.77   0
  -8   7   1   55.14    7.85   0
  -8  -7   1   61.19    9.23   0
   8  -7  -1   56.32    8.19   0
   8   7  -1   35.65    9.14   0
   7  -7  -1    4.34    7.64   0
   7   7  -1    5.13    9.03   0
   7   7  -1    3.29    9.37   0
  -7  -7   1    9.28    8.87   0
  -7   7   1    5.15    7.50   0
   7   7  -1    4.34    8.92   0
  -6  -7   1   91.84   11.41   0
   6   7  -1  100.93   10.68   0
   6  -7  -1  102.29    8.32   0
   6   7  -1   99.46    9.39   0
  -6   7   1   92.85    7.44   0
   6   7  -1  103.36    9.42   0
   5  -7  -1   43.80    8.23   0
  -5  -7   1   33.47    9.07   0
  -5   7   1   42.97    7.54   0
   5   7  -1   51.04    9.11   0
   5   7  -1   47.83    8.41   0
   5   7  -1   44.93    7.71   0
  -4  -7   1   22.35    9.93   0
   4   7  -1   14.26    8.76   0
   4   7  -1   15.33    9.28   0
   4   7  -1   39.89    8.71   0
  -4   7   1    3.66    8.17   0
   4  -7  -1   19.21    8.28   0
  -3   7   1   60.33    9.81   0
  -3  -7   1   57.20    9.70   0
   3   7  -1   47.40    7.79   0
   3  -7  -1   50.00   16.39   0
   3  -7  -1   36.38    9.52   0
   3   7  -1   40.18    9.93   0
  -3   7   1   43.40   13.50   0
   3   7  -1   45.27    8.18   0
   2   7  -1  285.32    8.95   0
   2  -7  -1  283.83    8.89   0
   2  -7  -1  273.18   12.90   0
  -2   7   1  268.07    9.24   0
  -2   7   1  265.65   13.02   0
  -2  -7   1  275.16   10.50   0
   2   7  -1  269.77   10.42   0
   2   7  -1  277.97   10.46   0
  -1   7   1   21.10    8.17   0
   1  -7  -1   30.48    8.17   0
   1   7  -1   23.69    7.56   0
   1  -7  -1   19.49   10.82   0
  -1   7   1   20.59    8.45   0
   1   7  -1   26.98    7.94   0
   1   7  -1   16.08    8.47   0
  -1  -7   1   24.76    9.75   0
   0  -7   1  314.67   11.20   0
   0  -7  -1  291.66   10.70   0
   0   7  -1  288.29    9.14   0
   0  -7   1  286.30    9.04   0
   0   7   1  306.74   11.13   0
   0  -7  -1  294.66   10.30   0
   0   7   1  276.28    9.84   0
   0   7  -1  291.90   11.50   0
  -1   7  -1  186.75    8.69   0
  -1  -7  -1  188.81    9.74   0
   1   7   1  211.95    9.37   0
  -1   7  -1  174.68   10.60   0
   1   7   1  180.88    8.67   0
  -1  -7  -1  189.80    8.86   0
   1  -7   1  192.73    8.58   0
   1  -7   1  200.33   11.88   0
   2  -7   1  606.28   14.95   0
   2   7   1  635.39   11.39   0
   2   7   1  628.61   10.24   0
   2  -7   1  611.59    9.82   0
  -2  -7  -1  618.29   10.56   0
  -2   7  -1  607.03    9.95   0
  -2  -7  -1  616.55   12.19   0
  -2   7  -1  628.15   14.38   0
  -3   7  -1    2.66   10.23   0
  -3  -7  -1   -1.39    8.29   0
   3  -7   1    3.69   12.56   0
   3   7   1    0.52    8.23   0
   3   7   1   -1.57    9.93   0
  -3   7  -1    6.80   12.12   0
   3  -7   1    3.03    9.71   0
   3   7   1    7.99    8.90   0
  -4   7  -1  532.03   26.98   0
  -4   7  -1  538.70   26.40   0
   4  -7   1  555.12    9.94   0
  -4  -7  -1  532.55   10.35   0
   4   7   1  575.44   12.31   0
   4   7   1  552.66   11.06   0
   4   7   1  541.99   10.03   0
  -4   7  -1  561.93    9.72   0
  -5  -7  -1   63.97    8.36   0
  -5   7  -1   61.81    7.72   0
   5   7   1   78.83   10.74   0
   5   7   1   71.14   10.14   0
   5  -7   1   77.94    7.97   0
   5   7   1   74.54    8.56   0
  -6   7  -1  455.81   10.26   0
  -6  -7  -1  468.10   10.03   0
   6   7   1  475.66   13.52   0
   6   7   1  466.78   11.51   0
   6   7   1  450.64    9.92   0
   6  -7   1  464.69    9.51   0
   7   7   1   89.61    8.96   0
   7   7   1  104.52   13.17   0
   7  -7   1   88.64   10.34   0
   7   7   1  102.66   11.20   0
  -7  -7  -1  112.61    9.05   0
  -7   7  -1  102.79    9.21   0
   8   7   1  565.97   10.71   0
   8   7   1  460.55   18.93   0
  -8   7  -1  566.49   11.75   0
   8  -7   1  601.97   12.62   0
  -8  -7  -1  560.28   10.90   0
   8   7   1  540.41   18.56   0
  -8   8   1  100.89    9.83   0
   8   8  -1  116.01   11.58   0
   8  -8  -1   97.66    8.46   0
  -8  -8   1  104.89    9.39   0
   8   8  -1  126.06   12.18   0
   8   8  -1   99.08   11.19   0
  -7  -8   1  663.27   11.06   0
   7   8  -1  650.96   11.97   0
  -7   8   1  618.27   11.13   0
   7   8  -1  618.56   10.86   0
   7   8  -1  680.02   11.52   0
   7  -8  -1  634.19   11.56   0
   6   8  -1   24.57    7.51   0
  -6   8   1   38.63    8.68   0
   6  -8  -1   31.27    9.34   0
   6   8  -1   33.16    8.49   0
   6   8  -1   34.94    9.04   0
  -6  -8   1   58.43    8.93   0
   5   8  -1  576.78   10.34   0
   5  -8  -1  565.80   10.75   0
   5   8  -1  580.73    9.42   0
  -5  -8   1  606.08   11.19   0
  -5   8   1  587.12    9.13   0
   5   8  -1  567.77    9.75   0
   4   8  -1   11.62    7.21   0
   4   8  -1    5.60    8.94   0
   4   8  -1   -9.05    9.31   0
  -4   8   1    7.79    7.41   0
  -4  -8   1   13.21    8.95   0
   4  -8  -1   11.77    7.33   0
   3  -8  -1 2122.74   14.32   0
  -3   8   1 2096.21   13.61   0
   3  -8  -1 2071.76   24.47   0
   3   8  -1 2008.47   13.70   0
  -3  -8   1 2112.84   16.52   0
  -3   8   1 2035.61   23.13   0
   3   8  -1 2077.49   14.88   0
   3   8  -1 2080.97   14.81   0
   2   8  -1   18.88    7.76   0
  -2   8   1    5.02    8.61   0
   2   8  -1   12.15    7.53   0
  -2   8   1    9.76   11.53   0
   2  -8  -1    5.97   11.63   0
   2   8  -1    6.03    9.84   0
  -2  -8   1   16.09    9.75   0
   2  -8  -1   -0.86    8.31   0
   1  -8  -1 2111.92   18.59   0
  -1   8   1 2089.91   17.07   0
   1   8  -1 2103.39   16.19   0
  -1   8   1 2170.44   14.13   0
   1  -8  -1 2094.51   15.14   0
  -1  -8   1 2134.18   16.14   0
   1   8  -1 2201.71   13.60   0
   1   8  -1 2070.84   13.57   0
   0  -8   1  257.15    8.87   0
   0  -8  -1  248.81   10.15   0
   0  -8  -1  258.10   10.28   0
   0   8   1  271.81   11.16   0
   0  -8   1  275.86   12.43   0
   0   8   1  274.11    9.04   0
   0   8  -1  264.55   10.81   0
   0   8  -1  271.40    9.11   0
  -1  -8  -1  418.40   11.83   0
  -1   8  -1  439.33   11.44   0
   1   8   1  426.50   11.60   0
   1  -8   1  399.67    9.51   0
  -1   8  -1  401.05    9.86   0
   1  -8   1  410.46   12.52   0
  -1  -8  -1  412.34    9.52   0
   1   8   1  432.35    9.70   0
  -2  -8  -1  320.66   10.66   0
  -2  -8  -1  322.26    9.67   0
   2  -8   1  317.66   11.99   0
   2   8   1  347.58   11.44   0
  -2   8  -1  323.11   11.20   0
   2  -8   1  324.58    8.92   0
  -2   8  -1  343.32    9.26   0
   2   8   1  336.34   10.94   0
   3   8   1 2262.96   15.32   0
  -3   8  -1 2187.88   23.69   0
  -3  -8  -1 2196.26   14.72   0
   3  -8   1 2086.80   22.15   0
  -3   8  -1 2239.20   14.53   0
   3   8   1 2237.05   16.72   0
   3   8   1 2191.16   14.36   0
   3  -8   1 2242.87   15.32   0
  -4  -8  -1   -2.92    8.42   0
  -4   8  -1    8.40   17.52   0
   4  -8   1   13.29    7.97   0
   4   8   1    4.15    9.70   0
  -4   8  -1   19.29    9.98   0
   4   8   1    5.27    8.80   0
   4   8   1   11.48    9.72   0
  -4   8  -1    0.77   17.32   0
   5   8   1   68.93   10.26   0
  -5  -8  -1   59.49    8.33   0
   5   8   1   71.94    8.05   0
  -5   8  -1   61.40    7.98   0
   5  -8   1   86.41    8.02   0
   5   8   1   73.46   10.49   0
   6  -8   1  318.17    9.04   0
  -6   8  -1  324.18    8.92   0
   6   8   1  324.25   11.75   0
   6   8   1  306.81   11.78   0
   6   8   1  279.88    9.42   0
  -6  -8  -1  311.63    9.70   0
  -7  -8  -1  285.91   11.94   0
   7   8   1  326.53   12.43   0
  -7   8  -1  330.32    8.92   0
   7   8   1  318.95    9.65   0
   7  -8   1  329.95    9.38   0
   7   8   1  332.12   13.66   0
  -8   8  -1    3.35    9.53   0
   8   8   1   10.90    9.16   0
   8   8   1    4.98   12.85   0
   8  -8   1    6.60    8.55   0
   8   8   1    3.24   13.99   0
  -8  -8  -1   -1.71    9.28   0
   8   9  -1   62.40    9.98   0
   8   9  -1   60.18   10.37   0
  -8  -9   1   58.56   11.57   0
   8   9  -1   63.46   10.02   0
  -8   9   1   46.57    9.84   0
   8  -9  -1   44.56    8.37   0
  -7   9   1   82.44    8.06   0
  -7  -9   1  114.75    9.59   0
   7   9  -1   71.31    9.56   0
   7   9  -1   98.75    9.87   0
   7  -9  -1   93.90    8.43   0
   7   9  -1   88.61    9.86   0
  -6   9   1  970.72   10.67   0
   6   9  -1  986.33   11.47   0
   6   9  -1  974.01   12.66   0
  -6  -9   1 1048.71   11.97   0
   6  -9  -1 1012.01   10.86   0
   6   9  -1  996.22   12.99   0
   5   9  -1   63.99    8.08   0
   5  -9  -1   67.21    7.83   0
   5   9  -1   64.95    9.48   0
  -5  -9   1   80.96   10.82   0
  -5   9   1   50.88    7.76   0
   5   9  -1   58.53    8.63   0
   4   9  -1  803.55   10.62   0
   4   9  -1  809.41   10.87   0
  -4   9   1  792.90   10.37   0
  -4  -9   1  831.96   11.88   0
   4   9  -1  804.07   10.27   0
   4  -9  -1  794.70   11.63   0
   3  -9  -1    4.04   13.81   0
   3   9  -1    3.50    9.43   0
   3   9  -1    5.69   10.15   0
  -3  -9   1   27.28    9.04   0
  -3   9   1    8.89   11.32   0
   3  -9  -1   -2.95    7.28   0
   3   9  -1   14.11    7.73   0
  -3   9   1    9.33    7.76   0
   2   9  -1 1169.93   11.69   0
  -2   9   1 1132.43   15.68   0
   2  -9  -1 1112.12   17.37   0
  -2  -9   1 1167.43   13.08   0
  -2   9   1 1151.24   11.35   0
   2   9  -1 1142.43   12.72   0
   2  -9  -1 1174.13   11.12   0
   2   9  -1 1164.86   11.94   0
  -1   9   1  156.43    8.37   0
  -1   9   1  143.81   10.67   0
   1   9  -1  138.86   10.30   0
  -1  -9   1  148.79    9.54   0
   1   9  -1  152.28    9.83   0
   1   9  -1  150.88    9.46   0
   1  -9  -1  156.00    7.90   0
   1  -9  -1  177.56   12.83   0
   0  -9  -1  748.66   10.48   0
   0   9  -1  731.67   10.48   0
   0  -9  -1  754.15   13.41   0
   0  -9   1  724.70   13.03   0
   0   9  -1  712.62   11.53   0
   0   9   1  718.20   10.81   0
   0   9   1  723.55   11.93   0
   1   9   1   61.96    8.67   0
  -1  -9  -1   55.51    8.29   0
   1  -9   1   42.28    7.72   0
  -1   9  -1   51.43    7.83   0
   1   9   1   40.32    8.55   0
   1  -9   1   38.45   11.10   0
  -1   9  -1   62.04    9.92   0
  -1  -9  -1   57.11    9.84   0
   2  -9   1  636.02    9.57   0
  -2  -9  -1  670.72   10.94   0
  -2   9  -1  641.72   12.66   0
   2   9   1  649.82   11.97   0
  -2   9  -1  665.29    9.90   0
   2   9   1  665.21   11.68   0
   2  -9   1  643.88   13.02   0
   3   9   1  359.09    9.12   0
   3  -9   1  347.78   13.52   0
   3   9   1  389.50    8.93   0
  -3   9  -1  358.30   13.15   0
  -3  -9  -1  366.94   11.29   0
  -3   9  -1  366.25    9.31   0
   3  -9   1  385.83   10.51   0
   3   9   1  389.07   11.44   0
  -4   9  -1  434.73   19.25   0
  -4  -9  -1  449.38   10.10   0
   4   9   1  444.31   10.73   0
   4   9   1  456.58   11.36   0
   4  -9   1  477.35    8.90   0
  -4   9  -1  475.92   10.99   0
   4   9   1  439.90    9.62   0
  -4   9  -1  454.98   19.49   0
   5   9   1   96.66    9.20   0
  -5  -9  -1  113.90    9.14   0
   5  -9   1  118.85    8.32   0
  -5   9  -1  113.19    9.69   0
   5   9   1  102.26   10.04   0
   5   9   1  126.88    8.72   0
   6  -9   1  135.28   10.12   0
  -6  -9  -1   77.87    9.34   0
   6   9   1  107.52    8.81   0
  -6   9  -1  104.17    8.16   0
   6   9   1  106.97   10.79   0
   6   9   1   99.13   10.02   0
  -7   9  -1   90.55    9.94   0
   7   9   1  115.27    9.26   0
  -7  -9  -1  121.81    9.35   0
   7   9   1  114.08   12.81   0
   7   9   1   99.64   11.34   0
   7  -9   1   95.91    8.72   0
   8   9   1    7.49    8.96   0
  -8   9  -1   24.36   10.10   0
   8  -9   1    7.25   10.72   0
   8   9   1   -1.42   13.29   0
  -8  -9  -1   18.31    9.75   0
   8   9   1   -2.21   12.11   0
  -7 -10   1   32.58    9.40   0
   7  10  -1   41.00    8.33   0
   7  10  -1   18.49    9.55   0
   7  10  -1   33.31    9.71   0
  -7  10   1   37.80    9.90   0
   7 -10  -1   37.23    8.33   0
  -6  10   1  162.57    8.38   0
   6 -10  -1  147.53    8.72   0
   6  10  -1  161.29    9.03   0
   6  10  -1  167.02    8.83   0
   6  10  -1  177.22   10.02   0
  -6 -10   1  181.46    9.57   0
  -5 -10   1   25.74    8.99   0
   5 -10  -1   29.21    7.71   0
   5  10  -1   37.99    7.88   0
  -5  10   1   24.48    7.72   0
   5  10  -1   39.57   10.29   0
   5  10  -1   49.13    7.51   0
   4 -10  -1   10.99   16.72   0
   4  10  -1   12.34    7.14   0
  -4  10   1    8.66   15.50   0
   4  10  -1   11.63    9.35   0
  -4 -10   1    3.93    8.72   0
   4 -10  -1    3.55    7.36   0
  -4  10   1    4.76    9.11   0
   4  10  -1    9.73    7.66   0
   3 -10  -1   16.62   11.20   0
  -3  10   1   29.89   11.05   0
   3 -10  -1   26.34    7.61   0
  -3 -10   1    8.67    9.67   0
   3  10  -1   21.91    7.93   0
   3  10  -1   32.45    8.19   0
  -3  10   1   30.29    7.95   0
   3  10  -1   25.54    7.40   0
   2  10  -1  164.28   10.10   0
  -2  10   1  168.00    8.14   0
  -2 -10   1  172.67    9.85   0
   2 -10  -1  161.31   12.04   0
   2  10  -1  170.27   10.04   0
   2 -10  -1  156.92    7.95   0
   2  10  -1  183.57    9.71   0
  -2  10   1  166.39   10.47   0
   1  10  -1   16.29    9.18   0
  -1 -10   1   14.46   11.03   0
   1  10  -1   11.23    7.22   0
   1 -10  -1   10.28    9.20   0
  -1  10   1    6.10    7.75   0
   1 -10  -1   -3.82   11.41   0
  -1  10   1    8.50    7.82   0
   1  10  -1   -8.91    9.31   0
   0  10   1   19.19    8.17   0
   0 -10  -1   10.53    7.73   0
   0 -10  -1   27.69    9.44   0
   0 -10   1   20.85    8.55   0
   0  10  -1   26.05    9.34   0
   0  10  -1    5.77    7.66   0
   0  10   1   20.08    8.25   0
  -1  10  -1   25.45    9.28   0
   1  10   1   19.00    8.14   0
   1  10   1   16.72    8.22   0
  -1  10  -1   16.92    7.63   0
   1 -10   1   15.07    7.38   0
   1 -10   1   22.86   10.28   0
  -1 -10  -1   10.94    7.72   0
  -1 -10  -1   13.22    9.14   0
   2  10   1   65.06    8.04   0
  -2  10  -1   49.54   11.30   0
  -2 -10  -1   44.12    9.53   0
   2 -10   1   51.57    7.75   0
  -2  10  -1   55.13    8.24   0
   2  10   1   44.70    8.55   0
   2 -10   1   65.83   10.45   0
   3  10   1  822.62   12.36   0
   3  10   1  816.00   10.87   0
   3 -10   1  841.29   11.42   0
   3 -10   1  785.60   15.12   0
  -3  10  -1  833.45   11.93   0
  -3  10  -1  810.64   15.16   0
   3  10   1  831.86   11.80   0
  -3 -10  -1  865.20   11.58   0
  -4  10  -1   -0.36   14.43   0
  -4  10  -1    8.09   14.38   0
  -4 -10  -1   -1.61    8.84   0
  -4  10  -1    8.11    7.75   0
   4  10   1    1.24    7.40   0
   4  10   1   -1.14    8.27   0
   4 -10   1    7.99    7.93   0
   4  10   1    3.12    8.25   0
  -5  10  -1   72.64    9.57   0
   5  10   1   63.16   10.29   0
   5  10   1   62.07    7.58   0
  -5 -10  -1   74.48    9.23   0
   5  10   1   74.87   10.01   0
   5 -10   1   74.38    7.96   0
   6 -10   1   88.42   10.17   0
  -6  10  -1   82.25   10.09   0
   6  10   1   88.96   10.42   0
  -6 -10  -1  104.67    9.53   0
   6  10   1   96.46    9.02   0
   6  10   1   88.92    9.57   0
   7  10   1  312.51   12.27   0
   7  10   1  339.50   13.07   0
  -7  10  -1  289.60    9.57   0
  -7 -10  -1  316.60   10.88   0
   7  10   1  325.35   12.84   0
   7 -10   1  318.15    9.70   0
   7  11  -1   35.51   10.16   0
  -7 -11   1   50.76    9.49   0
   7 -11  -1   48.63   10.09   0
   7  11  -1   34.59    9.55   0
  -7  11   1   46.22    9.93   0
   7  11  -1   55.43    8.76   0
   6  11  -1  246.51   10.48   0
  -6 -11   1  261.49   10.12   0
  -6  11   1  239.15    8.71   0
   6 -11  -1  284.15    8.83   0
   6  11  -1  233.16   11.71   0
   6  11  -1  263.55    9.34   0
   5 -11  -1    3.69    7.71   0
   5  11  -1   -1.96    8.34   0
   5  11  -1    9.81    9.63   0
  -5 -11   1   11.46    9.05   0
   5  11  -1    4.97    9.50   0
  -5  11   1   -6.93    7.58   0
  -4 -11   1   51.72    9.43   0
   4  11  -1   57.90    8.44   0
  -4  11   1   60.88    9.63   0
   4  11  -1   71.23    7.91   0
  -4  11   1   56.61   15.18   0
   4 -11  -1   64.10   15.36   0
   4 -11  -1   61.37    7.90   0
   4  11  -1   72.52    9.30   0
  -3  11   1   85.98   11.25   0
  -3  11   1   82.04    9.52   0
   3  11  -1   81.93    7.78   0
  -3 -11   1   93.34    9.08   0
   3 -11  -1   76.01   11.63   0
   3  11  -1   76.35    9.81   0
   3  11  -1   78.86    9.86   0
   3 -11  -1   88.74    7.50   0
   2 -11  -1  179.42    7.65   0
  -2  11   1  169.76    8.01   0
  -2  11   1  160.29   10.65   0
   2  11  -1  173.94    8.33   0
   2  11  -1  178.79    7.92   0
   2 -11  -1  164.23   11.54   0
  -2 -11   1  171.48   11.03   0
   2  11  -1  178.88    9.82   0
   1 -11  -1   10.24    9.40   0
   1  11  -1   15.02    7.35   0
   1  11  -1    0.60    9.48   0
   1  11  -1    6.00    7.50   0
  -1  11   1    6.40    9.46   0
   1 -11  -1   17.03    6.95   0
  -1 -11   1   10.79    8.48   0
  -1  11   1    5.85    7.33   0
   0  11   1  678.68   10.39   0
   0 -11  -1  699.27   12.03   0
   0  11  -1  683.34   12.02   0
   0  11  -1  668.46    9.93   0
   0  11   1  673.12   12.16   0
   0  11  -1  680.88    9.78   0
   0 -11  -1  702.94    9.76   0
   0 -11   1  682.06   13.08   0
   1 -11   1  691.11   12.74   0
  -1  11  -1  705.05    9.36   0
   1 -11   1  727.46    9.21   0
   1  11   1  716.93   12.42   0
   1  11   1  735.21   10.25   0
  -1 -11  -1  718.71   11.79   0
  -1  11  -1  707.55   11.04   0
  -1 -11  -1  749.95    9.73   0
   2  11   1  569.10    9.81   0
   2 -11   1  537.61   12.53   0
  -2 -11  -1  572.53   11.15   0
  -2  11  -1  558.96    9.34   0
   2  11   1  592.51    9.91   0
   2 -11   1  560.64    9.14   0
  -2  11  -1  549.54   12.06   0
   3  11   1  167.35    9.08   0
  -3  11  -1  170.84    8.51   0
   3 -11   1  171.98    8.18   0
  -3  11  -1  170.50   11.86   0
  -3 -11  -1  196.85   10.05   0
   3 -11   1  159.34   12.00   0
   3  11   1  180.83    9.71   0
   3  11   1  185.07   10.14   0
  -4  11  -1  160.70    9.80   0
   4 -11   1  165.83    8.06   0
  -4  11  -1  139.03   15.87   0
   4  11   1  166.75   10.37   0
   4  11   1  148.08    7.96   0
  -4 -11  -1  163.70    9.72   0
   4  11   1  151.09    8.55   0
   5  11   1  146.64    8.92   0
   5  11   1  149.61    9.91   0
   5  11   1  149.79   10.97   0
  -5 -11  -1  122.63    9.48   0
   5 -11   1  144.39   10.21   0
  -5  11  -1  137.65    8.13   0
   6  11   1  171.66   11.27   0
  -6 -11  -1  175.29   10.37   0
  -6  11  -1  155.46   10.13   0
   6 -11   1  167.85   10.41   0
   6  11   1  198.18    9.70   0
   6  11   1  173.18   10.35   0
  -6 -12   1   -5.30   11.15   0
   6  12  -1    8.04   10.43   0
   6 -12  -1    5.26    8.30   0
   6  12  -1   15.47    9.27   0
  -6  12   1    2.41    8.16   0
   6  12  -1   -1.08    9.78   0
  -5 -12   1  580.01   10.92   0
   5  12  -1  583.20   10.05   0
   5 -12  -1  543.97    9.51   0
   5  12  -1  552.95   10.36   0
   5  12  -1  535.83   10.22   0
  -5  12   1  556.67    9.46   0
   4  12  -1    6.01    8.25   0
   4 -12  -1   13.38   15.10   0
   4 -12  -1   -4.24    7.66   0
  -4  12   1    6.57    7.83   0
  -4  12   1   12.74   15.02   0
  -4 -12   1   27.25    9.05   0
   4  12  -1   15.19    7.85   0
   4  12  -1   19.60    9.65   0
  -3 -12   1  567.49   10.44   0
   3  12  -1  523.00    9.76   0
   3 -12  -1  562.55    9.42   0
  -3  12   1  539.06   13.98   0
   3 -12  -1  524.05   14.07   0
   3  12  -1  554.96    9.32   0
  -3  12   1  532.49    9.29   0
   3  12  -1  523.00    9.37   0
   2  12  -1   -2.26    7.34   0
   2 -12  -1   12.19   10.15   0
   2  12  -1   10.22    9.29   0
  -2 -12   1    1.37   10.48   0
  -2  12   1   16.03    9.80   0
   2  12  -1    7.49    7.83   0
  -2  12   1   11.37    9.71   0
   2 -12  -1    1.74    7.61   0
  -1  12   1  887.94   11.63   0
   1  12  -1  858.50   10.48   0
   1  12  -1  870.00   12.34   0
  -1 -12   1  942.18   11.64   0
   1  12  -1  965.10   10.39   0
  -1  12   1  888.65   10.68   0
   1 -12  -1  882.49   10.25   0
   1 -12  -1  909.01   14.52   0
   0 -12  -1   44.73   11.96   0
   0  12  -1   33.65    7.90   0
   0  12  -1   38.01    7.67   0
   0 -12   1   37.58    8.67   0
   0  12   1   42.05    8.14   0
   0  12  -1   38.32    8.00   0
   0 -12  -1   53.46    7.83   0
   0  12   1   42.05    8.37   0
  -1 -12  -1 1547.95   12.03   0
   1 -12   1 1523.55   14.11   0
  -1  12  -1 1530.78   14.98   0
   1  12   1 1541.20   13.90   0
   1  12   1 1509.79   12.80   0
  -1 -12  -1 1577.74   13.97   0
  -1  12  -1 1521.60   11.89   0
  -2 -12  -1   87.99    9.44   0
   2 -12   1  115.80    7.97   0
   2  12   1  115.18   10.21   0
   2  12   1  124.16    8.45   0
  -2  12  -1  107.80   10.22   0
  -2  12  -1  120.49    8.21   0
   2  12   1  129.46    7.89   0
   2 -12   1  104.57   10.42   0
   3 -12   1  219.99    8.42   0
  -3  12  -1  224.56   12.34   0
   3  12   1  234.29    9.28   0
   3  12   1  211.24    9.05   0
   3  12   1  226.82   10.16   0
  -3  12  -1  233.21    8.85   0
  -3 -12  -1  235.82   10.38   0
   3 -12   1  232.87   12.29   0
   4 -12   1   16.89    7.64   0
  -4 -12  -1   15.05   11.72   0
   4  12   1   16.62   10.73   0
   4  12   1   24.57    8.59   0
   4  12   1   17.18    9.73   0
  -4  12  -1   23.31    9.68   0
  -4  12  -1   17.32   13.95   0
   5  12   1   38.32    9.91   0
   5 -12   1   43.25    9.91   0
   5  12   1   22.43   10.89   0
  -5  12  -1   37.23    8.36   0
  -5 -12  -1   36.78    9.84   0
   5  12   1   30.47    8.97   0
   6  12   1   29.71   10.17   0
   6  12   1   36.06    9.28   0
   6  12   1   29.68   11.20   0
   6 -12   1   33.33   10.29   0
  -6 -12  -1   26.66   10.07   0
  -6  12  -1   22.61   10.06   0
  -5 -13   1   71.46    9.18   0
   5 -13  -1   79.91    8.51   0
  -5  13   1   63.69    8.43   0
   5  13  -1   81.13    8.95   0
   5  13  -1   58.35   10.95   0
   5  13  -1   61.69    8.75   0
  -4  13   1   86.71   15.95   0
   4  13  -1   87.64    9.85   0
  -4  13   1   85.66    8.28   0
   4  13  -1   75.35    8.28   0
   4 -13  -1   85.86    8.26   0
   4 -13  -1   28.18   13.95   0
   4  13  -1   91.58    9.06   0
  -4 -13   1   76.62    9.18   0
   3 -13  -1   -5.32    7.82   0
  -3  13   1   -0.25    9.71   0
   3  13  -1    0.69    8.44   0
   3 -13  -1   10.55    9.86   0
  -3 -13   1   24.59    8.85   0
   3  13  -1    7.48    7.80   0
   3  13  -1    6.51    8.09   0
  -3  13   1   -4.74    7.86   0
   2  13  -1   20.63    8.19   0
   2  13  -1    8.96    7.77   0
  -2  13   1   14.25   11.18   0
  -2 -13   1   15.02   10.68   0
  -2  13   1   13.02    9.71   0
   2 -13  -1   12.96    7.59   0
   2  13  -1   12.82    8.08   0
   2 -13  -1   12.38   10.04   0
   1  13  -1   20.39    8.18   0
  -1 -13   1   31.40    8.74   0
   1 -13  -1   27.41   11.50   0
  -1  13   1   31.88    8.40   0
  -1  13   1   36.54    8.27   0
   1 -13  -1   14.38    7.80   0
   1  13  -1   33.38    7.84   0
   1  13  -1   44.19    7.67   0
   0 -13   1  174.10    9.15   0
   0  13  -1  183.38    8.58   0
   0  13   1  176.76    8.79   0
   0 -13  -1  178.70   12.46   0
   0 -13  -1  179.27    8.06   0
   0  13  -1  161.99    8.33   0
   0  13   1  180.94    8.40   0
   0  13  -1  187.25    8.33   0
   1  13   1   44.97    8.61   0
   1 -13   1   40.65   10.47   0
  -1 -13  -1   33.91    9.63   0
   1  13   1   39.77    8.09   0
  -1  13  -1   46.75    7.99   0
  -1  13  -1   45.78   10.13   0
   2  13   1  296.61    9.08   0
  -2  13  -1  308.23   11.12   0
   2  13   1  319.41    9.26   0
   2 -13   1  300.49   11.11   0
  -2  13  -1  324.53    9.27   0
  -2 -13  -1  316.66   12.54   0
   2  13   1  308.55    9.34   0
  -3  13  -1  330.80    9.40   0
   3  13   1  316.17   10.90   0
  -3  13  -1  316.06   13.48   0
  -3 -13  -1  344.09   11.11   0
   3 -13   1  332.62    9.09   0
   3  13   1  322.75    9.97   0
   3  13   1  344.58    9.73   0
   3 -13   1  312.14   13.32   0
  -4  13  -1   29.91   14.32   0
   4  13   1   40.24    8.16   0
  -4  13  -1   37.16   10.08   0
   4  13   1   33.56    8.79   0
  -4 -13  -1   42.81   10.25   0
   4 -13   1   33.14    7.88   0
   4  13   1   24.80   11.01   0
   5  13   1  148.25   11.56   0
  -5 -13  -1  133.12   10.49   0
   5  13   1  144.92    9.07   0
   5 -13   1  116.42   11.00   0
  -5  13  -1  126.17    8.77   0
   5  13   1  135.30    9.67   0
   4  14  -1   11.91   10.76   0
  -4  14   1    8.76   14.61   0
   4 -14  -1    6.37   14.90   0
   4  14  -1   21.00    8.27   0
   4  14  -1    6.56    8.57   0
  -4 -14   1    3.25    9.12   0
   4 -14  -1   -7.40    8.13   0
  -4  14   1   12.22    8.32   0
   3 -14  -1   17.56    7.91   0
   3  14  -1    4.10   10.02   0
  -3  14   1   14.28   11.93   0
   3 -14  -1   13.87   10.61   0
  -3  14   1   14.32    8.52   0
  -3 -14   1   24.48    9.15   0
   3  14  -1   12.95   10.49   0
   3  14  -1   23.33    9.99   0
   2 -14  -1   30.80   10.87   0
  -2  14   1    9.74    8.60   0
   2  14  -1   25.41    8.44   0
   2 -14  -1   31.83    8.17   0
  -2  14   1   37.08   12.08   0
   2  14  -1   38.89    8.31   0
  -2 -14   1   40.72   10.77   0
   2  14  -1   24.38    8.05   0
  -1  14   1   -5.89    8.44   0
   1  14  -1    5.17    8.16   0
  -1 -14   1    1.62    8.75   0
   1 -14  -1   18.41   10.61   0
   1  14  -1    4.14    7.84   0
  -1  14   1    6.40    8.09   0
   1 -14  -1  -13.08    7.99   0
   1  14  -1    5.52    8.05   0
   0 -14  -1   46.87    8.28   0
   0 -14  -1   30.52   11.66   0
   0 -14   1   39.12    8.98   0
   0  14   1   37.17    8.60   0
   0  14  -1   38.57    8.38   0
   0  14   1   43.38    8.30   0
   0  14  -1   31.70    8.50   0
   0  14  -1   21.73    8.16   0
   1  14   1  298.59    9.09   0
   1  14   1  274.03    9.62   0
  -1  14  -1  272.81    9.16   0
   1 -14   1  247.77   11.49   0
  -1 -14  -1  269.03   10.60   0
   1  14   1  257.60    9.69   0
  -1  14  -1  257.03    9.25   0
  -1  14  -1  271.99    9.18   0
   2  14   1    0.91    9.65   0
  -2  14  -1    2.32    8.47   0
  -2 -14  -1    7.85    9.57   0
   2  14   1    4.08   10.24   0
   2  14   1    0.84    8.45   0
  -2  14  -1   10.17   10.08   0
   2 -14   1   10.57   10.34   0
  -3  14  -1   13.10   10.54   0
   3  14   1   11.26    8.15   0
   3  14   1    3.66    8.82   0
  -3 -14  -1   25.25   12.18   0
   3 -14   1   13.36   11.81   0
  -3  14  -1    0.41    8.51   0
   3  14   1   13.34    8.70   0
  -1 -15   1   20.15    9.35   0
  -1  15   1   13.66    8.63   0
   1  15  -1   25.33    8.90   0
   1 -15  -1   12.74   11.26   0
   1  15  -1    6.58    8.32   0
  -1  15   1   23.55   10.75   0
   1  15  -1    7.76    8.61   0
   1 -15  -1   24.63    8.30   0
   0 -15   1  258.91   10.51   0
   0  15  -1  227.23    9.74   0
   0  15   1  218.70    9.66   0
   0 -15  -1  225.28   12.69   0
   0  15   1  227.95    9.97   0
   0  15  -1  222.83    9.17   0
   0  15  -1  226.21    9.22   0
   1 -15   1   32.51   11.02   0
  -1  15  -1   27.21    8.92   0
  -1  15  -1   37.82    8.70   0
  -1 -15  -1   23.77    9.58   0
   1  15   1   37.17    8.93   0
   1  15   1   32.65    8.64   0
   1  15   1   33.78    8.95   0
  -1  15  -1   26.17   11.00   0
  10   0  -2  421.42   13.21   0
  10   0  -2  444.79   13.26   0
 -10   0   2  452.26   12.61   0
 -10   0   2  465.25   12.95   0
  -9   0   2   -3.94    9.46   0
   9   0  -2   11.78   10.97   0
  -9   0   2   -7.92   10.45   0
   9   0  -2    6.34   11.41   0
  -8   0   2  709.50   13.22   0
  -8   0   2  777.41   12.09   0
   8   0  -2  769.65   13.31   0
   8   0  -2  736.49   13.79   0
  -7   0   2    4.13    7.29   0
  -7   0   2  -10.94   10.38   0
   7   0  -2  -10.19   10.52   0
   7   0  -2    4.56    9.80   0
   6   0  -2 3675.41   18.81   0
  -6   0   2 3615.58   21.91   0
  -6   0   2 3757.64   19.86   0
   6   0  -2 3668.97   22.48   0
   5   0  -2   -9.29    9.53   0
  -5   0   2    7.93   10.77   0
   5   0  -2   -5.58   10.07   0
  -5   0   2   -0.04    7.77   0
   4   0  -2 4036.67   26.33   0
   4   0  -2 3959.62   21.08   0
  -4   0   2 3993.23   25.08   0
  -4   0   2 4065.61   20.69   0
  -3   0   2    4.11   11.43   0
  -3   0   2    3.32   10.37   0
   3   0  -2    6.90    8.99   0
   3   0  -2    3.87   11.57   0
   2   0  -2 4686.67   25.42   0
   2   0  -2 4701.80   29.88   0
  -2   0   2 4702.84   25.76   0
  -2   0   2 4652.73   29.50   0
  -1   0   2   -1.19   14.47   0
   1   0  -2   -0.87   14.53   0
   1   0  -2    4.90   12.47   0
  -1   0   2    2.89   12.39   0
   1   0   2    8.52   12.27   0
  -1   0  -2    1.29   12.17   0
  -1   0  -2    4.96   15.07   0
   1   0   2    9.38   13.59   0
   2   0   2  649.37   13.53   0
  -2   0  -2  646.10   13.56   0
  -2   0  -2  656.34   23.09   0
  -2   0  -2  627.15   22.49   0
  -3   0  -2   12.38   20.05   0
   3   0   2    3.64   10.32   0
  -3   0  -2   12.32   10.69   0
  -3   0  -2    2.31   19.99   0
  -4   0  -2   97.05    9.69   0
   4   0   2   97.26    8.50   0
   5   0   2   -1.67    9.01   0
  -5   0  -2   -2.76    8.54   0
  -6   0  -2   41.92    7.61   0
   6   0   2   32.89    9.61   0
  -7   0  -2    4.47    9.65   0
   7   0   2    8.03    7.27   0
  -8   0  -2  344.43    9.84   0
   8   0   2  331.86   10.62   0
   9   0   2    4.86    9.53   0
  -9   0  -2   -0.29   10.29   0
 -10  -1   2  133.48   11.30   0
  10   1  -2  138.92   13.55   0
  10  -1  -2  139.67   11.05   0
 -10   1   2  127.05   10.73   0
  10  -1  -2  122.97   12.39   0
 -10   1   2  111.51   11.65   0
  10   1  -2  118.63   12.26   0
 -10  -1   2  146.60   12.23   0
  -9   1   2  438.41   11.72   0
   9  -1  -2  424.44   14.03   0
   9   1  -2  412.98   12.70   0
   9  -1  -2  439.93   11.00   0
  -9   1   2  434.61   13.98   0
  -9  -1   2  429.34   12.70   0
   9   1  -2  418.16   13.47   0
  -9  -1   2  456.94   11.53   0
  -8   1   2  266.09   10.09   0
   8   1  -2  252.33   11.59   0
  -8  -1   2  272.14    9.74   0
  -8   1   2  265.02   11.53   0
   8  -1  -2  249.01   12.19   0
   8   1  -2  254.99   11.81   0
  -8  -1   2  283.70   10.52   0
   8  -1  -2  265.51   11.48   0
  -7  -1   2   18.38    8.76   0
   7   1  -2    0.40    9.40   0
   7  -1  -2    1.83   12.50   0
   7   1  -2   -2.43   10.40   0
  -7  -1   2   10.58    8.65   0
  -7   1   2    9.14   12.18   0
   7  -1  -2    5.23    9.96   0
  -7   1   2   15.67    9.24   0
   6  -1  -2   62.11    9.74   0
  -6  -1   2   62.64    9.56   0
   6   1  -2   46.39   10.57   0
  -6   1   2   57.49    9.72   0
  -6  -1   2   61.22   10.92   0
   6   1  -2   51.15    9.41   0
  -6   1   2   55.11   12.22   0
   6  -1  -2   51.43   10.65   0
  -5  -1   2 1026.67   15.17   0
   5  -1  -2 1036.75   13.64   0
  -5  -1   2 1046.79   13.15   0
   5   1  -2 1035.18   15.29   0
  -5   1   2  999.73   16.62   0
   5  -1  -2 1005.79   16.93   0
  -5   1   2 1078.79   12.34   0
   5   1  -2 1009.56   12.05   0
  -4  -1   2  388.65   10.05   0
   4  -1  -2  387.34    9.78   0
  -4   1   2  405.61   15.22   0
   4   1  -2  409.59   11.98   0
  -4  -1   2  406.03   13.41   0
   4   1  -2  395.98   11.67   0
  -4   1   2  400.33   11.44   0
   4  -1  -2  387.57   15.04   0
   3  -1  -2 2212.05   23.80   0
  -3  -1   2 2253.83   20.89   0
   3  -1  -2 2226.83   17.82   0
  -3   1   2 2240.13   22.83   0
  -3   1   2 2224.73   16.95   0
   3   1  -2 2264.57   21.17   0
   3   1  -2 2243.26   17.28   0
  -3  -1   2 2248.03   17.25   0
  -2  -1   2   74.58   11.49   0
   2  -1  -2   80.43   10.55   0
  -2   1   2   74.16   13.36   0
  -2   1   2   72.31   15.46   0
  -2  -1   2   75.63   16.54   0
   2   1  -2   75.10   13.90   0
   2  -1  -2   83.00   12.97   0
   2   1  -2   78.37   13.93   0
   1   1  -2  274.96   13.62   0
  -1   1   2  290.19   13.72   0
   1  -1  -2  288.48   12.89   0
   1   1  -2  291.33   15.44   0
   1  -1  -2  278.10   14.87   0
  -1  -1   2  280.45   13.42   0
  -1  -1   2  278.93   18.37   0
   0  -1  -2 8122.20   38.08   0
   0   1   2 8106.35   36.81   0
   0  -1   2 8229.13   38.08   0
   0   1  -2 7980.99   37.22   0
   0  -1   2 7875.58   38.48   0
   0   1  -2 8030.76   38.96   0
   1   1   2 4905.11   27.12   0
   1   1   2 4894.67   39.38   0
   1  -1   2 5079.36   34.17   0
  -1  -1  -2 4906.72   27.47   0
   1  -1   2 5028.67   30.61   0
  -1   1  -2 4977.15   33.73   0
  -1   1  -2 4951.43   29.16   0
   2  -1   2 4007.72   24.35   0
   2   1   2 4049.71   22.88   0
  -2   1  -2 4112.61   32.76   0
  -2   1  -2 4010.97   24.75   0
  -2   1  -2 3974.83   32.55   0
  -2  -1  -2 3947.75   23.04   0
  -3   1  -2 2515.18   27.99   0
   3  -1   2 2391.25   19.82   0
  -3   1  -2 2382.22   20.08   0
  -3   1  -2 2525.35   27.82   0
   3   1   2 2386.61   17.77   0
  -3  -1  -2 2389.96   18.40   0
  -4   1  -2  632.86   12.39   0
   4   1   2  625.30   10.86   0
  -4   1  -2  681.29   17.06   0
  -4  -1  -2  613.39   12.17   0
   4  -1   2  656.95   12.45   0
   5  -1   2  819.01   12.68   0
   5  -1   2  863.99   18.99   0
  -5   1  -2  787.09   12.61   0
  -5   1  -2  875.19   18.10   0
   5   1   2  836.70   12.38   0
  -5  -1  -2  809.18   11.16   0
   6  -1   2  154.43    9.64   0
  -6  -1  -2  142.05    9.81   0
  -6   1  -2  144.82    9.73   0
  -6   1  -2  156.82   15.04   0
   6   1   2  143.56    9.70   0
   7  -1   2  189.90   10.02   0
  -7   1  -2  193.70   17.45   0
  -7  -1  -2  182.55   10.56   0
  -7   1  -2  180.85   10.67   0
   7   1   2  178.59    9.67   0
  -8   1  -2   20.93    9.96   0
  -8  -1  -2   16.31    8.23   0
   8  -1   2   33.04   10.43   0
   8   1   2   28.17    9.47   0
   9  -1   2  385.38   12.61   0
  -9  -1  -2  401.66   10.68   0
  -9   1  -2  384.76   12.48   0
   9   1   2  388.75   11.43   0
 -10   2   2   90.32   10.40   0
  10   2  -2   70.31   12.42   0
  10  -2  -2   10.17   12.58   0
 -10  -2   2   80.76   10.40   0
  10   2  -2   83.33   13.33   0
 -10  -2   2   90.61   11.39   0
 -10   2   2   83.37   14.07   0
  10  -2  -2   77.78    8.77   0
   9   2  -2    9.23   12.34   0
   9  -2  -2    1.54   11.24   0
  -9   2   2   -2.66   11.60   0
   9   2  -2    8.49    9.63   0
   9  -2  -2   11.19   10.14   0
  -9   2   2    1.48    7.70   0
  -9  -2   2    7.72   10.46   0
  -9  -2   2    8.53    9.03   0
  -8   2   2   39.27   12.69   0
   8   2  -2   22.75   10.43   0
   8   2  -2   18.98    9.27   0
  -8  -2   2   34.40    8.22   0
  -8  -2   2   34.84    9.13   0
  -8   2   2   33.41    9.32   0
   8  -2  -2   29.00    7.97   0
   8  -2  -2   27.34   12.00   0
   7   2  -2  161.97   10.96   0
   7   2  -2  158.38    9.76   0
  -7  -2   2  153.52    9.43   0
   7  -2  -2  164.18   10.49   0
  -7   2   2  172.94    9.54   0
   7  -2  -2  157.38   12.93   0
  -7  -2   2  175.83    9.06   0
  -7   2   2  150.79   12.43   0
  -6   2   2    8.30   11.57   0
   6   2  -2   -0.04    9.72   0
   6   2  -2   -7.50   10.25   0
   6  -2  -2   -2.83   11.95   0
  -6  -2   2   11.03    8.77   0
   6  -2  -2    2.50    7.95   0
  -6  -2   2   12.51    9.39   0
  -6   2   2   -2.26    9.03   0
  -5   2   2  118.25   10.02   0
  -5   2   2  117.63   12.89   0
   5  -2  -2  116.65   10.94   0
   5  -2  -2  118.17   13.32   0
  -5  -2   2  118.76   10.11   0
   5   2  -2  122.05   10.03   0
  -5  -2   2  132.01    9.55   0
   5   2  -2  122.35   11.96   0
   4  -2  -2  829.21   19.86   0
  -4   2   2  851.34   11.39   0
   4   2  -2  856.68   15.10   0
  -4  -2   2  859.17   12.92   0
   4   2  -2  870.22   11.71   0
   4  -2  -2  848.64   12.04   0
  -4  -2   2  862.76   12.89   0
  -4   2   2  842.32   17.65   0
  -3  -2   2    6.62   10.01   0
  -3   2   2   -0.68    7.99   0
   3  -2  -2   11.71   14.33   0
  -3  -2   2    0.48   10.14   0
   3  -2  -2    7.19    8.35   0
   3   2  -2    3.99   10.41   0
   3   2  -2    6.85    8.39   0
  -2   2   2 1531.21   15.63   0
  -2  -2   2 1543.22   18.24   0
   2   2  -2 1500.14   16.16   0
   2  -2  -2 1508.28   15.76   0
   2   2  -2 1515.10   20.56   0
   2  -2  -2 1494.85   21.56   0
   2  -2  -2 1483.26   22.10   0
  -2  -2   2 1512.09   16.04   0
   1  -2  -2 2904.36   24.71   0
  -1  -2   2 2990.49   21.66   0
  -1   2   2 2897.75   21.33   0
   1   2  -2 3000.49   23.79   0
   1   2  -2 2895.22   21.80   0
   1  -2  -2 2983.96   23.16   0
  -1   2   2 2953.24   24.98   0
  -1  -2   2 2992.75   23.70   0
   0   2  -2  424.88   13.73   0
   0  -2   2  417.66   13.93   0
   0   2   2  420.03   15.66   0
   0   2   2  415.37   14.30   0
   0  -2   2  419.21   17.93   0
   0   2  -2  423.89   17.58   0
   0  -2  -2  427.57   14.49   0
   0  -2  -2  429.04   14.14   0
  -1  -2  -2  629.86   14.32   0
  -1  -2  -2  659.08   19.17   0
   1   2   2  638.84   17.17   0
  -1   2  -2  642.11   17.37   0
  -1   2  -2  656.31   14.62   0
   1   2   2  634.71   14.08   0
  -1   2  -2  648.66   14.18   0
  -1   2  -2  628.43   14.51   0
   2   2   2 2018.27   30.75   0
  -2   2  -2 1985.98   20.22   0
  -2  -2  -2 2002.37   31.90   0
   2   2   2 1969.04   16.36   0
  -2   2  -2 1909.85   20.41   0
  -2  -2  -2 1958.78   16.36   0
  -2   2  -2 2053.67   20.99   0
  -3   2  -2   15.57   10.55   0
   3  -2   2   11.61   10.52   0
   3   2   2   20.36    8.40   0
  -3   2  -2   13.47   11.05   0
  -3  -2  -2    3.87    8.23   0
  -4  -2  -2 3773.15   18.99   0
  -4   2  -2 3765.21   23.29   0
   4   2   2 3919.28   19.24   0
   4  -2   2 3991.25   27.19   0
  -4   2  -2 4080.28   26.55   0
   4  -2   2 3858.60   22.86   0
   5  -2   2   17.51   10.16   0
   5  -2   2   15.02   11.45   0
  -5  -2  -2   16.42    9.05   0
  -5   2  -2   10.38    8.71   0
   5   2   2    7.44    8.17   0
  -5   2  -2   10.12    9.87   0
   6  -2   2 2062.11   22.35   0
   6  -2   2 1997.95   17.94   0
   6   2   2 1972.71   15.23   0
  -6   2  -2 1920.50   18.57   0
  -6   2  -2 2110.91   21.80   0
  -6  -2  -2 1986.67   14.24   0
  -7   2  -2  509.37   12.62   0
   7  -2   2  503.22   11.58   0
  -7   2  -2  534.46   15.25   0
   7   2   2  490.09   10.68   0
  -7  -2  -2  515.00   11.45   0
   7  -2   2  521.62   15.70   0
   8   2   2  365.69   10.74   0
  -8   2  -2  389.77   12.23   0
   8  -2   2  365.07   11.12   0
  -8  -2  -2  401.13   10.44   0
  -8   2  -2  410.37   16.77   0
   9  -2   2   72.50   10.13   0
  -9   2  -2   89.69   23.14   0
  -9   2  -2   67.24   12.87   0
  -9  -2  -2   60.72   11.29   0
  -9   2  -2   82.47   21.03   0
   9   2   2   59.86   10.17   0
 -10  -3   2  177.16   12.70   0
  10  -3  -2    1.95   19.99   0
  10   3  -2  168.98   12.14   0
  10   3  -2  146.34   12.69   0
  10  -3  -2  150.14   10.90   0
 -10   3   2  163.92    8.95   0
 -10  -3   2  168.95   11.69   0
   9  -3  -2  341.13   11.24   0
  -9  -3   2  340.14   11.36   0
   9   3  -2  313.89   10.83   0
   9  -3  -2  305.23   17.24   0
  -9  -3   2  341.88   11.96   0
  -9   3   2  334.57    9.46   0
   9   3  -2  334.53   12.15   0
  -9   3   2  321.25   18.15   0
  -8   3   2    9.22   13.65   0
   8  -3  -2    3.24   12.75   0
  -8  -3   2    9.39    9.06   0
  -8   3   2    4.06    7.70   0
   8  -3  -2   10.48    7.85   0
   8   3  -2   13.97    8.73   0
  -8  -3   2   11.83    8.35   0
   8   3  -2   12.64    9.67   0
  -7   3   2  855.36   19.37   0
  -7  -3   2  889.19   12.09   0
  -7   3   2  872.54   11.91   0
   7   3  -2  830.97   11.88   0
   7  -3  -2  888.54   12.52   0
   7   3  -2  874.22   12.96   0
   7  -3  -2  834.48   19.21   0
  -7  -3   2  900.57   12.40   0
  -6   3   2  113.65    9.31   0
   6  -3  -2  119.94   16.07   0
  -6  -3   2   97.69    9.74   0
   6   3  -2  101.08    9.98   0
  -6   3   2   98.65   14.50   0
   6   3  -2  109.43    9.63   0
   6  -3  -2  121.40   10.14   0
  -6  -3   2  101.16    7.91   0
   5   3  -2 3605.47   19.64   0
  -5   3   2 3692.31   18.00   0
   5   3  -2 3442.09   18.16   0
   5  -3  -2 3535.29   34.47   0
  -5  -3   2 3636.71   20.48   0
  -5  -3   2 3660.16   19.47   0
   5  -3  -2 3678.22   18.36   0
  -4  -3   2  237.60   10.26   0
  -4   3   2  219.79    8.58   0
   4   3  -2  217.71   10.05   0
   4  -3  -2  229.68   13.95   0
   4  -3  -2  212.40    9.28   0
   4  -3  -2  218.98   17.12   0
   4   3  -2  216.82   10.82   0
  -4  -3   2  219.22   10.43   0
  -3  -3   2 4754.24   22.42   0
   3   3  -2 4732.76   21.60   0
   3  -3  -2 4961.95   22.62   0
  -3  -3   2 4740.56   23.06   0
  -3   3   2 4917.14   22.99   0
   3   3  -2 4810.88   23.99   0
  -2   3   2 5207.87   23.24   0
   2  -3  -2 5291.83   24.95   0
  -2   3   2 5304.13   33.23   0
  -2  -3   2 5271.28   23.69   0
   2   3  -2 5217.49   23.60   0
   2   3  -2 5287.44   25.85   0
  -2  -3   2 5223.03   25.32   0
   1   3  -2 2370.63   18.44   0
  -1   3   2 2403.04   22.66   0
  -1  -3   2 2422.48   20.41   0
   1  -3  -2 2442.17   19.52   0
  -1  -3   2 2428.25   19.70   0
   1  -3  -2 2314.20   22.76   0
   1   3  -2 2413.55   20.66   0
  -1   3   2 2411.15   18.72   0
   0  -3   2  654.89   15.20   0
   0  -3  -2  594.16   14.01   0
   0   3   2  606.71   13.97   0
   0   3  -2  623.34   13.45   0
   0   3   2  614.51   13.77   0
   0  -3   2  597.48   14.95   0
   0  -3  -2  646.13   17.36   0
   0   3  -2  630.92   17.16   0
  -1  -3  -2  227.36   10.86   0
   1   3   2  216.91   10.92   0
  -1   3  -2  218.58   11.08   0
   1   3   2  230.33   12.00   0
  -1  -3  -2  234.27   14.60   0
  -1   3  -2  210.89   13.24   0
   1  -3   2  232.28   13.75   0
  -1   3  -2  224.73   10.77   0
  -2   3  -2 1600.97   18.70   0
  -2   3  -2 1544.09   16.65   0
  -2  -3  -2 1514.07   15.82   0
  -2   3  -2 1568.84   18.66   0
  -2  -3  -2 1578.30   22.37   0
   2   3   2 1638.07   22.99   0
   2   3   2 1585.08   14.56   0
  -3   3  -2 1241.37   16.50   0
   3   3   2 1285.96   15.15   0
  -3   3  -2 1267.54   15.79   0
  -3   3  -2 1231.70   18.09   0
   3  -3   2 1277.75   15.88   0
   3   3   2 1286.09   23.75   0
  -3  -3  -2 1216.09   13.07   0
   3   3   2 1335.96   27.25   0
   4  -3   2  613.04   12.56   0
  -4   3  -2  635.73   12.93   0
  -4  -3  -2  575.68    9.52   0
  -4   3  -2  585.26   14.05   0
   4   3   2  593.21   12.12   0
  -5   3  -2 1134.02   16.10   0
   5  -3   2 1143.26   15.20   0
  -5   3  -2 1202.81   15.56   0
  -5  -3  -2 1102.08   11.63   0
   5  -3   2 1186.39   15.54   0
   5   3   2 1140.19   13.32   0
  -6   3  -2   11.34    8.66   0
   6  -3   2   12.26   10.70   0
  -6  -3  -2    4.84    7.67   0
   6  -3   2   15.88   11.31   0
   6   3   2   21.59    9.65   0
  -6   3  -2    4.61   10.97   0
   7  -3   2   65.60   11.40   0
  -7  -3  -2   77.04    8.36   0
   7  -3   2   67.58   10.44   0
  -7   3  -2   71.20   10.71   0
   7   3   2   63.82    9.78   0
  -7   3  -2   73.68   11.29   0
   8  -3   2    4.51   10.93   0
  -8  -3  -2    2.79    8.56   0
  -8   3  -2    5.50   11.06   0
  -8   3  -2    7.33   11.80   0
   8  -3   2    1.66   11.81   0
   8   3   2   14.22    9.67   0
  -9   3  -2   10.08   13.72   0
  -9   3  -2    4.56   14.36   0
  -9  -3  -2   -6.95    9.32   0
  -9   3  -2    5.10   14.50   0
   9   3   2    1.95   10.23   0
 -10  -4   2  149.51   11.43   0
  10   4  -2  145.63   12.86   0
  10  -4  -2  131.93   11.00   0
 -10   4   2  117.14   11.22   0
  10   4  -2  150.15   11.86   0
 -10  -4   2  142.60   11.94   0
   9   4  -2  211.87   10.66   0
   9   4  -2  208.13   11.78   0
   9  -4  -2  196.97   10.87   0
  -9  -4   2  235.66    9.70   0
  -9   4   2  229.77   11.00   0
  -9  -4   2  234.85   12.10   0
  -8   4   2  420.18   10.78   0
   8   4  -2  399.90   10.52   0
  -8  -4   2  391.57   11.91   0
   8  -4  -2  417.09   11.10   0
   8   4  -2  404.34   11.42   0
  -8  -4   2  419.79   11.11   0
  -7   4   2   92.94    7.96   0
  -7  -4   2  104.97    8.97   0
   7  -4  -2   96.75   10.03   0
  -7  -4   2   96.33    9.72   0
   7   4  -2   83.78   11.33   0
   7   4  -2   90.13    9.39   0
  -6  -4   2  732.05   11.89   0
  -6  -4   2  700.08   13.51   0
  -6   4   2  700.86   10.13   0
   6  -4  -2  703.50   10.35   0
   6   4  -2  711.83   11.26   0
   6   4  -2  693.91   11.84   0
   5   4  -2  107.03    8.74   0
  -5   4   2  122.51    9.21   0
  -5  -4   2  112.19    8.16   0
  -5  -4   2   99.45    9.77   0
   5   4  -2  120.00    8.14   0
   5  -4  -2  108.59   10.59   0
   4   4  -2 8447.79   27.13   0
   4   4  -2 8629.17   27.19   0
  -4  -4   2 8554.44   27.14   0
  -4   4   2 8705.60   25.76   0
  -4  -4   2 8907.16   28.52   0
   4  -4  -2 8771.60   26.23   0
  -3   4   2  254.73    9.23   0
   3   4  -2  261.84    8.76   0
   3  -4  -2  251.18   15.13   0
   3   4  -2  269.09   11.07   0
   3  -4  -2  277.35   10.69   0
  -3  -4   2  277.03   13.46   0
   3  -4  -2  260.69   14.80   0
  -3  -4   2  273.68    9.08   0
  -2   4   2  761.98   11.84   0
  -2  -4   2  757.18   11.40   0
   2  -4  -2  719.06   15.87   0
   2   4  -2  769.99   13.68   0
   2  -4  -2  747.81   14.25   0
  -2   4   2  744.91   16.93   0
  -2  -4   2  753.99   13.05   0
   2   4  -2  748.13   12.84   0
  -1  -4   2 1940.77   17.23   0
   1   4  -2 1963.42   17.44   0
  -1   4   2 2021.62   16.37   0
   1   4  -2 1964.40   15.73   0
   1  -4  -2 2087.67   16.79   0
   1  -4  -2 1915.88   18.48   0
  -1  -4   2 2030.56   15.65   0
  -1   4   2 1938.41   18.67   0
   0   4  -2 1765.59   15.17   0
   0  -4  -2 1847.43   18.48   0
   0   4  -2 1750.33   15.25   0
   0   4  -2 1780.42   17.43   0
   0  -4   2 1759.70   17.26   0
   0  -4  -2 1718.95   16.26   0
   0   4   2 1825.99   16.72   0
   0   4   2 1755.66   16.47   0
  -1  -4  -2  678.06   13.01   0
  -1   4  -2  640.79   13.20   0
  -1   4  -2  634.95   12.79   0
   1  -4   2  650.03   14.99   0
  -1   4  -2  637.73   11.14   0
  -1  -4  -2  631.52   12.84   0
   1   4   2  645.16   11.54   0
   1   4   2  692.22   13.82   0
  -2   4  -2 1494.44   14.25   0
   2  -4   2 1546.55   14.51   0
  -2   4  -2 1533.76   18.13   0
  -2  -4  -2 1518.79   19.76   0
  -2   4  -2 1477.29   18.21   0
  -2  -4  -2 1466.09   14.13   0
   2   4   2 1588.79   21.26   0
   2   4   2 1521.42   16.13   0
  -3   4  -2   67.06   10.52   0
   3  -4   2   79.29    8.62   0
  -3   4  -2   76.24   10.02   0
   3   4   2   82.45    9.10   0
  -3   4  -2   77.99   10.31   0
   3   4   2   80.78   13.01   0
   3   4   2   75.22   11.95   0
  -3  -4  -2   72.86   10.22   0
  -4   4  -2  839.62   13.28   0
   4  -4   2  839.22   13.21   0
  -4   4  -2  799.15   16.30   0
   4   4   2  824.54   19.71   0
  -4  -4  -2  807.26   10.34   0
  -4   4  -2  802.82   16.28   0
   4   4   2  857.29   22.13   0
   4   4   2  824.66   11.04   0
   5  -4   2  733.81   13.09   0
  -5   4  -2  752.62   12.30   0
   5   4   2  759.35   10.97   0
  -5   4  -2  701.94   15.35   0
  -5   4  -2  694.73   15.62   0
  -5  -4  -2  726.48   10.63   0
  -6   4  -2    7.31    8.93   0
   6  -4   2   10.63   10.33   0
  -6   4  -2    3.65   12.52   0
   6   4   2   -9.03    8.14   0
  -6  -4  -2    0.79    8.14   0
  -6   4  -2    6.52   11.55   0
  -7   4  -2    1.62    8.78   0
  -7  -4  -2    6.14    8.53   0
   7   4   2   -2.34    9.61   0
  -7   4  -2   -2.23   11.97   0
  -7   4  -2    2.16   11.99   0
   7  -4   2    5.80   10.97   0
   8   4   2   50.23    8.48   0
  -8   4  -2   38.28   13.89   0
  -8   4  -2   37.78   11.12   0
  -8   4  -2   37.92   14.91   0
  -8  -4  -2   40.06   10.06   0
   8  -4   2   51.16   11.32   0
  -9   4  -2   13.92   12.98   0
  -9  -4  -2    1.95    9.22   0
  -9   4  -2    8.56   16.86   0
  -9   4  -2    8.03   15.55   0
   9   4   2    7.32    8.46   0
  -9  -5   2    2.60   11.42   0
   9   5  -2    4.06    9.77   0
   9   5  -2    4.84   12.21   0
  -9   5   2    9.91    8.03   0
   9  -5  -2   13.61    8.16   0
  -9  -5   2   24.59    8.82   0
  -8   5   2  191.38    8.17   0
   8   5  -2  186.95   10.26   0
   8  -5  -2  202.07    8.48   0
  -8  -5   2  193.42    9.05   0
   8   5  -2  174.11    9.65   0
  -8  -5   2  206.30   10.27   0
   7   5  -2   10.76    8.76   0
   7   5  -2   -3.54    8.90   0
  -7  -5   2   20.24    8.83   0
   7  -5  -2   -1.21    9.56   0
  -7  -5   2    2.73    8.75   0
  -7   5   2    8.46    9.18   0
  -6  -5   2  233.43   10.12   0
  -6  -5   2  234.69   10.06   0
  -6   5   2  226.64    8.49   0
   6   5  -2  227.92    9.86   0
   6  -5  -2  250.04   10.48   0
   6   5  -2  215.11    8.38   0
   5  -5  -2   24.48    8.31   0
   5   5  -2   24.04    8.70   0
  -5  -5   2   21.86   10.04   0
   5   5  -2   18.84    9.29   0
  -5   5   2   21.13    7.61   0
  -5  -5   2   17.32    7.62   0
  -4  -5   2  584.59   11.33   0
   4  -5  -2  576.76   29.26   0
   4   5  -2  563.37   11.70   0
   4  -5  -2  564.22   30.05   0
   4   5  -2  575.40   10.60   0
  -4   5   2  586.14   10.67   0
   4  -5  -2  603.85   10.23   0
  -4  -5   2  594.18   11.99   0
   3   5  -2   83.68    9.17   0
  -3  -5   2   91.85   10.03   0
  -3  -5   2   82.18    9.56   0
  -3   5   2   94.04   10.08   0
   3  -5  -2   91.02    8.96   0
   3   5  -2   78.89    7.79   0
   3  -5  -2   81.59   13.29   0
  -2  -5   2  209.64    8.90   0
  -2  -5   2  203.28   11.27   0
   2   5  -2  207.38   10.72   0
   2  -5  -2  205.82    9.60   0
   2   5  -2  188.00    8.68   0
  -2   5   2  203.10   13.29   0
   2  -5  -2  192.17   11.94   0
  -2   5   2  199.13   11.16   0
  -1  -5   2 1148.74   14.18   0
   1   5  -2 1130.87   14.50   0
   1   5  -2 1125.94   12.84   0
   1   5  -2 1132.29   12.49   0
   1  -5  -2 1130.16   17.73   0
  -1   5   2 1095.38   14.25   0
   1  -5  -2 1139.11   14.35   0
  -1   5   2 1152.47   13.93   0
   0   5  -2    7.75    8.71   0
   0  -5   2   14.74    9.64   0
   0   5   2   53.91   11.98   0
   0   5  -2    9.72    9.02   0
   0   5  -2   13.80    9.86   0
   0  -5  -2    9.12   10.46   0
   0  -5  -2   51.40   10.33   0
   0   5   2   16.77    8.68   0
  -1   5  -2  513.72   10.12   0
  -1  -5  -2  489.14   12.69   0
   1  -5   2  476.15   13.61   0
  -1   5  -2  486.13   12.12   0
   1   5   2  493.96   10.94   0
  -1  -5  -2  470.97   10.36   0
   1   5   2  522.57   11.97   0
  -1   5  -2  500.44   12.34   0
   2   5   2  265.94   10.24   0
   2  -5   2  276.09   11.68   0
   2  -5   2  270.03    9.21   0
  -2  -5  -2  268.72   11.70   0
  -2   5  -2  267.47   12.51   0
  -2   5  -2  262.04    9.14   0
   2   5   2  277.96   10.83   0
  -2  -5  -2  263.44    9.69   0
   3   5   2 1929.80   19.85   0
   3   5   2 1855.23   14.10   0
  -3   5  -2 1857.20   20.13   0
  -3   5  -2 1849.42   20.89   0
   3  -5   2 1855.03   16.12   0
  -3  -5  -2 1799.43   13.60   0
  -3   5  -2 1844.84   14.88   0
   4   5   2  224.00   11.88   0
   4   5   2  231.59    9.13   0
   4  -5   2  230.59   10.70   0
  -4   5  -2  228.03    9.50   0
   4   5   2  235.23   13.95   0
  -4  -5  -2  235.15    8.27   0
  -4   5  -2  220.12   14.75   0
  -4   5  -2  214.33   12.82   0
  -5   5  -2 1810.30   24.17   0
   5   5   2 1919.02   24.88   0
   5  -5   2 1898.50   16.27   0
   5   5   2 1865.23   14.64   0
  -5  -5  -2 1847.80   13.40   0
  -5   5  -2 1802.67   23.95   0
   5   5   2 1984.87   27.90   0
  -5   5  -2 1917.79   16.05   0
  -6   5  -2   -6.06    8.60   0
  -6  -5  -2   10.87   10.22   0
  -6   5  -2    3.14   14.01   0
   6   5   2    6.09    8.55   0
   6  -5   2    4.31   10.07   0
  -6   5  -2    3.79   13.78   0
  -7   5  -2  489.59   11.31   0
  -7  -5  -2  470.27   11.59   0
  -7   5  -2  494.05   21.34   0
   7  -5   2  502.13   12.18   0
   7   5   2  512.81    9.97   0
  -7   5  -2  487.52   21.14   0
   8  -5   2    7.37   11.14   0
  -8   5  -2   -5.58    9.08   0
  -8  -5  -2    8.63   10.43   0
   8   5   2   14.92   10.11   0
  -9   5  -2  559.19   14.78   0
  -9  -5  -2  582.41   11.56   0
   9   5   2  521.50   12.69   0
  -9   6   2   19.65    8.28   0
   9   6  -2   17.70   11.87   0
   9   6  -2   20.78    9.67   0
   9  -6  -2   23.43    8.49   0
  -9  -6   2   29.25   10.84   0
  -8   6   2  403.24    9.43   0
   8   6  -2  398.47   11.09   0
  -8  -6   2  396.89   10.03   0
  -8  -6   2  441.30   11.36   0
   8  -6  -2  401.12    9.53   0
   8   6  -2  386.05   10.42   0
   7   6  -2   10.75    8.56   0
  -7  -6   2    2.47   10.67   0
  -7   6   2    8.74    7.66   0
   7  -6  -2   13.75    7.46   0
   7   6  -2   14.12    9.19   0
  -7  -6   2   11.65    9.17   0
   6  -6  -2   98.14    7.79   0
  -6  -6   2   99.78   11.26   0
   6   6  -2   88.65    9.30   0
  -6   6   2  104.57    9.10   0
   6   6  -2  122.21    8.71   0
  -6  -6   2  115.87    9.13   0
   5  -6  -2  430.99   11.36   0
  -5  -6   2  439.67   10.55   0
   5   6  -2  436.50    9.88   0
   5   6  -2  430.67   10.04   0
  -5  -6   2  443.17    9.14   0
  -5   6   2  415.72    8.99   0
  -4   6   2  164.11    8.03   0
   4  -6  -2  177.13   10.21   0
   4   6  -2  152.86    9.60   0
   4  -6  -2  149.71   24.91   0
  -4  -6   2  149.69   12.31   0
  -4  -6   2  166.09    8.34   0
   4  -6  -2  156.39   26.50   0
   4   6  -2  151.93    9.59   0
  -3   6   2 1261.61   20.25   0
   3  -6  -2 1293.52   13.31   0
  -3   6   2 1300.27   11.85   0
   3   6  -2 1244.27   12.51   0
   3   6  -2 1271.35   12.07   0
  -3  -6   2 1291.24   13.27   0
   3  -6  -2 1275.90   21.00   0
  -2  -6   2 1107.08   13.02   0
  -2   6   2 1128.57   13.21   0
  -2   6   2 1096.49   15.20   0
   2   6  -2 1099.50   12.93   0
   2  -6  -2 1122.83   12.02   0
   2  -6  -2 1086.93   15.40   0
   2   6  -2 1106.70   12.37   0
   2   6  -2 1090.36   11.21   0
   1   6  -2  773.72   12.21   0
   1  -6  -2  753.07   12.71   0
   1   6  -2  797.76   11.10   0
  -1  -6   2  784.12   14.05   0
   1   6  -2  802.56   14.33   0
  -1   6   2  785.01   12.28   0
  -1   6   2  818.03   11.90   0
   1  -6  -2  801.27   13.08   0
   0  -6   2 1281.32   14.50   0
   0   6  -2 1274.89   12.24   0
   0   6  -2 1274.31   14.53   0
   0   6   2 1212.41   13.49   0
   0  -6  -2 1294.05   12.94   0
   0   6   2 1298.10   13.65   0
   0  -6  -2 1295.96   15.40   0
   0   6  -2 1215.71   12.24   0
  -1   6  -2  728.47   10.59   0
  -1  -6  -2  727.59   10.80   0
   1  -6   2  730.13   12.39   0
  -1   6  -2  740.29   14.12   0
   1   6   2  780.36   12.16   0
   1   6   2  746.77   11.03   0
  -1  -6  -2  745.20   11.53   0
   2   6   2  649.19   10.92   0
   2  -6   2  631.70   13.13   0
  -2  -6  -2  648.17   10.83   0
   2  -6   2  675.51   10.50   0
  -2   6  -2  646.49   13.79   0
  -2   6  -2  642.21   10.61   0
  -2  -6  -2  644.77   10.29   0
   2   6   2  704.60   11.62   0
   3  -6   2  793.14   10.91   0
  -3   6  -2  815.70   12.73   0
   3   6   2  898.77   14.43   0
  -3   6  -2  799.58   16.09   0
   3   6   2  837.77   13.11   0
  -3   6  -2  828.31   15.75   0
  -3  -6  -2  817.81   11.10   0
   4   6   2 1310.01   12.49   0
  -4   6  -2 1252.23   19.54   0
   4   6   2 1373.20   18.39   0
   4   6   2 1278.73   16.13   0
   4  -6   2 1299.54   12.36   0
  -4   6  -2 1263.51   21.18   0
  -4  -6  -2 1304.59   12.29   0
  -4   6  -2 1292.33   12.60   0
   5  -6   2   66.09    9.63   0
   5   6   2   64.19    8.55   0
  -5   6  -2   56.30   16.86   0
   5   6   2   58.55   14.32   0
  -5   6  -2   51.24    9.68   0
  -5   6  -2   53.36   13.71   0
   5   6   2   56.11   10.80   0
  -5  -6  -2   52.58    7.94   0
   6   6   2  127.11    8.70   0
   6   6   2  146.46   17.97   0
   6  -6   2  149.32   10.10   0
  -6  -6  -2  131.35   10.53   0
   6   6   2  139.60   15.10   0
  -6   6  -2  145.30    9.34   0
  -7   6  -2   22.96    8.90   0
   7   6   2    7.70    9.92   0
  -7  -6  -2   23.14    8.32   0
   7  -6   2   13.26    9.78   0
  -8   6  -2  355.65   11.30   0
  -8  -6  -2  380.99   10.40   0
   8   6   2  380.22    9.62   0
   8  -6   2  371.54   11.73   0
   9   7  -2  285.46   11.68   0
   9   7  -2  322.12   10.95   0
  -9   7   2  276.81    9.59   0
   9   7  -2  270.33   12.09   0
   9  -7  -2  299.50    9.77   0
  -9  -7   2  321.76   10.55   0
  -8   7   2   -2.11    7.67   0
   8  -7  -2   13.90    7.77   0
   8   7  -2   12.26    9.36   0
   8   7  -2    4.15    7.75   0
   8   7  -2    4.98    9.34   0
  -8  -7   2    6.63    8.91   0
  -7   7   2  697.52    9.90   0
  -7  -7   2  721.02   11.03   0
   7  -7  -2  720.37   10.05   0
   7   7  -2  706.35   11.15   0
   7   7  -2  722.82   11.86   0
   7   7  -2  693.62   11.85   0
  -6  -7   2   42.52    9.11   0
   6   7  -2   27.63    7.24   0
  -6   7   2   35.76    8.63   0
   6  -7  -2   29.44    9.15   0
   6   7  -2   30.86   10.60   0
   6   7  -2   32.21    7.36   0
   5   7  -2 2230.78   15.39   0
   5   7  -2 2260.05   15.19   0
  -5  -7   2 2337.51   15.04   0
   5   7  -2 2224.13   15.50   0
  -5   7   2 2251.17   13.74   0
   5  -7  -2 2335.20   13.97   0
   4   7  -2  204.70    8.06   0
   4  -7  -2  197.54    8.90   0
   4  -7  -2  197.72   23.73   0
   4   7  -2  219.26   11.35   0
  -4   7   2  203.46    9.72   0
   4  -7  -2  184.06   20.35   0
   4   7  -2  198.97    7.87   0
  -4  -7   2  229.50   10.07   0
   3   7  -2 2036.82   14.78   0
   3   7  -2 2111.99   13.77   0
  -3   7   2 2059.79   21.75   0
   3   7  -2 2096.69   14.36   0
  -3  -7   2 2151.93   15.29   0
   3  -7  -2 2110.64   15.15   0
   3  -7  -2 2118.49   24.71   0
  -3   7   2 2049.63   13.64   0
  -2   7   2   82.15    9.88   0
   2   7  -2   75.10    8.37   0
  -2  -7   2   67.57   11.08   0
   2  -7  -2   82.19   10.28   0
   2   7  -2   81.79    9.25   0
   2   7  -2   89.37    7.93   0
   2  -7  -2   69.89    8.21   0
  -2   7   2   83.87   10.25   0
   1   7  -2 2041.57   16.32   0
   1   7  -2 2039.11   13.51   0
  -1   7   2 2089.62   15.44   0
  -1  -7   2 2094.52   15.61   0
   1   7  -2 1998.80   14.76   0
   1  -7  -2 2079.17   15.12   0
  -1   7   2 1963.96   16.73   0
   1  -7  -2 2027.20   17.04   0
   0  -7   2  361.99   12.79   0
   0   7  -2  369.11    8.84   0
   0  -7  -2  359.19    9.52   0
   0   7  -2  357.41    9.07   0
   0   7   2  364.09    9.73   0
   0  -7  -2  334.61   10.09   0
   0   7  -2  357.61   10.48   0
   0   7   2  345.33   12.02   0
   1   7   2 1580.26   14.91   0
  -1   7  -2 1614.91   12.69   0
  -1  -7  -2 1608.01   14.04   0
  -1   7  -2 1599.13   16.42   0
  -1  -7  -2 1578.24   13.41   0
   1   7   2 1661.05   14.83   0
   1  -7   2 1580.89   15.52   0
  -2   7  -2  463.93    9.45   0
  -2  -7  -2  427.30    9.90   0
   2  -7   2  452.69   10.86   0
   2   7   2  456.95    9.84   0
   2  -7   2  419.98   12.21   0
  -2   7  -2  445.41   12.40   0
   2   7   2  454.14   12.31   0
  -2  -7  -2  418.21    9.50   0
   3   7   2  324.97   12.05   0
   3   7   2  308.00    9.52   0
  -3   7  -2  303.51   13.05   0
  -3   7  -2  311.98    9.21   0
   3  -7   2  295.09    9.33   0
  -3  -7  -2  303.17    9.29   0
   4   7   2   38.31   12.10   0
   4   7   2   32.94    9.00   0
  -4   7  -2   29.17   13.09   0
  -4  -7  -2   40.02    8.00   0
   4  -7   2   36.48    7.64   0
  -4   7  -2   38.16   13.93   0
   4   7   2   50.02   10.10   0
  -4   7  -2   30.56    8.57   0
   5  -7   2   12.03    9.77   0
  -5   7  -2    8.70   17.11   0
   5   7   2   10.03   11.59   0
  -5   7  -2    9.70   17.87   0
  -5  -7  -2   28.86   10.44   0
  -5   7  -2    7.92    7.86   0
   5   7   2    1.59    9.81   0
   5   7   2   14.27    8.66   0
   6   7   2   21.98   11.32   0
  -6   7  -2   33.63    9.37   0
   6  -7   2   33.53    9.80   0
  -6  -7  -2   17.60   10.26   0
   6   7   2   22.12   13.11   0
   6   7   2   36.65   10.19   0
  -7   7  -2    9.66    7.62   0
   7   7   2    4.17   17.56   0
   7   7   2    5.41   17.67   0
   7  -7   2   12.00   10.21   0
  -7  -7  -2   -1.95    8.36   0
   7   7   2    2.04    8.02   0
  -8   7  -2   -1.10    9.71   0
  -8  -7  -2   17.99    8.68   0
   8  -7   2   -0.46   10.31   0
   8   7   2    0.06    8.67   0
  -8   8   2   30.95    9.71   0
   8   8  -2   49.88    9.84   0
   8   8  -2   42.04    9.87   0
  -8  -8   2   27.40   11.09   0
   8   8  -2   39.93    9.72   0
   8  -8  -2   43.58    8.15   0
  -7   8   2   91.11    7.81   0
   7   8  -2   97.87    8.14   0
   7  -8  -2  109.20    9.70   0
   7   8  -2   91.65    9.16   0
   7   8  -2  101.23    9.70   0
  -7  -8   2  102.16    9.09   0
   6   8  -2  356.17   10.42   0
  -6   8   2  357.25    8.64   0
   6   8  -2  364.17   10.32   0
   6   8  -2  399.88    9.68   0
  -6  -8   2  358.93    9.81   0
   6  -8  -2  373.28   10.38   0
  -5  -8   2   84.54    8.75   0
  -5   8   2   82.07    7.78   0
   5   8  -2   85.03    7.80   0
   5   8  -2   92.59    7.68   0
   5  -8  -2   97.50    7.86   0
   5   8  -2   88.05    8.54   0
   4   8  -2    4.00    9.59   0
   4  -8  -2    9.91   18.01   0
  -4  -8   2   19.53    8.74   0
   4  -8  -2    4.97    7.18   0
   4   8  -2    5.90    7.99   0
   4   8  -2   11.35    7.34   0
  -4   8   2   12.85    7.09   0
  -3   8   2  176.01   11.94   0
   3  -8  -2  183.64    8.38   0
   3   8  -2  175.75    8.37   0
   3   8  -2  172.37   10.21   0
   3   8  -2  175.40   10.42   0
  -3  -8   2  187.83    9.63   0
   3  -8  -2  178.75   14.45   0
  -3   8   2  179.69    8.46   0
  -2   8   2 2215.78   13.95   0
  -2  -8   2 2220.89   15.24   0
   2   8  -2 2173.98   13.79   0
   2   8  -2 2209.42   16.39   0
   2  -8  -2 2166.44   13.61   0
  -2   8   2 2154.19   18.14   0
   2   8  -2 2261.57   13.76   0
   2  -8  -2 2201.48   19.30   0
   1   8  -2   -4.35    7.59   0
   1  -8  -2    9.69    7.83   0
   1   8  -2    6.85    7.93   0
   1   8  -2   -2.76    7.93   0
  -1   8   2   12.40   10.11   0
   1  -8  -2   -2.66   10.16   0
  -1  -8   2   13.87    9.09   0
  -1   8   2   -4.41    9.72   0
   0  -8  -2  178.44    8.53   0
   0   8   2  160.23   10.89   0
   0   8  -2  181.11    8.52   0
   0  -8  -2  186.16    9.31   0
   0  -8   2  167.71   11.82   0
   0   8  -2  179.43    9.02   0
   0   8  -2  179.18   10.75   0
   0   8   2  173.94    8.84   0
  -1   8  -2  830.25   13.25   0
  -1   8  -2  842.99   10.53   0
   1  -8   2  827.32   13.67   0
  -1  -8  -2  855.62   11.36   0
  -1  -8  -2  834.53   10.89   0
   1   8   2  857.11   13.14   0
   1   8   2  814.11   11.07   0
   2   8   2  263.94   10.30   0
   2  -8   2  254.32    8.38   0
  -2  -8  -2  266.52    8.34   0
  -2   8  -2  261.62   11.63   0
  -2  -8  -2  279.94   10.25   0
   2   8   2  279.14   11.32   0
  -2   8  -2  250.09    9.31   0
   2  -8   2  239.00   11.30   0
   3  -8   2 1021.71   11.24   0
  -3   8  -2 1012.32   11.38   0
   3   8   2 1130.92   14.63   0
  -3  -8  -2 1012.22   11.23   0
  -3   8  -2 1034.28   17.02   0
   3  -8   2  999.82   16.60   0
   3   8   2 1037.81   11.34   0
   4   8   2 1202.32   14.33   0
   4  -8   2 1243.52   11.64   0
  -4   8  -2 1198.65   19.55   0
  -4  -8  -2 1230.86   11.91   0
   4   8   2 1225.10   11.81   0
   4   8   2 1302.91   15.67   0
  -4   8  -2 1190.76   11.63   0
  -4   8  -2 1216.06   19.98   0
   5   8   2   76.34   12.20   0
   5  -8   2   75.36    9.69   0
   5   8   2   64.49    9.89   0
  -5  -8  -2   67.55    8.27   0
  -5   8  -2   60.94    9.44   0
   5   8   2   74.01    9.21   0
   6   8   2  280.64   13.10   0
   6  -8   2  313.20   10.69   0
  -6   8  -2  292.03    8.61   0
  -6  -8  -2  287.95    9.58   0
   6   8   2  304.91   14.64   0
   6   8   2  294.94    9.14   0
  -7  -8  -2   11.03   10.84   0
   7   8   2    4.03   13.46   0
  -7   8  -2   12.88    8.01   0
   7   8   2    7.82   13.99   0
   7  -8   2    4.72   10.53   0
   7   8   2    5.91    8.45   0
  -8   8  -2  104.97    8.51   0
  -8  -8  -2   94.15    9.69   0
   8  -8   2   86.66   11.16   0
   8   8   2   86.71    9.01   0
  -8   9   2    8.99    9.97   0
   8   9  -2   12.40    9.89   0
   8  -9  -2    4.35   10.46   0
  -8  -9   2   16.75    8.93   0
   8   9  -2   18.29    9.94   0
   8   9  -2   14.93    7.90   0
  -7   9   2   10.88    9.17   0
   7   9  -2    9.40    9.21   0
   7   9  -2   13.53    9.92   0
   7  -9  -2   16.30    8.14   0
  -7  -9   2   27.20   10.75   0
   7   9  -2   14.99    7.69   0
  -6   9   2   -5.05    9.00   0
   6   9  -2    3.40    9.15   0
   6   9  -2   15.83   10.45   0
   6  -9  -2    2.09    7.47   0
  -6  -9   2    9.72    8.93   0
   6   9  -2    1.45    9.44   0
  -5  -9   2   40.31    8.50   0
  -5   9   2   44.73    7.33   0
   5  -9  -2   33.89    7.65   0
   5   9  -2   37.66    7.79   0
   5   9  -2   39.57    7.24   0
   5   9  -2   53.57    7.99   0
  -4  -9   2   11.64    8.47   0
   4   9  -2   -4.05    6.82   0
   4  -9  -2    5.20   15.21   0
  -4   9   2    1.58   12.95   0
   4   9  -2    3.39    7.17   0
   4  -9  -2    2.80    7.54   0
   4   9  -2   28.83    8.55   0
  -4   9   2   22.18    9.35   0
  -3   9   2   73.18   11.56   0
   3   9  -2   71.92    9.45   0
   3   9  -2   91.28    8.17   0
   3  -9  -2   75.64   13.93   0
   3   9  -2   84.73    7.83   0
  -3   9   2   71.67    7.69   0
  -3  -9   2   76.18    9.06   0
   3  -9  -2   82.79    7.70   0
   2  -9  -2  406.12    8.81   0
   2  -9  -2  394.09   12.84   0
   2   9  -2  425.32    9.07   0
  -2   9   2  403.12   10.49   0
  -2  -9   2  429.80   10.64   0
   2   9  -2  414.00    8.84   0
   2   9  -2  423.50    9.86   0
  -2   9   2  400.62   11.59   0
   1   9  -2   51.60    7.50   0
   1  -9  -2   54.64   11.22   0
   1  -9  -2   75.45    7.95   0
  -1  -9   2   65.92    8.78   0
  -1   9   2   62.49    8.10   0
   1   9  -2   62.45   10.81   0
   1   9  -2   47.33    7.75   0
  -1   9   2   47.98    8.33   0
   0   9  -2   83.55    7.79   0
   0   9  -2   76.60    7.64   0
   0  -9  -2   87.84    8.25   0
   0  -9  -2   77.52    8.81   0
   0  -9   2   74.10   10.35   0
   0   9  -2   72.20    7.96   0
   0   9   2   72.01    8.74   0
   0   9   2   65.28    9.66   0
  -1   9  -2  376.54    8.51   0
  -1   9  -2  334.28   11.20   0
  -1  -9  -2  326.16   10.00   0
  -1  -9  -2  327.46    8.56   0
   1  -9   2  333.84   11.73   0
  -1   9  -2  337.04    8.56   0
   1   9   2  345.14    9.32   0
   1   9   2  330.30    9.34   0
  -2  -9  -2    1.15    7.44   0
  -2   9  -2   10.07    9.60   0
   2  -9   2   -1.85    9.82   0
  -2   9  -2   11.59    7.53   0
  -2  -9  -2   16.53    8.78   0
   2   9   2    8.83    8.26   0
   2   9   2   11.35    8.13   0
   3  -9   2  697.12    9.97   0
  -3  -9  -2  692.34   11.22   0
   3   9   2  707.47   10.69   0
   3   9   2  726.27   10.05   0
   3   9   2  772.28   11.42   0
  -3   9  -2  712.72   10.09   0
   3  -9   2  673.66   14.33   0
  -3   9  -2  721.22   14.11   0
  -4   9  -2  137.63   13.41   0
  -4   9  -2  132.32    8.46   0
   4   9   2  141.97   11.31   0
   4   9   2  137.63    9.64   0
  -4  -9  -2  127.90    8.67   0
   4   9   2  148.72   10.17   0
  -4   9  -2  134.34   13.43   0
   4  -9   2  150.51    9.85   0
   5   9   2  978.02   14.72   0
   5   9   2  919.01   11.12   0
   5   9   2  925.77   14.21   0
  -5  -9  -2  961.35   11.43   0
   5  -9   2  970.18   11.03   0
  -5   9  -2  947.31   12.56   0
  -6  -9  -2    2.16    8.68   0
  -6   9  -2    0.83    9.59   0
   6  -9   2   -2.43    8.20   0
   6   9   2    3.97    9.06   0
   6   9   2   -1.56   12.38   0
   6   9   2    0.71    8.48   0
   7  -9   2  628.86   11.01   0
   7   9   2  606.85   10.76   0
   7   9   2  573.56   16.56   0
  -7  -9  -2  592.84   11.25   0
   7   9   2  620.81   16.39   0
  -7   9  -2  569.74   12.05   0
   7  10  -2   21.11    9.68   0
  -7  10   2    9.22    7.58   0
   7 -10  -2   22.15    9.91   0
  -7 -10   2    4.99    8.99   0
   7  10  -2   -2.05    9.97   0
   7  10  -2   10.69   11.48   0
   6  10  -2  631.22   11.94   0
   6 -10  -2  628.33    9.99   0
   6  10  -2  608.11   10.76   0
  -6 -10   2  670.26   12.79   0
  -6  10   2  620.68    9.82   0
   6  10  -2  601.34   11.32   0
  -5  10   2   39.98    7.95   0
   5  10  -2   43.49    9.55   0
  -5 -10   2   50.09    8.79   0
   5  10  -2   32.34    7.58   0
   5  10  -2   51.73    8.50   0
   5 -10  -2   53.80    7.97   0
  -4  10   2  547.93   17.50   0
  -4 -10   2  581.38   10.39   0
   4  10  -2  564.65   11.06   0
  -4  10   2  531.59    9.25   0
   4 -10  -2  560.28    9.03   0
   4  10  -2  566.52   11.26   0
   4 -10  -2  534.53   18.17   0
   4  10  -2  571.65    9.15   0
   3  10  -2  351.92    9.82   0
   3  10  -2  343.42    8.38   0
  -3 -10   2  374.98    9.83   0
   3 -10  -2  353.69   13.10   0
   3  10  -2  346.91    9.31   0
  -3  10   2  370.09    8.38   0
   3 -10  -2  377.30    8.40   0
  -3  10   2  345.90   11.23   0
   2  10  -2 1207.47   11.21   0
  -2 -10   2 1262.37   12.20   0
   2  10  -2 1246.59   11.97   0
   2 -10  -2 1314.98   11.46   0
   2 -10  -2 1265.07   17.67   0
  -2  10   2 1206.68   14.63   0
   2  10  -2 1282.37   11.19   0
  -2  10   2 1228.05   11.47   0
   1  10  -2  911.81   10.40   0
  -1  10   2  938.30   11.01   0
   1  10  -2  964.98   10.22   0
   1 -10  -2  899.78   13.90   0
   1 -10  -2  937.18   10.61   0
  -1  10   2  921.03   11.53   0
  -1 -10   2  911.91   13.14   0
   1  10  -2  906.80   12.51   0
   0 -10  -2  218.90    8.62   0
   0  10  -2  212.43    7.93   0
   0 -10   2  211.33    8.88   0
   0  10  -2  201.82   10.41   0
   0  10  -2  215.15    9.82   0
   0 -10  -2  193.79    9.46   0
   0  10   2  212.38   10.74   0
   0  10   2  223.09    8.79   0
   1 -10   2  124.35    8.36   0
  -1  10  -2  134.63    8.66   0
  -1 -10  -2  142.50    9.55   0
  -1  10  -2  112.79    8.07   0
  -1 -10  -2  130.45    9.07   0
   1  10   2  133.33    8.74   0
   1  10   2  127.96    8.59   0
  -1  10  -2  152.92    7.80   0
   2 -10   2  353.07   11.49   0
  -2 -10  -2  378.61   10.45   0
  -2 -10  -2  404.19    9.03   0
   2  10   2  408.55    9.92   0
  -2  10  -2  392.70    9.20   0
  -2  10  -2  388.36   12.21   0
   2  10   2  386.71    9.43   0
  -3  10  -2   46.69    7.82   0
   3 -10   2   47.48    7.80   0
   3 -10   2   32.34    9.74   0
   3  10   2   34.60    8.44   0
   3  10   2   46.28   10.59   0
  -3 -10  -2   21.47    8.74   0
  -3  10  -2   35.03   11.42   0
   3  10   2   32.81    7.36   0
  -4  10  -2  134.24   13.00   0
   4 -10   2  148.30    8.11   0
   4  10   2  136.27    9.62   0
  -4  10  -2  151.61    8.50   0
   4  10   2  156.77    9.13   0
  -4 -10  -2  145.24    9.17   0
   4  10   2  139.39    8.84   0
  -4  10  -2  140.11   12.95   0
   5  10   2   55.59   10.71   0
   5 -10   2   72.31    8.23   0
   5  10   2   62.89    9.36   0
  -5 -10  -2   61.28    9.04   0
   5  10   2   66.24    8.81   0
  -5  10  -2   43.70    8.19   0
  -6 -10  -2   58.41    9.20   0
   6  10   2   36.82    9.39   0
   6  10   2   42.12   12.46   0
   6 -10   2   37.15   10.21   0
  -6  10  -2   44.23    8.02   0
   6  10   2   51.93   10.52   0
   7  10   2   12.24   11.47   0
   7 -10   2   12.55   10.28   0
  -7 -10  -2  -10.57    9.82   0
   7  10   2   -3.68   13.15   0
   7  10   2    3.90    8.93   0
  -7  10  -2   -9.43    7.99   0
  -7  11   2  344.87    9.38   0
   7  11  -2  316.66   11.60   0
   7  11  -2  395.34   10.22   0
  -7 -11   2  378.16   10.47   0
   7  11  -2  385.91   10.55   0
   7 -11  -2  340.06   10.00   0
  -6  11   2    0.98    9.14   0
   6  11  -2   14.03    7.70   0
   6 -11  -2   -3.22    7.54   0
  -6 -11   2   26.07    9.23   0
   6  11  -2    8.78   10.01   0
   6  11  -2   18.98    9.08   0
  -5 -11   2  204.54   11.16   0
   5  11  -2  198.26    8.59   0
   5 -11  -2  189.58    8.24   0
   5  11  -2  182.31    9.13   0
   5  11  -2  202.32   10.36   0
  -5  11   2  182.94    8.18   0
   4  11  -2  173.40    7.80   0
  -4  11   2  154.92   14.79   0
   4 -11  -2  149.15   15.37   0
   4  11  -2  156.67    9.93   0
  -4 -11   2  163.94    9.01   0
   4 -11  -2  160.51    8.17   0
   4  11  -2  166.25    8.63   0
  -4  11   2  158.29    8.16   0
  -3  11   2  345.66   11.72   0
   3  11  -2  360.34    8.65   0
   3  11  -2  373.79    8.76   0
  -3 -11   2  387.56    9.85   0
   3 -11  -2  361.87   14.43   0
   3  11  -2  363.67    9.28   0
   3 -11  -2  372.98    8.46   0
  -3  11   2  351.87    8.64   0
   2  11  -2   96.76    7.64   0
  -2 -11   2   90.96    8.70   0
   2  11  -2   83.42    8.07   0
   2 -11  -2   88.17   12.28   0
  -2  11   2   97.58    9.60   0
   2 -11  -2   82.42    7.66   0
   2  11  -2   82.04    7.53   0
  -2  11   2   87.49    9.94   0
   1  11  -2 1537.42   11.80   0
   1 -11  -2 1555.00   12.01   0
   1 -11  -2 1517.09   16.70   0
  -1 -11   2 1529.75   14.67   0
   1  11  -2 1509.91   11.59   0
  -1  11   2 1493.36   14.57   0
   1  11  -2 1494.27   13.13   0
  -1  11   2 1529.92   13.68   0
   0  11  -2  115.39    7.44   0
   0  11  -2  102.53    9.74   0
   0 -11  -2  107.72   10.21   0
   0 -11   2   97.73   10.45   0
   0  11  -2  113.99    7.66   0
   0  11   2  108.84    8.52   0
   0  11   2  118.86    8.34   0
   0 -11  -2  110.03    7.86   0
  -1  11  -2  286.92    8.22   0
  -1 -11  -2  279.67    8.34   0
   1 -11   2  287.45   10.95   0
  -1  11  -2  270.78   10.44   0
  -1  11  -2  285.95    8.17   0
  -1 -11  -2  272.23   10.18   0
   1  11   2  265.45   10.71   0
   1  11   2  298.50    9.34   0
   2  11   2  120.63    8.98   0
   2 -11   2  114.44   10.23   0
  -2 -11  -2  144.51   11.35   0
  -2 -11  -2  126.40    8.09   0
  -2  11  -2  117.65    9.89   0
  -2  11  -2  117.59    8.10   0
   2  11   2  107.45   10.17   0
   3  11   2   36.78    9.28   0
   3  11   2   43.15    8.32   0
  -3  11  -2   38.28    9.73   0
  -3 -11  -2   18.66    9.36   0
  -3  11  -2   44.56   11.14   0
   3  11   2   43.75    8.65   0
   3 -11   2   36.72   11.18   0
  -4  11  -2   16.38    7.94   0
   4  11   2   29.91    9.55   0
   4 -11   2   25.17    7.67   0
  -4  11  -2   24.48   12.33   0
  -4 -11  -2   31.55    9.16   0
   4  11   2   37.49   10.48   0
   4  11   2   20.59    8.40   0
  -4  11  -2   27.95   13.77   0
   5 -11   2  111.61    8.71   0
  -5 -11  -2   89.55    9.69   0
  -5  11  -2  108.82    8.26   0
   5  11   2  100.09   10.14   0
   5  11   2  106.25   11.29   0
   5  11   2  112.98   10.91   0
   6 -11   2   60.83    8.55   0
  -6 -11  -2   54.06    9.80   0
   6  11   2   68.41    9.83   0
   6  11   2   77.72   11.19   0
  -6  11  -2   71.37    8.31   0
   6  11   2   72.42    9.01   0
  -6 -12   2   24.80    9.37   0
   6 -12  -2   26.15    8.00   0
   6  12  -2   16.00   10.26   0
   6  12  -2   26.65    8.11   0
   6  12  -2   22.78    9.31   0
  -6  12   2   10.97    7.91   0
   5 -12  -2   17.02    7.77   0
   5  12  -2   17.26    7.78   0
   5  12  -2    8.90   10.03   0
  -5 -12   2   13.17    9.11   0
   5  12  -2    2.11   10.75   0
  -5  12   2   21.03    7.70   0
   4  12  -2   33.24    7.70   0
   4 -12  -2   22.97    7.70   0
  -4  12   2   27.04   12.49   0
   4 -12  -2   25.22   12.98   0
   4  12  -2   17.64    8.34   0
   4  12  -2   33.83    7.82   0
  -4 -12   2   42.43    8.85   0
  -4  12   2   23.93    7.87   0
  -3  12   2   58.87    9.78   0
   3 -12  -2   62.98    7.64   0
   3  12  -2   69.55    7.67   0
  -3  12   2   62.79    7.79   0
   3  12  -2   55.30    9.84   0
  -3 -12   2   48.29   10.69   0
   3  12  -2   51.07    9.39   0
   3 -12  -2   62.46   12.29   0
   2  12  -2   45.91    9.61   0
  -2 -12   2   52.21   10.21   0
   2 -12  -2   31.58    9.50   0
   2  12  -2   36.87    8.14   0
   2 -12  -2   34.99   12.06   0
   2  12  -2   41.30    7.64   0
  -2  12   2   15.56    8.18   0
  -2  12   2   36.88   10.01   0
   1  12  -2  175.28    8.09   0
  -1  12   2  175.08    8.70   0
   1  12  -2  174.22   10.24   0
   1 -12  -2  151.95    8.54   0
  -1 -12   2  174.07    8.94   0
   1  12  -2  189.82    8.41   0
   1 -12  -2  180.09   12.63   0
  -1  12   2  163.80   10.43   0
   0  12   2  505.25    9.89   0
   0 -12   2  500.67   12.03   0
   0  12   2  489.90    9.99   0
   0 -12  -2  501.02   13.62   0
   0  12  -2  521.47   10.04   0
   0 -12  -2  512.88    9.02   0
   0  12  -2  543.53    9.09   0
   0  12  -2  510.10    9.22   0
  -1 -12  -2  273.42    9.93   0
   1 -12   2  263.48    9.37   0
  -1  12  -2  243.55    8.97   0
  -1  12  -2  276.50    8.48   0
  -1 -12  -2  240.89   10.23   0
  -1  12  -2  237.09   10.03   0
   1  12   2  252.76    9.16   0
   1  12   2  250.31   10.90   0
   2  12   2  390.02   11.42   0
  -2 -12  -2  379.54   12.79   0
  -2  12  -2  402.36   11.34   0
  -2  12  -2  406.75   10.71   0
   2  12   2  416.62    9.95   0
   2 -12   2  375.44   11.25   0
  -2  12  -2  408.24    9.10   0
   3 -12   2    5.36   11.17   0
  -3  12  -2   10.27    7.71   0
  -3 -12  -2   21.02    9.49   0
   3  12   2    3.38    7.90   0
  -3  12  -2    0.65    9.65   0
   3  12   2   -7.41    8.10   0
   3  12   2   -5.23   10.64   0
   4  12   2   98.47   10.18   0
   4  12   2  121.06   10.65   0
  -4  12  -2  103.25   13.39   0
  -4  12  -2  101.46    8.71   0
  -4 -12  -2   97.60   11.79   0
   4  12   2  117.39   11.12   0
  -4  12  -2  102.28   13.16   0
   5  12   2    6.43    9.81   0
  -5 -12  -2  -12.00   10.05   0
   5  12   2    3.60   11.21   0
   5  12   2    5.06    9.06   0
  -5  12  -2    4.69    8.29   0
   5 -13  -2   15.07    9.89   0
  -5 -13   2   44.16    8.92   0
   5  13  -2   19.79    8.46   0
  -5  13   2   35.33    8.21   0
   5  13  -2   29.88    8.77   0
   5  13  -2   15.28    9.85   0
   4  13  -2    5.49    7.94   0
  -4 -13   2   14.42    8.96   0
  -4  13   2    1.39    8.15   0
  -4  13   2   15.17   14.13   0
   4 -13  -2   20.00    7.95   0
   4  13  -2   32.25    9.98   0
   4 -13  -2   10.68   14.20   0
   4  13  -2   10.08    8.87   0
   3 -13  -2   65.12   12.41   0
   3  13  -2   52.89    9.91   0
  -3  13   2   77.76    7.92   0
  -3 -13   2   81.23    9.20   0
   3  13  -2   70.68    8.35   0
  -3  13   2   72.73   11.72   0
   3  13  -2   64.84    8.73   0
   3 -13  -2   83.25    9.49   0
   2 -13  -2   66.28   11.51   0
   2  13  -2   65.76   10.16   0
  -2  13   2   77.43   10.24   0
  -2 -13   2   69.76    8.77   0
   2  13  -2   50.47    7.64   0
   2  13  -2   71.71    8.20   0
   2 -13  -2   48.14    9.78   0
  -2  13   2   79.19   10.07   0
   1  13  -2  412.03    9.24   0
  -1 -13   2  428.20   10.36   0
  -1  13   2  443.47    9.53   0
   1  13  -2  402.45    9.28   0
   1 -13  -2  439.70    9.09   0
   1 -13  -2  430.42   13.72   0
   1  13  -2  431.14   11.35   0
  -1  13   2  405.84   11.54   0
   0  13  -2  327.70    9.45   0
   0 -13  -2  355.58    9.14   0
   0  13  -2  346.51   10.36   0
   0 -13   2  327.20   11.64   0
   0 -13  -2  323.08   13.41   0
   0  13  -2  332.10    8.74   0
   0  13   2  341.73    9.53   0
   0  13   2  338.63    9.77   0
  -1  13  -2  189.28    8.83   0
   1 -13   2  175.48    9.16   0
  -1  13  -2  178.84   10.19   0
  -1 -13  -2  169.26   12.76   0
  -1  13  -2  204.32    8.63   0
   1  13   2  201.02   11.05   0
   1  13   2  191.74    9.11   0
  -1 -13  -2  191.78    8.39   0
  -2  13  -2   11.34   10.14   0
   2  13   2    3.07    8.83   0
  -2 -13  -2    0.04   10.43   0
   2 -13   2    4.34    9.84   0
  -2  13  -2    1.05    9.68   0
   2  13   2    0.23   10.59   0
  -2  13  -2   -0.48    8.04   0
   3  13   2   86.81    8.93   0
   3  13   2   85.68    8.53   0
   3  13   2   88.52    9.28   0
   3 -13   2   87.32   12.20   0
  -3  13  -2   98.79    8.25   0
  -3 -13  -2   82.97   10.53   0
  -3  13  -2   79.97   10.01   0
  -3  13  -2   92.46   10.48   0
   4  13   2   17.57    9.90   0
  -4  13  -2    9.95   13.24   0
  -4  13  -2   14.22    8.39   0
  -4 -13  -2    3.92   10.07   0
   4  13   2   12.13   10.99   0
  -4  13  -2   11.22   13.34   0
   4  13   2   13.35    8.95   0
   3  14  -2    7.32    7.92   0
   3 -14  -2   18.61    8.12   0
   3 -14  -2    1.84   12.64   0
   3  14  -2    0.58    8.20   0
   3  14  -2    9.48    8.57   0
  -3 -14   2   14.19   11.12   0
  -3  14   2    5.38    8.36   0
  -3  14   2   12.62   11.85   0
   2 -14  -2  204.65    9.06   0
   2  14  -2  224.87   10.65   0
  -2  14   2  220.90   11.53   0
   2  14  -2  251.42    8.81   0
  -2 -14   2  237.89    9.93   0
   2 -14  -2  249.07   12.26   0
   2  14  -2  239.69    9.17   0
  -2  14   2  232.35    9.37   0
   1 -14  -2   16.63    8.04   0
   1 -14  -2   36.60   10.12   0
   1  14  -2   26.85    7.96   0
   1  14  -2   41.78   10.07   0
   1  14  -2   19.28    8.51   0
  -1  14   2   20.25    8.47   0
  -1 -14   2   20.20    8.84   0
  -1  14   2   27.16   10.41   0
   0 -14  -2  435.35   12.29   0
   0 -14   2  442.72   12.19   0
   0  14  -2  418.05   11.39   0
   0 -14  -2  458.14    9.60   0
   0  14  -2  411.77   11.74   0
   0  14   2  463.68   10.14   0
   0  14  -2  441.67    9.70   0
   0  14   2  430.91   12.11   0
  -1  14  -2  123.39    8.64   0
  -1 -14  -2  110.95   11.22   0
  -1  14  -2  100.36    8.60   0
  -1 -14  -2  100.47    8.42   0
   1  14   2   91.08    9.14   0
   1 -14   2   88.33   10.89   0
   1  14   2  109.79   10.87   0
  -1  14  -2  102.90    8.57   0
   2 -14   2   11.64   10.45   0
  -2  14  -2   25.14   10.47   0
  -2  14  -2    5.67   10.24   0
   2  14   2   -0.47    9.06   0
   2  14   2    4.46    8.18   0
  -2 -14  -2    2.41   10.37   0
   2  14   2   15.08    8.62   0
  -2  14  -2    2.11    8.31   0
  -3  14  -2    3.15    8.17   0
  -3  14  -2   -0.17    8.53   0
   3 -14   2    1.05   12.10   0
  -3  14  -2    2.45   12.04   0
  -3 -14  -2    3.39   12.87   0
   3  14   2   16.18    8.39   0
   3  14   2   -4.66   11.31   0
   3  14   2   17.07    8.82   0
  10   0  -3   12.37   11.54   0
 -10   0   3   11.92   10.54   0
  10   0  -3   23.27   12.29   0
 -10   0   3   -2.95   10.32   0
  -9   0   3   32.77    9.37   0
  -9   0   3   35.88    9.96   0
   9   0  -3   26.00   12.06   0
   9   0  -3   34.36   10.72   0
  -8   0   3    4.47    9.83   0
   8   0  -3    1.70    8.22   0
   8   0  -3    7.23   10.77   0
  -8   0   3   -1.33    8.89   0
  -7   0   3   68.40    9.09   0
  -7   0   3   71.35   10.30   0
   7   0  -3   68.62    9.68   0
   7   0  -3   71.91    9.15   0
   6   0  -3   -2.79    7.58   0
  -6   0   3   -0.31    8.69   0
   6   0  -3  -15.00   11.59   0
  -6   0   3    6.22    8.84   0
   5   0  -3   10.70   11.47   0
  -5   0   3    6.50    8.55   0
   5   0  -3    2.31    7.70   0
  -5   0   3    8.25    7.91   0
  -4   0   3   10.14   10.76   0
   4   0  -3    1.25   12.05   0
   4   0  -3    9.64    8.00   0
  -4   0   3    2.87    9.31   0
  -3   0   3 2011.49   17.17   0
   3   0  -3 2016.86   18.40   0
  -3   0   3 2073.91   15.41   0
   3   0  -3 2007.97   15.18   0
   2   0  -3   95.02   11.58   0
  -2   0   3  153.04   11.59   0
   2   0  -3  182.50    9.83   0
  -2   0   3  175.64    9.97   0
   1   0  -3  756.34   14.60   0
   1   0  -3  745.84   13.71   0
  -1   0   3  784.63   15.59   0
   0   0  -3   13.37   13.33   0
   0   0   3    5.50   13.00   0
   0   0  -3    2.60   13.07   0
   2   0   3    6.88    9.84   0
  -2   0  -3   25.65    8.20   0
  -2   0  -3   16.76   11.96   0
   2   0   3   12.43   12.40   0
   3   0   3  767.92   12.40   0
  -3   0  -3  773.27   21.46   0
  -3   0  -3  750.32   22.18   0
  -3   0  -3  743.11   12.90   0
   4   0   3    1.62    8.08   0
  -4   0  -3    4.99    9.86   0
   5   0   3  941.65   12.61   0
  -5   0  -3  918.25   11.02   0
   6   0   3    1.41    8.90   0
  -6   0  -3   -0.27    8.50   0
   7   0   3 1033.74   12.60   0
  -7   0  -3 1036.60   13.47   0
  -8   0  -3   -5.11    8.33   0
   8   0   3    0.74    9.52   0
   9   0   3  185.74   10.67   0
  -9   0  -3  187.44   11.59   0
  10  -1  -3   92.89   10.77   0
 -10  -1   3   99.42   11.00   0
 -10  -1   3   92.73   10.56   0
 -10   1   3  111.80   10.78   0
 -10   1   3   92.89   12.71   0
  10   1  -3  119.45   12.15   0
  10   1  -3   96.14   13.06   0
  10  -1  -3   97.69    9.80   0
   9   1  -3    6.54   10.96   0
  -9   1   3   11.05    9.40   0
  -9  -1   3    5.13   10.12   0
  -9  -1   3    3.12    9.52   0
  -9   1   3   11.70   11.67   0
   9  -1  -3    0.21   11.58   0
   9  -1  -3   14.63   10.64   0
   9   1  -3   -3.31   12.20   0
  -8  -1   3  715.15   11.73   0
   8   1  -3  672.19   10.67   0
  -8  -1   3  704.62   10.91   0
  -8   1   3  697.47   13.44   0
   8   1  -3  679.94   13.05   0
  -8   1   3  727.40   10.26   0
   8  -1  -3  672.93   16.04   0
   8  -1  -3  684.31   12.19   0
   7  -1  -3   16.80    9.70   0
   7  -1  -3   -0.14   12.78   0
  -7   1   3    8.71   10.19   0
   7   1  -3    7.49    7.53   0
  -7  -1   3   17.89    8.76   0
  -7  -1   3   16.36    9.69   0
   7   1  -3   18.22   10.70   0
  -7   1   3   13.86    7.47   0
   6  -1  -3  481.13    9.65   0
  -6  -1   3  465.37   12.02   0
  -6  -1   3  514.63   10.49   0
   6   1  -3  486.30   12.88   0
  -6   1   3  486.21   12.27   0
   6  -1  -3  470.98   13.96   0
  -6   1   3  497.11   10.79   0
   6   1  -3  431.12    9.22   0
   5  -1  -3  167.28    8.26   0
  -5  -1   3  178.59    8.60   0
  -5   1   3  161.94   10.26   0
   5   1  -3  166.00    8.54   0
  -5  -1   3  176.65    9.42   0
   5   1  -3  175.55   10.74   0
   5  -1  -3  179.15   11.96   0
  -5   1   3  183.13   10.25   0
   4  -1  -3  904.15   15.31   0
  -4   1   3  913.72   11.36   0
  -4  -1   3  969.58   11.38   0
   4  -1  -3  909.33   11.44   0
  -4  -1   3  907.36   12.72   0
   4   1  -3  903.00   11.43   0
   4   1  -3  919.12   13.85   0
  -4   1   3  904.39   14.86   0
   3   1  -3 1978.96   15.36   0
  -3  -1   3 2002.56   17.61   0
  -3  -1   3 2004.49   15.17   0
   3  -1  -3 1949.57   15.41   0
   3   1  -3 1981.33   16.66   0
   3  -1  -3 1959.65   18.41   0
  -3   1   3 1966.06   19.35   0
  -3   1   3 1981.02   15.24   0
   2  -1  -3 1895.94   15.30   0
   2  -1  -3 1903.01   17.72   0
  -2  -1   3 1927.58   16.93   0
   2   1  -3 1942.34   17.30   0
  -2   1   3 1915.47   15.74   0
  -2  -1   3 1953.79   17.26   0
   2   1  -3 1886.32   15.84   0
   1  -1  -3 1666.22   18.81   0
   1  -1  -3 1653.40   16.18   0
   1   1  -3 1633.47   19.06   0
  -1  -1   3 1657.33   17.23   0
  -1  -1   3 1676.61   17.82   0
  -1   1   3 1674.34   18.25   0
   1   1  -3 1665.43   17.89   0
   1  -1  -3 1628.84   17.26   0
   0  -1  -3  842.55   15.91   0
   0   1  -3  836.46   14.14   0
   0   1   3  866.18   13.80   0
   0   1  -3  856.33   13.95   0
   0   1   3  828.64   16.11   0
   0  -1   3  826.82   14.06   0
   0  -1  -3  829.63   15.40   0
   0   1  -3  823.82   14.27   0
  -1  -1  -3   26.55   10.91   0
   1   1   3   19.30   11.53   0
   1   1   3   27.83   13.66   0
   1  -1   3   15.53   11.21   0
  -1   1  -3   21.19   10.75   0
  -1   1  -3   26.96    9.42   0
  -1  -1  -3   19.83    9.51   0
  -2   1  -3 4365.84   21.91   0
   2   1   3 4381.01   20.88   0
   2  -1   3 4423.18   22.57   0
  -2   1  -3 4434.97   28.81   0
  -2  -1  -3 4334.13   21.22   0
   3   1   3    1.01    7.63   0
  -3   1  -3   17.38    9.88   0
  -3   1  -3    1.33   12.67   0
   3  -1   3    3.28    9.76   0
  -3   1  -3    1.11   10.96   0
  -3  -1  -3   12.39   10.09   0
   4   1   3   30.45    9.84   0
  -4   1  -3   30.97    8.00   0
   4  -1   3   33.71    9.42   0
  -4  -1  -3   32.40    9.59   0
  -4   1  -3   29.07   14.70   0
  -4   1  -3   26.33   14.00   0
   5   1   3    8.19    7.23   0
   5  -1   3   16.30    7.20   0
  -5   1  -3   12.15   15.09   0
  -5  -1  -3   17.75    6.89   0
  -5   1  -3   11.39    7.41   0
  -5   1  -3   10.05   15.39   0
   6   1   3   49.57    8.98   0
   6  -1   3   40.65    8.53   0
  -6  -1  -3   42.27    8.98   0
  -6   1  -3   37.91    8.54   0
   7   1   3   51.38    9.09   0
   7  -1   3   37.52    9.21   0
  -7  -1  -3   49.40    8.20   0
  -7   1  -3   60.99    9.48   0
   8   1   3  451.93   11.27   0
   8  -1   3  501.98   11.16   0
  -8  -1  -3  465.25   12.18   0
  -8   1  -3  504.57   12.26   0
   9   1   3   24.79   10.05   0
   9  -1   3   18.30    9.88   0
  -9  -1  -3   17.53    8.72   0
  -9   1  -3   20.40   10.64   0
 -10  -2   3   16.21    9.92   0
 -10   2   3   11.59    9.96   0
  10   2  -3   -6.26   10.58   0
 -10  -2   3    2.00   10.85   0
  10  -2  -3    2.18   10.87   0
  10  -2  -3   -2.49   12.56   0
 -10   2   3   -1.35   13.76   0
  10   2  -3    1.97   11.95   0
   9   2  -3  389.91   12.15   0
  -9  -2   3  407.59   11.19   0
  -9   2   3  382.93   13.72   0
  -9  -2   3  402.64   12.06   0
   9   2  -3  363.03   11.52   0
   9  -2  -3  357.27   14.64   0
   9  -2  -3  359.76   12.21   0
  -9   2   3  389.33   11.33   0
  -8  -2   3    4.72   10.14   0
   8   2  -3    7.46    9.66   0
  -8   2   3    6.77   11.27   0
   8   2  -3    2.28    8.59   0
   8  -2  -3    7.01    8.48   0
  -8  -2   3    2.20    7.44   0
   8  -2  -3   11.50   12.79   0
  -8   2   3    4.58    7.53   0
   7  -2  -3 1055.10   17.87   0
  -7  -2   3 1078.96   12.44   0
  -7   2   3 1071.02   16.27   0
   7   2  -3 1049.48   12.75   0
  -7   2   3 1082.00   12.65   0
   7   2  -3 1065.51   12.34   0
  -7  -2   3 1061.83   13.37   0
   7  -2  -3 1074.90   13.56   0
   6   2  -3  243.29    8.46   0
  -6  -2   3  232.27   11.00   0
  -6  -2   3  240.18    9.41   0
  -6   2   3  250.28    9.64   0
   6  -2  -3  253.53   13.93   0
  -6   2   3  222.95   12.27   0
   6   2  -3  288.59   11.80   0
   6  -2  -3  253.02    9.15   0
   5  -2  -3 1706.75   13.33   0
  -5   2   3 1651.08   17.52   0
  -5  -2   3 1704.23   16.09   0
   5  -2  -3 1666.23   19.44   0
  -5  -2   3 1761.04   13.66   0
  -5   2   3 1736.50   13.42   0
   5   2  -3 1692.61   13.47   0
   5   2  -3 1659.90   16.79   0
  -4   2   3  157.98   11.12   0
   4  -2  -3  164.94    8.25   0
  -4   2   3  168.62    8.07   0
   4  -2  -3  158.31   12.02   0
   4   2  -3  169.80    8.67   0
   4   2  -3  163.99   10.57   0
  -4  -2   3  161.98    8.24   0
  -4  -2   3  169.97    9.59   0
  -3   2   3 1779.31   14.81   0
   3  -2  -3 1775.46   15.02   0
  -3  -2   3 1772.81   15.54   0
   3  -2  -3 1777.46   18.22   0
   3  -2  -3 1726.89   19.14   0
   3   2  -3 1809.37   16.17   0
   3   2  -3 1790.08   14.28   0
  -3  -2   3 1783.92   14.21   0
   2   2  -3  828.87   11.87   0
   2  -2  -3  817.28   11.80   0
   2  -2  -3  817.23   14.96   0
  -2  -2   3  836.70   13.12   0
  -2   2   3  817.72   11.86   0
  -2  -2   3  843.06   12.01   0
   2   2  -3  850.52   14.62   0
   2  -2  -3  818.03   15.03   0
   1  -2  -3   42.58   10.36   0
   1  -2  -3   42.52    9.00   0
  -1   2   3   40.30    9.33   0
  -1   2   3   43.79   10.47   0
  -1  -2   3   25.53   10.50   0
   1   2  -3   44.62   10.48   0
  -1  -2   3   39.49    9.39   0
   1   2  -3   46.43    9.35   0
   0  -2  -3 2851.29   19.16   0
   0  -2  -3 2875.33   20.22   0
   0   2   3 2891.45   19.23   0
   0   2  -3 2795.70   19.55   0
   0  -2   3 2930.38   19.87   0
   0   2  -3 2871.92   19.66   0
   0  -2   3 2792.90   21.01   0
   0   2   3 2828.07   21.47   0
   1   2   3 1953.79   15.85   0
   1  -2   3 2048.29   18.62   0
  -1   2  -3 2005.05   17.73   0
  -1  -2  -3 2037.89   20.95   0
  -1   2  -3 1967.06   17.66   0
   1   2   3 2005.12   21.88   0
  -1  -2  -3 1964.73   16.01   0
  -1   2  -3 2020.43   17.29   0
   2   2   3   31.45   10.49   0
  -2   2  -3   29.51   10.30   0
   2   2   3   19.51   13.03   0
  -2   2  -3   31.33   10.43   0
  -2   2  -3   18.05   10.67   0
  -2   2  -3   33.40    9.46   0
  -2  -2  -3   10.07   15.49   0
  -2  -2  -3   34.53    9.47   0
  -3   2  -3  160.48   12.28   0
   3  -2   3  165.76    8.57   0
  -3   2  -3  162.14    8.48   0
   3   2   3  157.75    8.37   0
  -3   2  -3  168.85   11.71   0
  -3  -2  -3  167.27    8.51   0
   4  -2   3  514.38   11.24   0
  -4   2  -3  528.19   15.08   0
  -4   2  -3  487.50   10.38   0
  -4  -2  -3  494.75    9.33   0
  -4   2  -3  521.23   14.56   0
   4   2   3  508.85    9.90   0
   5  -2   3   12.59    9.12   0
  -5  -2  -3   19.45    7.02   0
  -5   2  -3   13.70    9.30   0
  -5   2  -3   18.51   10.56   0
   5   2   3   15.51    8.09   0
  -5   2  -3   15.47   10.97   0
   6  -2   3  165.30    9.91   0
   6   2   3  164.19    8.55   0
  -6   2  -3  175.39   12.71   0
  -6  -2  -3  178.21    9.87   0
  -6   2  -3  164.54    9.80   0
  -6   2  -3  186.82   14.70   0
   7  -2   3  302.47   11.66   0
  -7   2  -3  330.50   18.90   0
  -7   2  -3  303.03   10.94   0
   7   2   3  291.15   10.32   0
  -7  -2  -3  327.30   10.32   0
  -7   2  -3  324.86   19.34   0
   8   2   3   48.38    9.72   0
   8  -2   3   40.80    9.11   0
  -8  -2  -3   39.63   10.62   0
  -8   2  -3   45.17   10.13   0
   9   2   3   54.81   10.21   0
   9  -2   3   37.92   11.41   0
  -9   2  -3   44.85   12.14   0
  -9  -2  -3   47.89   10.95   0
  10   3  -3   10.48   11.59   0
  10  -3  -3    0.13   15.00   0
 -10  -3   3  -10.84    8.97   0
  10  -3  -3   15.47   10.61   0
  10   3  -3    0.11   12.85   0
 -10   3   3   -3.54   10.20   0
 -10  -3   3   12.37   10.25   0
  10  -3  -3    2.44   15.29   0
   9   3  -3   11.11   10.51   0
  -9  -3   3   20.15    9.59   0
  -9  -3   3   12.45   10.77   0
   9   3  -3    1.04   12.25   0
   9  -3  -3   18.35    8.74   0
  -9   3   3    7.69    8.04   0
   9  -3  -3    8.29   13.31   0
  -8  -3   3   46.09    9.29   0
   8   3  -3   47.44    9.70   0
  -8   3   3   47.06    9.56   0
   8   3  -3   43.88    9.35   0
   8  -3  -3   46.26   14.21   0
  -8  -3   3   35.57    8.56   0
   8  -3  -3   46.62    8.67   0
   7   3  -3   69.30   11.23   0
  -7  -3   3   27.46    8.57   0
   7   3  -3   45.82    9.53   0
  -7  -3   3   28.20    7.29   0
  -7   3   3   26.71    7.71   0
   7  -3  -3   75.10   15.56   0
   7  -3  -3   78.88   10.43   0
   6   3  -3   91.47    8.51   0
  -6   3   3   98.73    9.41   0
   6   3  -3   93.89    7.65   0
   6  -3  -3  104.09   14.94   0
   6  -3  -3  102.00   10.38   0
  -6  -3   3   97.32   10.96   0
  -6  -3   3   98.29    7.46   0
   5  -3  -3  447.66   13.69   0
   5  -3  -3  450.80   15.98   0
  -5   3   3  459.18   10.69   0
   5   3  -3  447.39    9.52   0
   5   3  -3  445.51   10.76   0
  -5  -3   3  463.77   11.14   0
  -5  -3   3  462.34   10.97   0
   5  -3  -3  462.19    9.72   0
   4  -3  -3 1075.61   11.64   0
  -4   3   3 1056.84   11.35   0
   4  -3  -3 1008.16   16.44   0
   4  -3  -3 1039.17   15.42   0
   4   3  -3 1055.22   13.39   0
   4   3  -3 1035.74   12.76   0
  -4  -3   3 1073.35   12.77   0
  -4  -3   3 1065.91   12.75   0
   3   3  -3   32.65    8.00   0
   3  -3  -3   48.54   10.47   0
   3   3  -3   22.76   10.53   0
   3  -3  -3   42.31    8.58   0
   3  -3  -3   42.15   11.20   0
  -3  -3   3   38.81    9.83   0
  -3   3   3   46.88    8.42   0
  -3  -3   3   37.14    7.94   0
   2  -3  -3 1959.97   18.95   0
  -2  -3   3 2003.26   15.50   0
   2  -3  -3 1974.06   16.08   0
  -2   3   3 1979.39   17.95   0
  -2   3   3 2016.13   15.78   0
  -2  -3   3 1988.09   16.37   0
   2   3  -3 1966.22   18.16   0
   2   3  -3 1981.54   16.24   0
  -1   3   3  170.28    9.13   0
  -1  -3   3  163.10    9.09   0
  -1   3   3  174.90    9.59   0
  -1  -3   3  149.35   12.21   0
   1  -3  -3  163.85    9.65   0
   1   3  -3  162.82   10.42   0
   1   3  -3  163.11    9.31   0
   1  -3  -3  171.13    9.29   0
   0   3   3  504.39   12.66   0
   0  -3   3  482.74   13.56   0
   0   3  -3  502.64   13.35   0
   0   3   3  508.06   12.23   0
   0  -3   3  530.70   10.68   0
   0  -3  -3  499.52   11.51   0
   0   3  -3  515.64   10.69   0
   0  -3  -3  496.72   11.11   0
  -1   3  -3  793.63   11.40   0
   1   3   3  782.41   16.87   0
  -1   3  -3  749.72   12.58   0
  -1  -3  -3  773.42   14.77   0
  -1  -3  -3  737.90   14.13   0
   1   3   3  772.68   13.75   0
  -2   3  -3 3952.05   22.68   0
  -2   3  -3 3943.84   21.52   0
  -2   3  -3 4083.58   22.78   0
  -2  -3  -3 4197.01   30.68   0
  -2  -3  -3 3982.85   19.39   0
   2   3   3 4040.42   29.72   0
  -2   3  -3 4171.06   23.15   0
   2   3   3 4007.12   19.22   0
  -3   3  -3   10.87    9.03   0
  -3  -3  -3   17.55    9.90   0
   3   3   3    2.85   15.85   0
  -3   3  -3    7.14    9.21   0
  -3   3  -3    8.09    9.45   0
  -3   3  -3    8.15    9.36   0
  -3  -3  -3    0.20   15.41   0
   3   3   3   -4.74    8.31   0
  -4   3  -3 1421.27   15.32   0
  -4  -3  -3 1394.68   13.20   0
   4   3   3 1421.64   12.34   0
  -4   3  -3 1497.21   16.16   0
  -4   3  -3 1400.69   15.05   0
  -4   3  -3 1474.64   16.53   0
  -5   3  -3  125.82   11.39   0
  -5  -3  -3  124.15    7.94   0
  -5   3  -3  128.74   10.15   0
  -5   3  -3  115.94    9.67   0
   5   3   3  114.60   10.48   0
   6   3   3 1123.74   12.60   0
  -6   3  -3 1202.05   17.06   0
   6  -3   3 1134.45   14.35   0
  -6   3  -3 1136.54   15.77   0
  -6  -3  -3 1135.66   12.77   0
  -6   3  -3 1231.72   17.40   0
  -7   3  -3    4.10   11.39   0
   7  -3   3    8.57    8.88   0
  -7  -3  -3   -1.60    7.99   0
  -7   3  -3    8.24   10.89   0
  -7   3  -3   -2.69   10.98   0
   7   3   3   -9.53    9.63   0
  -8  -3  -3  261.30   11.45   0
  -8   3  -3  308.57   17.65   0
  -8   3  -3  289.57   11.96   0
  -8   3  -3  320.63   17.32   0
   8   3   3  291.44   10.80   0
   9   3   3    9.06   10.09   0
  -9   3  -3    7.35   12.62   0
  -9  -3  -3    9.81    8.90   0
  10   4  -3   -0.92   10.60   0
 -10  -4   3   -2.08   10.44   0
  10  -4  -3   -1.82    8.82   0
  10   4  -3   -3.52   11.80   0
 -10  -4   3   -1.98    9.15   0
 -10   4   3    3.08   10.45   0
   9   4  -3   -5.44   12.16   0
   9   4  -3   13.96    9.97   0
   9  -4  -3    1.17    8.30   0
  -9  -4   3   17.10    8.78   0
  -9   4   3   -1.38    9.86   0
  -9  -4   3    7.68    9.83   0
   8   4  -3   49.28    9.58   0
   8  -4  -3   45.23   20.26   0
  -8  -4   3   58.87    8.54   0
  -8  -4   3   52.15    9.27   0
  -8   4   3   42.79    9.63   0
   8  -4  -3   46.44   22.00   0
   8   4  -3   41.43   11.32   0
   8  -4  -3   56.80   10.18   0
  -7  -4   3  182.46    9.29   0
   7  -4  -3  175.64   16.39   0
  -7  -4   3  183.14    9.25   0
  -7   4   3  158.37    9.82   0
   7   4  -3  179.32   11.65   0
   7   4  -3  168.92    9.81   0
   7  -4  -3  167.82   20.08   0
   7  -4  -3  168.51   10.89   0
   6  -4  -3    5.78   13.14   0
  -6  -4   3    4.05    8.90   0
   6  -4  -3    1.07   16.36   0
  -6   4   3   -1.07    7.71   0
  -6  -4   3    7.96   11.40   0
   6   4  -3    2.12   11.37   0
   6   4  -3   10.05    7.37   0
   6  -4  -3   -3.52    8.75   0
  -5  -4   3  938.18   12.00   0
  -5   4   3  920.49   10.97   0
   5   4  -3  923.20   12.03   0
   5  -4  -3  886.03   20.14   0
   5  -4  -3  903.95   17.73   0
   5   4  -3  907.92   12.35   0
  -5  -4   3  928.41   12.13   0
   5  -4  -3  892.19   11.23   0
   4  -4  -3 1034.54   17.01   0
  -4   4   3 1111.26   11.08   0
   4   4  -3 1059.53   11.43   0
  -4  -4   3 1114.33   11.31   0
  -4  -4   3 1101.15   14.02   0
   4   4  -3 1067.89   12.85   0
   4  -4  -3 1026.50   18.08   0
   4  -4  -3 1080.20   11.43   0
   3   4  -3  608.42   10.04   0
  -3   4   3  595.68   11.76   0
  -3  -4   3  605.68   11.64   0
  -3  -4   3  614.00   11.22   0
   3   4  -3  581.94   11.96   0
   3  -4  -3  618.87   10.72   0
   3  -4  -3  586.12   14.61   0
   3  -4  -3  587.12   14.22   0
  -2  -4   3 1147.31   15.23   0
  -2   4   3 1152.63   12.44   0
  -2   4   3 1164.66   15.66   0
   2   4  -3 1119.80   12.28   0
   2   4  -3 1149.70   15.75   0
  -2  -4   3 1173.33   13.62   0
   2  -4  -3 1132.13   15.48   0
   2  -4  -3 1130.36   12.79   0
  -1  -4   3 1795.49   17.09   0
  -1   4   3 1806.18   16.62   0
  -1   4   3 1925.99   17.23   0
   1   4  -3 1818.62   15.83   0
  -1  -4   3 1901.54   14.67   0
   1  -4  -3 1891.90   17.35   0
   1  -4  -3 1813.86   15.69   0
   1   4  -3 1849.90   14.82   0
   0   4   3  336.50   11.87   0
   0   4   3  283.78   11.39   0
   0   4  -3  278.31    9.53   0
   0   4  -3  285.27   10.06   0
   0  -4  -3  328.85   12.67   0
   0  -4   3  280.46    9.95   0
   0  -4  -3  293.83   10.47   0
   0  -4   3  294.73    9.53   0
   1   4   3 1097.69   15.46   0
  -1   4  -3 1071.04   13.22   0
  -1   4  -3 1088.74   12.35   0
  -1   4  -3 1051.39   12.13   0
  -1  -4  -3 1117.90   16.09   0
  -1  -4  -3 1045.46   14.14   0
   1  -4   3 1040.28   13.29   0
   1   4   3 1090.20   12.56   0
   2   4   3 1299.75   16.86   0
  -2   4  -3 1338.91   15.09   0
  -2   4  -3 1273.51   15.24   0
  -2  -4  -3 1290.87   16.79   0
  -2   4  -3 1376.87   13.32   0
  -2  -4  -3 1296.93   12.85   0
  -2   4  -3 1281.81   12.89   0
   2   4   3 1310.10   13.92   0
  -3   4  -3 3212.97   20.53   0
  -3   4  -3 3189.07   18.38   0
   3   4   3 3277.07   28.67   0
  -3   4  -3 3240.11   20.58   0
  -3  -4  -3 3146.30   27.54   0
  -3  -4  -3 3187.12   16.32   0
  -3   4  -3 3396.14   19.65   0
   3   4   3 3257.09   16.57   0
  -4   4  -3   11.98   11.42   0
  -4   4  -3   13.25    9.87   0
  -4   4  -3   11.15    7.87   0
  -4  -4  -3   21.18    7.73   0
   4   4   3   18.12    7.86   0
  -4   4  -3   18.62    9.25   0
  -5   4  -3  133.99   10.69   0
  -5  -4  -3  126.12    8.18   0
  -5   4  -3  150.54   11.73   0
  -5   4  -3  129.59   11.66   0
  -5   4  -3  143.74   10.46   0
   5   4   3  138.55    8.07   0
  -6   4  -3   23.81    9.40   0
  -6   4  -3   21.52    8.95   0
  -6  -4  -3   13.45    7.79   0
  -6   4  -3   21.44    8.79   0
  -6   4  -3   25.27    9.87   0
   6   4   3   39.27    7.68   0
  -7   4  -3  544.04   14.11   0
  -7   4  -3  604.72   13.50   0
  -7  -4  -3  556.98   10.16   0
  -7   4  -3  569.97   13.05   0
  -7   4  -3  664.13   15.17   0
   7   4   3  567.06    9.77   0
  -8   4  -3   55.93   12.08   0
  -8   4  -3   40.67   11.87   0
  -8   4  -3   56.32   11.22   0
  -8   4  -3   63.11   13.71   0
  -8  -4  -3   47.56   10.73   0
   8   4   3   39.92    8.38   0
  -9   4  -3  130.82   14.68   0
  -9   4  -3  148.12   15.58   0
  -9  -4  -3  131.75   11.65   0
  -9   4  -3  146.04   17.20   0
  -9   4  -3  147.45   15.84   0
   9   4   3  126.40   11.09   0
   9   5  -3    0.19   10.28   0
  -9   5   3   -3.90    8.21   0
   9   5  -3   -1.91   12.68   0
  -9  -5   3   -9.10   10.91   0
  -9  -5   3    7.80    9.86   0
   9  -5  -3    3.45    8.35   0
  -8  -5   3  698.36   10.93   0
  -8  -5   3  678.93   10.90   0
   8   5  -3  681.31   12.71   0
  -8   5   3  695.71   10.43   0
   8   5  -3  662.05   11.32   0
   8  -5  -3  713.66   10.63   0
  -7   5   3  100.59    7.94   0
  -7  -5   3   81.63   10.68   0
   7   5  -3  105.72    9.12   0
   7  -5  -3  104.23    9.87   0
   7   5  -3   87.36    9.36   0
  -7  -5   3  108.01    9.19   0
  -6   5   3 1346.96   11.81   0
  -6  -5   3 1359.14   11.91   0
   6   5  -3 1329.56   13.04   0
  -6  -5   3 1377.14   13.03   0
   6  -5  -3 1321.70   13.61   0
   6   5  -3 1311.03   13.05   0
  -5  -5   3   48.97   10.92   0
  -5   5   3   69.58   10.03   0
   5  -5  -3   55.20   17.34   0
   5   5  -3   62.02    8.81   0
   5  -5  -3   59.43    9.43   0
  -5  -5   3   53.73    7.51   0
   5  -5  -3   56.76   14.80   0
   5   5  -3   51.84    7.09   0
  -4  -5   3  723.02   11.60   0
  -4   5   3  700.55    9.81   0
   4   5  -3  700.39   11.42   0
   4   5  -3  697.22    9.92   0
   4  -5  -3  713.11   10.46   0
   4  -5  -3  669.54   16.38   0
  -4  -5   3  694.91   11.36   0
   4  -5  -3  661.41   15.67   0
   3   5  -3  236.08    9.78   0
   3  -5  -3  238.87    9.14   0
  -3   5   3  230.04    9.88   0
   3   5  -3  237.75    8.62   0
  -3  -5   3  249.06    8.51   0
   3  -5  -3  226.42   12.35   0
  -3  -5   3  233.15   11.65   0
  -2   5   3  838.57   11.20   0
  -2   5   3  816.98   13.56   0
   2   5  -3  822.27   12.63   0
   2  -5  -3  854.93   13.26   0
   2   5  -3  806.27   12.29   0
   2  -5  -3  781.43   13.64   0
  -2  -5   3  821.24   12.39   0
  -2  -5   3  840.31   10.94   0
  -1   5   3   45.88    8.93   0
  -1   5   3   19.64    8.48   0
  -1  -5   3   20.00    9.04   0
   1   5  -3   22.01    9.39   0
   1   5  -3   13.98    7.90   0
  -1  -5   3   24.26    9.60   0
   1  -5  -3   30.89   10.71   0
   1  -5  -3   31.20    8.68   0
   0   5   3  392.79   10.47   0
   0   5  -3  354.47    9.70   0
   0   5  -3  352.21    9.83   0
   0  -5   3  378.53   12.40   0
   0  -5  -3  368.90   10.28   0
   0   5  -3  361.78   12.36   0
   0  -5  -3  375.47   10.34   0
   0   5   3  350.86    9.61   0
  -1  -5  -3  133.73   10.84   0
  -1   5  -3   98.70    8.10   0
  -1   5  -3  112.94    9.06   0
  -1  -5  -3  107.92    8.69   0
   1  -5   3  110.31    9.23   0
   1   5   3  119.80   10.92   0
  -1   5  -3  120.20    8.09   0
   1   5   3  119.70   10.60   0
   2   5   3  419.12   11.85   0
  -2   5  -3  414.95    9.95   0
  -2   5  -3  406.24   10.46   0
  -2  -5  -3  410.00   11.69   0
  -2   5  -3  387.50   11.40   0
  -2  -5  -3  415.53    9.36   0
   2   5   3  425.69    9.52   0
  -3   5  -3   16.24    7.44   0
  -3   5  -3   19.52    9.41   0
   3   5   3   17.34    8.28   0
  -3   5  -3   13.80    9.93   0
  -3   5  -3   11.57   10.00   0
   3   5   3   11.99   12.25   0
  -3  -5  -3   11.99    7.58   0
  -3  -5  -3   13.64   11.70   0
  -4   5  -3   13.51    9.08   0
   4   5   3   27.86   14.75   0
  -4   5  -3   12.96   10.04   0
  -4   5  -3   19.97    7.73   0
  -4   5  -3   12.33   11.16   0
  -4  -5  -3   24.86    9.23   0
   4   5   3   12.54   12.55   0
   4   5   3   15.77    7.93   0
  -5   5  -3    2.67    9.20   0
  -5   5  -3    0.67   10.90   0
  -5   5  -3   10.37   11.54   0
  -5  -5  -3    7.56    7.72   0
  -5   5  -3    3.46    9.13   0
   5   5   3    3.48    7.78   0
  -6   5  -3   24.78   11.29   0
  -6   5  -3   25.57   11.20   0
  -6   5  -3   30.55    9.90   0
  -6  -5  -3   32.70    7.91   0
  -6   5  -3   30.38   10.48   0
   6   5   3   28.62    7.82   0
  -7   5  -3   13.14    8.70   0
  -7   5  -3   13.05   12.10   0
  -7   5  -3   16.92   12.72   0
  -7  -5  -3   19.53   10.00   0
   7   5   3   21.68    8.02   0
  -7   5  -3   10.22    9.86   0
  -8   5  -3   40.63   16.23   0
  -8   5  -3   55.39   12.85   0
  -8   5  -3   50.13   10.97   0
  -8   5  -3   38.04   15.15   0
  -8  -5  -3   44.57    9.11   0
   8   5   3   37.38    8.72   0
   9   6  -3  129.86   10.49   0
   9   6  -3  146.16    9.05   0
   9  -6  -3  134.49    8.73   0
  -9   6   3  125.01   10.52   0
  -9  -6   3  143.91   10.98   0
  -9  -6   3  145.90   10.69   0
  -8  -6   3   26.02    7.63   0
  -8  -6   3    7.18    9.15   0
  -8   6   3    9.96    9.35   0
   8   6  -3   17.10    9.49   0
   8  -6  -3    7.13    9.70   0
   8   6  -3    8.88    9.45   0
  -7  -6   3  377.98    9.61   0
   7   6  -3  370.26   10.35   0
  -7   6   3  366.74    8.79   0
   7   6  -3  377.98   10.88   0
   7  -6  -3  397.54    9.49   0
  -7  -6   3  401.66    9.58   0
  -6   6   3  815.13   10.01   0
  -6  -6   3  823.91   11.37   0
   6   6  -3  824.19   11.99   0
   6  -6  -3  814.39   11.25   0
  -6  -6   3  833.39   11.59   0
   6   6  -3  814.92   10.27   0
   5  -6  -3  102.87    7.97   0
   5   6  -3  101.62    7.78   0
  -5   6   3  100.54    7.44   0
   5  -6  -3   93.22   21.31   0
  -5  -6   3   97.90    9.00   0
   5   6  -3  104.61    8.65   0
   5  -6  -3   96.44   19.22   0
  -5  -6   3  111.42    7.57   0
   4   6  -3   -3.47    8.78   0
  -4   6   3   22.24    7.11   0
   4  -6  -3   20.09   12.76   0
  -4  -6   3   12.99    9.50   0
  -4  -6   3   10.53    8.91   0
   4   6  -3   11.19    7.63   0
   4  -6  -3   15.63    9.68   0
   4  -6  -3   17.46   12.71   0
  -3   6   3  284.67    8.86   0
  -3   6   3  274.51   12.85   0
   3   6  -3  246.51    9.63   0
  -3  -6   3  268.33   10.14   0
   3  -6  -3  306.09    9.06   0
   3  -6  -3  267.06   12.52   0
   3   6  -3  286.02   10.21   0
  -3  -6   3  286.96    8.29   0
  -2   6   3  389.98    9.83   0
  -2  -6   3  379.69   10.48   0
   2  -6  -3  360.51   11.05   0
   2  -6  -3  404.82    9.63   0
   2   6  -3  390.05   10.51   0
  -2   6   3  386.38    9.18   0
   2   6  -3  375.53    8.91   0
   1  -6  -3 1953.60   16.74   0
   1   6  -3 2030.04   14.56   0
   1  -6  -3 2107.76   14.45   0
   1   6  -3 2000.11   14.64   0
   1   6  -3 2048.06   15.69   0
  -1  -6   3 2073.69   16.86   0
  -1   6   3 2013.72   16.52   0
  -1   6   3 2093.44   14.56   0
   0  -6   3 1149.30   13.42   0
   0  -6  -3 1194.14   14.36   0
   0   6  -3 1164.07   13.74   0
   0  -6  -3 1148.07   12.46   0
   0   6  -3 1152.35   11.64   0
   0   6  -3 1128.63   12.88   0
   0   6   3 1187.72   12.83   0
   0   6   3 1124.93   12.33   0
   1  -6   3  357.38   11.19   0
  -1   6  -3  365.89   10.76   0
  -1   6  -3  363.75   10.64   0
  -1  -6  -3  349.37    9.69   0
  -1  -6  -3  341.55    8.90   0
   1   6   3  377.76   10.19   0
   1   6   3  360.08    9.39   0
  -1   6  -3  368.31    8.91   0
  -2   6  -3  282.34   10.51   0
   2  -6   3  277.44   10.98   0
  -2   6  -3  294.89   10.09   0
  -2  -6  -3  293.19   10.85   0
  -2   6  -3  269.74   11.54   0
  -2  -6  -3  267.37    8.65   0
   2   6   3  300.42   11.33   0
   2   6   3  282.77    9.12   0
  -3   6  -3 1330.62   16.70   0
  -3  -6  -3 1307.75   15.47   0
  -3   6  -3 1281.66   12.22   0
  -3   6  -3 1304.68   15.93   0
  -3  -6  -3 1284.73   11.75   0
  -3   6  -3 1327.20   13.30   0
   3   6   3 1333.15   12.22   0
   3   6   3 1365.59   16.57   0
  -4   6  -3   43.15   11.05   0
  -4   6  -3   57.82    7.43   0
   4   6   3   53.74   11.17   0
  -4   6  -3   52.26   12.24   0
  -4  -6  -3   48.62    7.61   0
  -4   6  -3   68.14    9.62   0
   4   6   3   53.75   14.33   0
   4   6   3   49.98    9.57   0
   5   6   3  147.57   18.69   0
   5   6   3  140.12   14.63   0
  -5  -6  -3  115.17   10.34   0
  -5   6  -3  135.33   13.41   0
  -5   6  -3  152.63    9.64   0
  -5   6  -3  141.69    9.33   0
   5   6   3  132.37    7.72   0
  -5   6  -3  139.02   12.85   0
  -6   6  -3    9.16   11.14   0
  -6   6  -3    6.43   12.54   0
  -6   6  -3    7.82    9.03   0
  -6  -6  -3   -1.53    8.58   0
  -6   6  -3   14.30    9.95   0
   6   6   3   15.29    9.54   0
  -7   6  -3  243.65   10.23   0
  -7   6  -3  253.30   17.85   0
  -7   6  -3  246.26   17.15   0
  -7   6  -3  285.45   11.74   0
  -7  -6  -3  259.83    9.68   0
   7   6   3  253.36    9.20   0
  -8   6  -3   29.18    9.54   0
  -8  -6  -3   49.70   10.93   0
  -8   6  -3   21.93   12.51   0
   8   6   3   23.74   10.48   0
  -9  -7   3    5.71    9.29   0
  -9   7   3    9.01    9.94   0
   9   7  -3    2.10    8.06   0
   9  -7  -3    7.95    8.30   0
   9   7  -3   17.87   12.56   0
  -8   7   3   16.13    9.39   0
  -8  -7   3   34.59   10.76   0
   8   7  -3   24.70    9.80   0
   8  -7  -3   24.11    8.27   0
   8   7  -3   28.88    9.86   0
  -8  -7   3   24.06    8.05   0
  -7   7   3   27.63    7.47   0
   7  -7  -3   18.20    9.33   0
   7   7  -3   41.91    8.87   0
  -7  -7   3   22.02    8.70   0
   7   7  -3   43.24    9.20   0
  -7  -7   3   32.24    7.59   0
   6   7  -3  242.28    8.42   0
  -6  -7   3  260.38    9.42   0
  -6  -7   3  266.28    9.80   0
  -6   7   3  263.43    8.09   0
   6  -7  -3  257.93    8.49   0
   6   7  -3  259.22    9.53   0
  -5   7   3   41.12    7.19   0
  -5  -7   3   26.73    7.18   0
   5   7  -3   41.52    8.99   0
   5  -7  -3   43.11    9.37   0
  -5  -7   3   32.31    9.22   0
   5   7  -3   39.04    8.44   0
  -4   7   3   69.70    7.13   0
   4   7  -3   61.06    8.19   0
  -4  -7   3   56.34    8.66   0
   4  -7  -3   57.89   13.31   0
   4   7  -3   67.36    7.95   0
   4  -7  -3   58.36    7.76   0
   4  -7  -3   55.97   13.69   0
  -3   7   3  945.75   10.50   0
  -3   7   3  949.62   15.52   0
  -3  -7   3  929.89   11.60   0
   3  -7  -3  965.34   11.09   0
   3  -7  -3  925.30   15.63   0
   3   7  -3  917.53   10.51   0
   3   7  -3  953.77   11.34   0
   2   7  -3  653.17    9.57   0
   2   7  -3  649.85    9.71   0
  -2  -7   3  685.67   11.04   0
   2   7  -3  659.83   10.82   0
   2  -7  -3  677.57   10.29   0
   2  -7  -3  643.92   12.41   0
  -2   7   3  668.57   12.33   0
  -2   7   3  673.60    9.94   0
   1   7  -3  131.93    8.46   0
   1  -7  -3  175.24    8.28   0
   1   7  -3  148.55    8.35   0
  -1  -7   3  180.18    9.78   0
   1  -7  -3  163.50   10.50   0
   1   7  -3  165.57    9.35   0
  -1   7   3  168.33    8.43   0
  -1   7   3  177.01   10.39   0
   0  -7   3 2136.33   15.74   0
   0   7  -3 2155.63   15.80   0
   0   7   3 2060.82   14.88   0
   0  -7  -3 2182.51   14.74   0
   0   7  -3 2141.65   13.84   0
   0   7  -3 2148.17   13.51   0
   0  -7  -3 2015.24   14.80   0
   0   7   3 2232.93   15.11   0
   1   7   3   42.10   10.76   0
  -1  -7  -3   61.54   10.15   0
   1  -7   3   58.00   10.65   0
  -1   7  -3   52.58    7.98   0
  -1   7  -3   37.08   11.20   0
  -1   7  -3   47.16    7.86   0
  -1  -7  -3   40.30    7.99   0
   1   7   3   48.16    7.70   0
   2   7   3 2015.44   17.59   0
  -2   7  -3 1865.42   13.33   0
  -2   7  -3 1974.51   14.71   0
  -2   7  -3 1945.43   17.83   0
  -2  -7  -3 1897.90   13.22   0
  -2  -7  -3 1922.79   16.40   0
   2  -7   3 1858.38   17.02   0
   2   7   3 1921.25   13.39   0
  -3   7  -3   35.35   10.72   0
  -3   7  -3   29.41    8.22   0
  -3  -7  -3   33.23    7.43   0
  -3   7  -3   34.54    7.72   0
  -3  -7  -3   33.68    9.42   0
   3   7   3   37.77   10.03   0
   3   7   3   45.88    9.52   0
  -3   7  -3   23.58   12.01   0
  -4   7  -3 1132.80   16.75   0
  -4   7  -3 1118.98   16.33   0
  -4   7  -3 1138.70   11.88   0
  -4  -7  -3 1123.04   11.03   0
   4   7   3 1147.90   15.04   0
  -4   7  -3 1180.58   12.69   0
   4   7   3 1133.90   12.60   0
   4   7   3 1207.53   16.82   0
   5   7   3   66.52   14.73   0
  -5   7  -3   66.59   13.56   0
  -5   7  -3   63.25   12.74   0
  -5  -7  -3   68.07    7.99   0
  -5   7  -3   67.15    9.61   0
  -5   7  -3   70.04    7.63   0
   5   7   3   67.39   11.63   0
   5   7   3   62.48    8.13   0
   6   7   3  410.04   25.96   0
  -6   7  -3  449.51   11.83   0
  -6  -7  -3  419.42    9.79   0
  -6   7  -3  409.46   19.44   0
  -6   7  -3  394.04   16.85   0
  -6   7  -3  395.24   11.05   0
   6   7   3  421.38   24.58   0
   6   7   3  432.90   11.18   0
  -7   7  -3   24.00   10.37   0
  -7  -7  -3   34.90    8.78   0
   7   7   3   22.91    8.22   0
  -7   7  -3   37.97    9.61   0
  -8   7  -3  451.69   13.36   0
  -8   7  -3  396.83   12.64   0
  -8  -7  -3  481.76   10.35   0
   8   7   3  428.48   12.04   0
   8   8  -3    5.18    9.78   0
  -8   8   3    0.02    8.11   0
   8   8  -3   13.13    9.20   0
   8  -8  -3   11.21    8.11   0
   8   8  -3    0.77    7.82   0
  -8  -8   3    6.73    8.80   0
   7   8  -3  564.23   11.25   0
  -7   8   3  554.58    9.59   0
   7  -8  -3  584.20   11.45   0
   7   8  -3  596.09   10.61   0
  -7  -8   3  570.03   10.62   0
   7   8  -3  598.51   10.10   0
   6   8  -3   30.57    9.27   0
  -6   8   3   27.60    7.26   0
   6   8  -3   29.48    7.57   0
  -6  -8   3   41.09    8.75   0
   6  -8  -3   37.61    9.27   0
   6   8  -3   25.75    8.65   0
  -5   8   3  368.09    8.95   0
   5  -8  -3  381.66    9.04   0
   5   8  -3  372.41   10.03   0
   5   8  -3  357.04   10.41   0
   5   8  -3  384.12    9.60   0
  -5  -8   3  386.70    9.62   0
  -4   8   3  561.04    9.09   0
   4   8  -3  585.01   10.06   0
  -4  -8   3  607.34   10.46   0
   4   8  -3  601.60   10.65   0
   4  -8  -3  585.66   18.33   0
   4  -8  -3  602.30    9.35   0
   4   8  -3  575.60    9.49   0
  -3   8   3 1413.82   11.41   0
  -3  -8   3 1451.65   12.72   0
  -3   8   3 1417.83   16.14   0
   3   8  -3 1365.34   11.48   0
   3   8  -3 1421.19   12.47   0
   3  -8  -3 1392.53   17.69   0
   3  -8  -3 1418.75   12.79   0
   3   8  -3 1402.62   11.47   0
  -2   8   3  656.90   12.23   0
   2   8  -3  650.49    9.31   0
   2   8  -3  635.40    9.62   0
  -2  -8   3  670.60   11.39   0
   2  -8  -3  676.33    9.86   0
   2  -8  -3  667.91   12.76   0
   2   8  -3  675.98   12.48   0
  -2   8   3  661.90    9.84   0
  -1   8   3  482.24    9.75   0
   1  -8  -3  518.61    9.71   0
   1   8  -3  492.40   10.38   0
   1   8  -3  512.08    9.12   0
   1  -8  -3  487.12    9.91   0
   1   8  -3  493.16    9.34   0
  -1  -8   3  491.37   10.91   0
  -1   8   3  489.23   11.59   0
   0   8  -3  122.04    8.22   0
   0   8  -3  104.73    8.05   0
   0  -8   3  127.00    8.91   0
   0  -8  -3  102.73   10.06   0
   0   8   3  111.59    9.92   0
   0   8  -3  113.16    8.73   0
   0  -8  -3   94.00   10.20   0
   0   8   3  111.26   10.84   0
  -1   8  -3  105.78    9.50   0
  -1  -8  -3  103.29    8.02   0
  -1   8  -3   99.98   10.37   0
  -1  -8  -3  152.29   11.10   0
  -1   8  -3  106.22    7.84   0
   1  -8   3   97.22    8.86   0
   1   8   3  118.83    8.73   0
   1   8   3  100.25    8.80   0
   2  -8   3   61.85   10.29   0
  -2  -8  -3   47.68    7.87   0
  -2   8  -3   62.80    8.06   0
  -2   8  -3   48.54    8.31   0
  -2   8  -3   52.84   10.62   0
  -2  -8  -3   61.19    8.00   0
   2   8   3   58.82    9.75   0
   2   8   3   63.12    9.05   0
  -3   8  -3  258.53   10.95   0
  -3   8  -3  263.92    8.33   0
  -3   8  -3  258.11   11.76   0
  -3  -8  -3  242.78   10.14   0
   3   8   3  282.59   11.78   0
  -3  -8  -3  252.06   10.54   0
  -3   8  -3  263.20   10.28   0
   3   8   3  259.94    8.79   0
   4   8   3   19.03   12.61   0
  -4   8  -3    5.29   10.72   0
  -4   8  -3    7.80    9.10   0
  -4   8  -3    2.03   11.11   0
  -4   8  -3   -0.92    7.94   0
  -4  -8  -3   12.00    7.69   0
   4   8   3   11.16    9.30   0
   4   8   3   -4.46    7.86   0
  -5   8  -3  228.93    8.93   0
   5   8   3  201.56   11.37   0
  -5   8  -3  212.10   10.63   0
  -5  -8  -3  201.00    8.93   0
  -5   8  -3  196.03   14.14   0
   5   8   3  218.45    8.75   0
   5   8   3  224.59   13.63   0
  -5   8  -3  203.50   13.66   0
   6   8   3   10.68   12.65   0
   6   8   3   14.68   12.84   0
  -6   8  -3   22.56   10.03   0
  -6  -8  -3   12.33    8.69   0
  -6   8  -3   14.86   21.90   0
   6   8   3   17.67    8.10   0
  -6   8  -3   10.99   20.10   0
  -6   8  -3   -8.34    9.85   0
  -7  -8  -3    7.11    8.83   0
  -7   8  -3   11.74    7.85   0
  -7   8  -3   -0.11   10.25   0
   7   8   3    9.60   10.23   0
  -8  -9   3  111.35   11.58   0
  -8   9   3   87.29    8.55   0
   8   9  -3  107.80   12.23   0
   8  -9  -3  116.16    8.48   0
   8   9  -3  127.21    8.53   0
   8   9  -3  103.60   10.44   0
  -7   9   3  178.48    8.79   0
   7   9  -3  172.87   10.57   0
  -7  -9   3  188.18   11.18   0
   7  -9  -3  186.08    8.51   0
   7   9  -3  154.33   11.40   0
   7   9  -3  170.32   10.21   0
  -6  -9   3  917.43   11.30   0
  -6   9   3  852.00   10.05   0
   6   9  -3  902.02   10.91   0
   6  -9  -3  885.97   11.74   0
   6   9  -3  864.01   11.35   0
   6   9  -3  851.16   10.81   0
   5   9  -3   48.99    7.63   0
  -5   9   3   64.22    7.48   0
   5   9  -3   57.11    8.62   0
  -5  -9   3   62.22    8.88   0
   5   9  -3   53.38    7.34   0
   5  -9  -3   59.82    7.94   0
  -4   9   3  579.03    9.20   0
   4   9  -3  588.45    9.06   0
  -4   9   3  591.80   16.10   0
   4   9  -3  589.97   10.12   0
  -4  -9   3  592.78   10.48   0
   4  -9  -3  608.15    9.32   0
   4  -9  -3  591.53   18.14   0
   4   9  -3  576.17   10.63   0
   3   9  -3    1.17    8.82   0
  -3   9   3    9.50   11.32   0
  -3  -9   3   11.79    8.61   0
   3  -9  -3    6.83    7.27   0
   3   9  -3    7.79   10.19   0
   3  -9  -3   -6.62   13.67   0
   3   9  -3    1.74    7.47   0
  -3   9   3    8.23    7.28   0
  -2   9   3  348.08   11.12   0
   2   9  -3  325.78    8.34   0
   2  -9  -3  350.36    8.68   0
   2   9  -3  344.24   11.08   0
   2  -9  -3  335.62   12.33   0
   2   9  -3  333.73    8.38   0
  -2  -9   3  329.74    9.78   0
  -2   9   3  354.38   10.14   0
  -1   9   3  562.85   11.65   0
   1   9  -3  594.01   10.63   0
  -1  -9   3  603.81   12.18   0
   1  -9  -3  595.83    9.82   0
   1   9  -3  590.48   10.58   0
   1  -9  -3  593.43   11.14   0
   1   9  -3  587.15    8.80   0
  -1   9   3  617.08   10.07   0
   0  -9   3  101.75   10.57   0
   0   9  -3   88.40    7.26   0
   0   9  -3  105.22    7.85   0
   0  -9  -3   96.13    8.47   0
   0   9  -3   91.52   10.17   0
   0   9   3  101.33    8.90   0
   0  -9  -3  107.93   10.46   0
   0   9   3   97.68    8.26   0
  -1   9  -3  354.85    8.60   0
  -1  -9  -3  369.57   10.82   0
   1  -9   3  343.38   11.53   0
  -1   9  -3  357.17   11.65   0
  -1  -9  -3  367.81    9.77   0
  -1   9  -3  352.50    8.51   0
   1   9   3  380.99    9.70   0
   1   9   3  380.29    9.34   0
  -2  -9  -3    6.83    8.38   0
  -2   9  -3   23.74    7.66   0
  -2   9  -3   22.43    9.15   0
  -2   9  -3   14.23    9.36   0
   2  -9   3   29.43    9.46   0
   2   9   3   23.35    8.00   0
  -2  -9  -3   21.92    7.50   0
   2   9   3   20.89   10.71   0
  -3  -9  -3   82.47    9.30   0
  -3   9  -3   83.32   11.74   0
  -3   9  -3   90.72    8.04   0
  -3  -9  -3   66.99    8.45   0
   3   9   3   98.20   11.45   0
  -3   9  -3   87.60    9.32   0
   3   9   3   72.63    9.77   0
  -4   9  -3  379.10    9.23   0
  -4   9  -3  343.11   14.07   0
   4   9   3  347.78    9.37   0
   4   9   3  384.82   12.51   0
  -4   9  -3  378.40   13.35   0
  -4  -9  -3  352.98    9.07   0
  -4   9  -3  354.18    9.04   0
   4   9   3  347.09   10.83   0
  -5   9  -3   25.29    9.78   0
   5   9   3   22.77    9.14   0
   5   9   3   26.74    8.26   0
  -5   9  -3   17.81   13.48   0
  -5  -9  -3   33.01    8.59   0
  -5   9  -3    8.12    9.50   0
   5   9   3   20.96   12.60   0
  -5   9  -3   21.10   13.91   0
   6   9   3   35.00   12.17   0
  -6   9  -3   41.42    8.65   0
  -6  -9  -3   31.15    8.98   0
   6   9   3   33.33   12.03   0
  -6   9  -3   42.89    8.44   0
   6   9   3   27.52   10.27   0
  -7   9  -3    8.24    8.58   0
  -7  -9  -3   18.09    8.98   0
   7   9   3    3.25    8.59   0
  -7   9  -3   16.02    8.13   0
   7  10  -3   12.53    7.86   0
  -7  10   3   18.18    7.87   0
  -7 -10   3   20.68    9.04   0
   7 -10  -3    1.68    8.01   0
   7  10  -3    2.77    9.41   0
   7  10  -3    8.37    9.87   0
  -6  10   3   25.87    7.63   0
   6  10  -3   10.22    7.64   0
   6 -10  -3    7.28    7.66   0
   6  10  -3    9.22    8.83   0
  -6 -10   3   22.01    8.95   0
   6  10  -3   13.96    7.77   0
  -5  10   3   41.92    7.85   0
   5 -10  -3   51.12    7.62   0
  -5 -10   3   74.36    9.06   0
   5  10  -3   72.53    7.45   0
   5  10  -3   43.19   10.34   0
   5  10  -3   55.91    9.34   0
  -4  10   3   40.14   11.06   0
   4  10  -3   26.69    7.26   0
  -4  10   3   32.22    7.53   0
   4  10  -3   55.50   10.38   0
  -4 -10   3   26.85    9.03   0
   4 -10  -3   38.62    7.57   0
   4 -10  -3   40.02   14.94   0
   4  10  -3   32.75    8.88   0
   3  10  -3  340.66    8.47   0
  -3  10   3  339.70   12.47   0
   3  10  -3  364.14    8.54   0
  -3 -10   3  360.82   11.32   0
   3 -10  -3  355.51    8.35   0
   3 -10  -3  332.80   13.85   0
   3  10  -3  343.07    9.42   0
  -3  10   3  345.31    8.38   0
   2  10  -3   24.73    7.62   0
   2  10  -3   15.53    7.00   0
  -2 -10   3    9.56    8.66   0
   2 -10  -3   30.36    7.09   0
   2  10  -3   -1.11    8.22   0
   2 -10  -3   11.35   11.87   0
  -2  10   3   21.47    9.63   0
  -2  10   3   21.88    7.89   0
  -1 -10   3  235.15   10.64   0
   1  10  -3  222.57    8.13   0
   1  10  -3  237.97    8.94   0
   1 -10  -3  264.29   12.36   0
   1  10  -3  220.98    7.83   0
   1 -10  -3  240.24    8.62   0
  -1  10   3  242.52    9.20   0
  -1  10   3  220.60    8.92   0
   0 -10  -3  142.74    9.28   0
   0  10  -3  122.67    7.41   0
   0 -10   3  114.45    8.87   0
   0  10  -3  120.98    7.48   0
   0  10  -3  129.12   10.31   0
   0 -10  -3  132.38    9.48   0
   0  10   3  136.94    8.84   0
   0  10   3  116.22    9.77   0
  -1  10  -3  599.97   12.00   0
  -1 -10  -3  593.86    9.76   0
  -1  10  -3  558.72   10.79   0
  -1 -10  -3  572.77   10.60   0
  -1  10  -3  604.96   10.58   0
   1 -10   3  544.50   11.91   0
   1  10   3  597.51   10.37   0
   1  10   3  582.80    9.94   0
  -2  10  -3    0.54    7.46   0
  -2 -10  -3   -0.37    8.74   0
  -2 -10  -3   -4.15    9.01   0
  -2  10  -3   -7.36    9.21   0
  -2  10  -3    2.53    9.96   0
   2 -10   3    7.22    9.76   0
   2  10   3    7.47    8.53   0
   2  10   3    3.41    8.13   0
   3  10   3 1061.92   11.40   0
  -3  10  -3 1072.09   11.12   0
  -3 -10  -3 1061.71   11.90   0
  -3  10  -3 1064.71   14.66   0
   3  10   3 1171.64   13.14   0
  -3  10  -3 1132.41   10.94   0
   3 -10   3  993.95   14.10   0
  -4  10  -3   13.06    7.60   0
  -4  10  -3    9.08    7.82   0
  -4  10  -3    4.92   11.22   0
  -4 -10  -3   14.86    8.44   0
  -4  10  -3    4.05   11.16   0
   4  10   3    5.14   11.03   0
   4  10   3   11.15    9.12   0
   4  10   3    1.38    8.45   0
  -5  10  -3  874.14   12.68   0
   5  10   3  811.93   14.27   0
  -5 -10  -3  781.87   11.39   0
  -5  10  -3  790.29   20.69   0
  -5  10  -3  786.44   12.05   0
   5  10   3  789.84   10.96   0
   5  10   3  829.74   16.11   0
  -5  10  -3  743.88   20.74   0
  -6  10  -3   68.24   10.48   0
   6  10   3   88.38   11.76   0
  -6 -10  -3   85.69    9.66   0
  -6  10  -3   92.50    8.75   0
   6  10   3   77.16   10.80   0
   6  10   3   94.36   12.25   0
   7  11  -3   21.61    9.94   0
   7  11  -3   -1.79   10.27   0
  -7  11   3   -2.45    7.98   0
  -7 -11   3    8.56    9.44   0
   7 -11  -3   18.26    8.13   0
   7  11  -3   14.78    9.73   0
  -6  11   3   76.53    8.16   0
   6  11  -3   79.89    9.50   0
   6  11  -3   72.74    9.79   0
  -6 -11   3   85.44    9.29   0
   6 -11  -3   81.95    7.92   0
   6  11  -3   69.24    9.37   0
  -5  11   3  176.97    8.53   0
   5  11  -3  192.35    8.66   0
  -5 -11   3  195.92    9.27   0
   5 -11  -3  176.31    8.54   0
   5  11  -3  202.30    8.65   0
   5  11  -3  191.67    9.07   0
  -4  11   3  183.92    9.82   0
  -4  11   3  198.08   13.43   0
   4  11  -3  196.58    8.26   0
  -4 -11   3  216.30   11.42   0
   4 -11  -3  204.95    9.64   0
   4 -11  -3  198.22   15.68   0
   4  11  -3  200.85    8.99   0
   4  11  -3  198.93    8.19   0
   3  11  -3  291.15    8.57   0
  -3  11   3  287.96   11.21   0
   3  11  -3  280.25    8.64   0
  -3 -11   3  293.42    9.44   0
   3 -11  -3  292.14    8.41   0
   3 -11  -3  306.70   13.95   0
   3  11  -3  297.17    9.37   0
  -3  11   3  292.11    8.62   0
  -2  11   3  475.95   11.29   0
   2  11  -3  455.26    9.55   0
   2  11  -3  439.17    8.95   0
  -2 -11   3  477.92    9.79   0
   2  11  -3  433.76    9.30   0
   2 -11  -3  456.25   12.08   0
   2 -11  -3  483.51    9.20   0
  -2  11   3  472.79   10.69   0
  -1 -11   3   34.98    8.56   0
   1  11  -3   25.86    7.47   0
   1 -11  -3   22.51    7.96   0
   1  11  -3   36.79    7.28   0
   1  11  -3   29.67    8.18   0
  -1  11   3   42.56    8.13   0
   1 -11  -3   26.70   10.08   0
  -1  11   3   28.54    7.91   0
   0  11  -3  552.83    9.18   0
   0 -11   3  552.10   10.37   0
   0 -11  -3  563.01   12.81   0
   0  11  -3  538.44    9.34   0
   0  11  -3  535.55    9.85   0
   0  11   3  549.50    9.85   0
   0 -11  -3  567.12    9.37   0
   0  11   3  533.68    9.61   0
   1 -11   3  351.50    9.70   0
  -1  11  -3  355.19    8.89   0
  -1  11  -3  364.07   11.07   0
  -1 -11  -3  379.26   11.14   0
  -1 -11  -3  366.34    9.18   0
   1  11   3  381.68    9.84   0
   1  11   3  363.73    8.81   0
  -1  11  -3  401.21    8.75   0
  -2 -11  -3  300.11    8.92   0
  -2  11  -3  332.23   11.50   0
   2 -11   3  281.31   11.00   0
  -2  11  -3  311.47    8.96   0
  -2 -11  -3  307.63   10.05   0
   2  11   3  320.49    9.82   0
   2  11   3  292.58   10.58   0
  -2  11  -3  301.62    8.88   0
  -3  11  -3   27.82    7.57   0
   3 -11   3   19.48   10.97   0
  -3  11  -3   15.78    7.72   0
  -3 -11  -3   30.92    9.06   0
  -3  11  -3   25.55   11.09   0
   3  11   3   16.72   10.72   0
   3  11   3   19.96    8.17   0
  -4  11  -3  324.53   14.56   0
  -4  11  -3  358.57    9.38   0
  -4 -11  -3  372.22   10.08   0
  -4  11  -3  371.51   13.99   0
   4  11   3  358.38   11.01   0
   4  11   3  356.62   12.52   0
  -4  11  -3  393.43    9.11   0
   4  11   3  357.84    9.51   0
  -5  11  -3   64.51    8.38   0
  -5  11  -3   57.50   10.11   0
   5  11   3   57.87    9.60   0
  -5 -11  -3   63.83    9.77   0
  -5  11  -3   47.15   16.90   0
  -5  11  -3   54.30   17.81   0
   5  11   3   49.88   11.39   0
   5  11   3   60.36    8.78   0
   6  11   3  140.30   12.26   0
  -6 -11  -3  151.44   10.44   0
  -6  11  -3   50.11   10.40   0
  -6  11  -3  138.47   10.91   0
   6  11   3  139.27    9.45   0
   6  11   3  107.55   12.70   0
  -6  12   3    5.79    8.06   0
   6  12  -3    0.21    8.12   0
   6  12  -3    6.33   10.06   0
  -6 -12   3   15.29    9.28   0
   6 -12  -3   11.71    7.86   0
   6  12  -3   18.80    9.27   0
  -5  12   3  422.97   11.07   0
   5  12  -3  446.35    9.53   0
  -5 -12   3  440.67   12.09   0
   5 -12  -3  420.10    9.50   0
   5  12  -3  454.57    9.22   0
   5  12  -3  395.22   10.21   0
  -4  12   3    9.33    7.96   0
   4 -12  -3   16.62   12.96   0
   4 -12  -3    9.64    7.78   0
  -4  12   3   16.75   11.14   0
  -4 -12   3   18.22   10.82   0
   4  12  -3    2.33    8.36   0
   4  12  -3   15.62    9.53   0
   4  12  -3    5.86    9.47   0
  -3  12   3  206.80   10.99   0
   3  12  -3  199.17    9.68   0
   3  12  -3  203.14    8.19   0
   3 -12  -3  205.99   13.64   0
   3 -12  -3  193.24    8.42   0
  -3 -12   3  205.89    9.30   0
   3  12  -3  198.55    9.10   0
  -3  12   3  196.56    8.56   0
  -2  12   3    5.53    9.75   0
   2  12  -3   14.87    7.76   0
   2 -12  -3   22.27   12.97   0
   2  12  -3    8.62    7.62   0
   2 -12  -3   24.65    7.74   0
  -2 -12   3   12.17    8.37   0
   2  12  -3    2.11    8.28   0
  -2  12   3   12.55    9.78   0
   1  12  -3  388.31    8.86   0
  -1 -12   3  352.39   11.27   0
   1 -12  -3  379.47    9.10   0
   1 -12  -3  370.47   13.61   0
   1  12  -3  398.30    9.49   0
   1  12  -3  374.22    8.79   0
  -1  12   3  359.40    9.18   0
  -1  12   3  362.84   11.26   0
   0 -12  -3   47.67    7.58   0
   0  12  -3   38.83    9.01   0
   0 -12   3   53.81   10.51   0
   0  12  -3   37.48    7.42   0
   0 -12  -3   39.26   10.45   0
   0  12  -3   42.09   10.46   0
   0  12   3   39.41   10.03   0
   0  12   3   45.96   10.25   0
  -1  12  -3   39.82    7.66   0
   1 -12   3   25.56   10.16   0
  -1 -12  -3   45.59    9.37   0
  -1  12  -3   39.09    7.80   0
  -1 -12  -3   24.00    9.73   0
  -1  12  -3   34.02   10.57   0
   1  12   3   25.39   10.27   0
   1  12   3   32.30    7.98   0
   2 -12   3   20.62   10.13   0
  -2 -12  -3   33.28    9.29   0
  -2  12  -3   26.07    7.83   0
  -2  12  -3   27.74    9.98   0
  -2 -12  -3   24.72    9.84   0
   2  12   3   33.45   11.02   0
   2  12   3   18.70    8.35   0
  -2  12  -3   34.26    9.53   0
  -3  12  -3   38.79    9.89   0
  -3  12  -3   45.27    8.25   0
   3  12   3   43.34   10.03   0
  -3 -12  -3   54.67    9.79   0
  -3  12  -3   30.38    9.95   0
   3  12   3   29.83    8.96   0
   3 -12   3   36.20   11.34   0
   3  12   3   44.66   10.54   0
  -4  12  -3    7.92   13.06   0
  -4  12  -3   15.20    8.42   0
   4  12   3    3.04    9.80   0
  -4 -12  -3   19.01    9.58   0
  -4  12  -3   13.60   10.08   0
  -4  12  -3   10.49   11.69   0
   4  12   3    7.80   11.32   0
   4  12   3   -4.22    8.68   0
  -5  12  -3    4.03   20.93   0
   5  12   3    9.79   10.03   0
  -5 -12  -3    3.49   11.99   0
  -5  12  -3    9.39    8.47   0
  -5  12  -3    5.50   21.95   0
   5  12   3    6.44   12.00   0
   5  12   3   17.51    8.64   0
  -5  12  -3   10.19   10.14   0
  -5  13   3   30.49    8.47   0
   5  13  -3   41.79    9.95   0
   5 -13  -3   24.47   10.15   0
  -5 -13   3   36.14    8.92   0
   5  13  -3   29.39    9.13   0
   5  13  -3   24.47   10.15   0
  -4  13   3  106.06    8.54   0
  -4  13   3  129.41   14.34   0
  -4 -13   3  141.46    9.44   0
   4  13  -3  132.30    8.63   0
   4 -13  -3  116.66   14.84   0
   4  13  -3  142.64    9.36   0
   4  13  -3  140.24    8.60   0
   4 -13  -3  145.27    8.69   0
  -3  13   3   21.24   10.06   0
   3  13  -3   17.80    9.47   0
   3 -13  -3   10.97    8.05   0
  -3 -13   3   30.96    8.89   0
   3  13  -3   26.16    9.69   0
   3 -13  -3   17.47   12.03   0
   3  13  -3   27.05    8.57   0
  -3  13   3   41.74    8.29   0
  -2  13   3   94.75   10.40   0
  -2 -13   3   86.98    9.15   0
   2  13  -3  115.07    7.84   0
   2  13  -3  112.99    9.98   0
   2 -13  -3   84.55    8.13   0
   2 -13  -3  106.97   13.61   0
   2  13  -3  103.03   10.42   0
  -2  13   3  119.14    8.53   0
   1  13  -3  178.59    8.60   0
  -1 -13   3  199.90   11.19   0
   1 -13  -3  209.26   10.05   0
   1 -13  -3  191.48   11.35   0
   1  13  -3  162.54   10.72   0
   1  13  -3  188.82    8.45   0
  -1  13   3  175.69    8.79   0
  -1  13   3  188.66    9.36   0
   0  13  -3  160.69    8.39   0
   0 -13   3  161.03   11.23   0
   0  13  -3  154.23    8.45   0
   0 -13  -3  164.54   11.07   0
   0  13  -3  151.57   11.03   0
   0 -13  -3  158.07    7.95   0
   0  13   3  142.77    8.57   0
   0  13   3  155.69    8.77   0
  -1 -13  -3   42.51    9.78   0
   1 -13   3   35.99   10.67   0
  -1  13  -3   38.81    9.91   0
  -1  13  -3   56.78    8.22   0
  -1 -13  -3   59.48   10.56   0
   1  13   3   57.11   10.15   0
  -1  13  -3   58.07    8.58   0
   1  13   3   64.58    8.83   0
   2 -13   3  203.31   11.17   0
  -2 -13  -3  212.82    8.87   0
  -2 -13  -3  218.29   13.06   0
  -2  13  -3  213.45    8.68   0
  -2  13  -3  190.87   11.07   0
  -2  13  -3  196.98   10.57   0
   2  13   3  203.63   11.69   0
   2  13   3  202.33    8.76   0
  -3  13  -3   98.56    8.70   0
   3 -13   3  119.83   12.39   0
   3  13   3  130.40   10.71   0
  -3 -13  -3  122.77   10.56   0
  -3  13  -3  126.67   12.61   0
   3  13   3  126.30   11.85   0
   3  13   3  143.48   11.03   0
  -3  13  -3  126.51    8.60   0
  -4  13  -3  111.99   14.70   0
   4  13   3  133.73    8.83   0
  -4  13  -3  133.29    8.90   0
   4  13   3  114.17   11.25   0
  -4 -13  -3  126.43   10.66   0
  -4  13  -3  118.24   13.49   0
  -4  13  -3  131.53    9.28   0
   4  13   3  118.95   12.03   0
   3  14  -3   69.48    8.23   0
  -3  14   3   62.04   12.08   0
   3 -14  -3   54.42   11.40   0
   3 -14  -3   63.48    8.30   0
   3  14  -3   63.13    8.36   0
  -3 -14   3   55.18    9.49   0
   3  14  -3   71.70    8.97   0
  -3  14   3   36.14    8.55   0
  -2  14   3    8.20   10.45   0
   2 -14  -3   37.64   12.85   0
   2  14  -3   16.93    8.34   0
   2  14  -3   24.24    8.06   0
  -2 -14   3   24.55    9.13   0
   2 -14  -3   11.87    8.40   0
   2  14  -3   18.61    8.72   0
  -2  14   3   15.49    8.79   0
   1  14  -3  225.36    9.01   0
   1 -14  -3  211.65   10.46   0
   1 -14  -3  225.44   12.37   0
   1  14  -3  208.56    8.97   0
   1  14  -3  227.23    9.55   0
  -1 -14   3  223.87   11.63   0
  -1  14   3  231.48   11.18   0
  -1  14   3  218.37    9.26   0
   0 -14  -3   98.28    8.56   0
   0 -14   3   98.03   11.01   0
   0  14  -3   91.88   10.42   0
   0  14  -3   90.70   10.81   0
   0 -14  -3   69.26   13.94   0
   0  14   3  110.92    9.10   0
   0  14  -3  113.59    8.49   0
   0  14   3   84.36    8.96   0
  -1  14  -3  121.74    8.68   0
  -1 -14  -3  150.33    8.84   0
  -1 -14  -3  132.63   13.70   0
  -1  14  -3  129.76    8.93   0
  -1  14  -3  147.34   11.03   0
   1  14   3  130.27    9.67   0
   1  14   3  132.90    9.32   0
   1 -14   3  121.51   11.23   0
   2 -14   3    9.99   10.70   0
  -2  14  -3   26.39    8.43   0
  -2 -14  -3   11.44   10.72   0
  -2  14  -3    0.43    8.25   0
  -2  14  -3   -2.16   10.73   0
   2  14   3   10.82   11.13   0
   2  14   3   12.57    8.51   0
 -10   0   4  312.34   11.62   0
  10   0  -4  266.21   15.12   0
 -10   0   4  295.86   12.39   0
  10   0  -4  229.51   12.52   0
   9   0  -4   -3.41    8.50   0
  -9   0   4   -4.65   10.24   0
   9   0  -4   14.16   14.65   0
  -9   0   4   12.46    9.33   0
   8   0  -4 1581.96   13.09   0
  -8   0   4 1669.03   12.81   0
  -8   0   4 1558.81   15.45   0
   8   0  -4 1556.59   16.71   0
   7   0  -4   18.48   11.57   0
  -7   0   4    8.45    6.98   0
   7   0  -4   14.39    7.65   0
  -7   0   4    4.09    9.68   0
  -6   0   4  391.08    8.96   0
   6   0  -4  390.89    9.32   0
  -6   0   4  392.91   10.04   0
   6   0  -4  387.96   12.84   0
  -5   0   4    8.87    7.31   0
   5   0  -4   -2.88    7.35   0
   5   0  -4   -4.12    9.35   0
  -5   0   4  -14.30   10.08   0
   4   0  -4 1325.42   12.99   0
  -4   0   4 1290.62   13.68   0
   4   0  -4 1332.13   15.72   0
  -4   0   4 1331.42   12.13   0
  -3   0   4    0.10   10.33   0
   3   0  -4    2.60    8.81   0
   3   0  -4   -3.85   10.00   0
  -3   0   4    1.05    9.90   0
   2   0  -4  137.09    9.59   0
  -2   0   4  157.48    9.63   0
   2   0  -4  178.70    9.83   0
  -2   0   4  138.24    9.10   0
  -1   0   4   -0.80    7.81   0
   1   0  -4    5.14    8.65   0
   1   0  -4    1.49    9.31   0
   1   0  -4   -4.03    8.01   0
   0   0  -4  761.35   11.78   0
   0   0  -4  758.98   12.25   0
   0   0   4  770.87   13.07   0
   0   0  -4  763.81   13.16   0
  -1   0  -4   -3.03    8.48   0
   1   0   4    4.55    8.16   0
   1   0   4   -0.23   10.30   0
  -1   0  -4    4.01    8.56   0
   2   0   4  125.17    8.60   0
   2   0   4  124.33   11.36   0
  -2   0  -4  120.61   11.42   0
  -2   0  -4  107.04    8.50   0
   3   0   4    1.79    7.68   0
  -3   0  -4   -3.23   13.08   0
  -3   0  -4    0.99   12.03   0
  -3   0  -4    2.37   10.14   0
   4   0   4   12.21    7.27   0
  -4   0  -4    9.55    7.96   0
   5   0   4  -12.67    7.15   0
  -5   0  -4    4.22    9.05   0
   6   0   4    4.04    8.85   0
  -6   0  -4    5.00    8.96   0
   7   0   4    0.17    9.03   0
  -7   0  -4   11.43    7.67   0
   8   0   4  167.71    9.00   0
  -8   0  -4  163.56   11.19   0
  10  -1  -4    0.39    9.25   0
 -10   1   4   -2.02    8.25   0
 -10   1   4    6.72   12.58   0
 -10  -1   4   -2.84   10.43   0
 -10  -1   4    4.17    8.07   0
  10   1  -4    4.24   13.23   0
  10  -1  -4    4.33    9.47   0
  10   1  -4   11.19   11.24   0
   9   1  -4  200.18   11.31   0
  -9  -1   4  178.56   11.10   0
  -9   1   4  203.85    8.76   0
  -9   1   4  195.72   12.50   0
  -9  -1   4  194.47   10.41   0
   9   1  -4  186.06   10.79   0
   9  -1  -4  178.71   13.51   0
   9  -1  -4  192.13    9.52   0
   8  -1  -4  135.87    9.26   0
  -8  -1   4  115.02   10.49   0
   8   1  -4  131.70   10.37   0
   8   1  -4  128.17    9.85   0
   8  -1  -4  120.71   12.21   0
  -8   1   4  123.13   10.63   0
  -8  -1   4  133.82    9.29   0
  -8   1   4  128.69    7.95   0
   7  -1  -4  166.05    8.56   0
   7   1  -4  180.05   12.27   0
   7   1  -4  171.60    8.52   0
  -7   1   4  149.92   10.57   0
  -7  -1   4  152.19   10.18   0
   7  -1  -4  158.62   12.89   0
  -7   1   4  134.45    7.67   0
  -7  -1   4  144.86    7.79   0
  -6  -1   4  628.25   12.35   0
   6  -1  -4  649.01    9.82   0
   6   1  -4  678.57    9.48   0
  -6  -1   4  679.45   10.15   0
  -6   1   4  646.54   12.61   0
   6  -1  -4  641.06   13.82   0
  -6   1   4  684.90   10.10   0
   6   1  -4  636.82   13.19   0
   5  -1  -4  805.52   14.20   0
   5  -1  -4  799.17   10.07   0
  -5  -1   4  804.08   10.37   0
  -5   1   4  787.11   12.95   0
  -5  -1   4  790.15   13.07   0
   5   1  -4  805.36   14.48   0
   5   1  -4  794.09   10.22   0
  -5   1   4  815.09   10.27   0
  -4  -1   4  505.32   10.67   0
   4  -1  -4  503.21   10.73   0
   4   1  -4  470.60    9.23   0
  -4  -1   4  476.06   10.88   0
   4   1  -4  472.59   13.01   0
   4  -1  -4  484.00   12.72   0
  -4   1   4  510.01   11.15   0
  -4   1   4  482.43   10.56   0
   3  -1  -4  786.47   12.38   0
  -3  -1   4  801.86   12.42   0
   3  -1  -4  781.24   12.07   0
   3   1  -4  814.38   12.00   0
  -3  -1   4  789.57   11.86   0
   3   1  -4  808.26   11.03   0
  -3   1   4  802.60   11.17   0
  -2  -1   4  675.44   11.05   0
   2  -1  -4  660.34   11.17   0
   2  -1  -4  653.59   12.31   0
  -2  -1   4  670.66   11.68   0
   2  -1  -4  652.80   11.16   0
  -2   1   4  670.87   11.16   0
   2   1  -4  659.36   11.03   0
   2   1  -4  653.15   11.67   0
   1  -1  -4 1565.91   14.39   0
   1  -1  -4 1492.42   15.70   0
   1   1  -4 1514.33   14.71   0
   1  -1  -4 1469.93   13.52   0
  -1  -1   4 1565.39   14.03   0
  -1   1   4 1537.06   13.95   0
   1   1  -4 1554.33   14.00   0
   0  -1  -4 1575.28   14.38   0
   0   1  -4 1639.87   14.78   0
   0   1   4 1662.97   14.80   0
   0   1  -4 1609.35   16.15   0
   0  -1   4 1619.42   15.41   0
   0   1   4 1603.51   15.07   0
   0   1  -4 1610.17   14.27   0
   0  -1  -4 1576.71   14.80   0
  -1  -1  -4 3669.01   18.80   0
  -1   1  -4 3695.89   22.36   0
   1  -1   4 3798.27   21.57   0
  -1   1  -4 3698.31   19.94   0
   1   1   4 3725.21   23.71   0
   1   1   4 3734.35   19.85   0
  -1   1  -4 3618.75   18.90   0
  -1  -1  -4 3678.96   23.57   0
  -2   1  -4   -0.32    9.83   0
  -2   1  -4    5.21    9.14   0
   2   1   4    3.32    7.90   0
   2  -1   4    6.37    9.34   0
   2  -1   4    6.42    8.14   0
  -2  -1  -4   -1.74    9.86   0
   2   1   4    3.82   10.18   0
  -2  -1  -4   -1.67    8.13   0
   3   1   4  542.69   11.23   0
  -3   1  -4  524.48   14.26   0
  -3  -1  -4  539.91   19.09   0
   3  -1   4  534.54   10.34   0
  -3   1  -4  500.87   14.50   0
  -3  -1  -4  516.28   11.36   0
  -3   1  -4  522.65   10.33   0
  -4   1  -4   39.77   13.00   0
   4   1   4   27.79    9.34   0
   4  -1   4   41.24    7.52   0
  -4   1  -4   38.64   12.83   0
  -4  -1  -4   31.61    9.45   0
  -4   1  -4   39.31    7.85   0
   5   1   4  478.10   10.67   0
   5  -1   4  472.22   10.91   0
  -5   1  -4  501.09   25.21   0
  -5  -1  -4  457.06    9.05   0
  -5   1  -4  490.77   26.77   0
  -5   1  -4  439.64   11.10   0
   6   1   4   89.57    9.47   0
   6  -1   4   88.97    7.47   0
  -6  -1  -4   72.62    7.71   0
  -6   1  -4   76.27    9.01   0
   7   1   4  520.92   10.88   0
   7  -1   4  524.36   11.30   0
  -7  -1  -4  513.96    9.82   0
  -7   1  -4  509.39   11.39   0
  -8   1  -4  298.95   11.67   0
   8   1   4  301.82   11.06   0
   8  -1   4  296.77   10.95   0
  -8  -1  -4  294.05   11.77   0
  10   2  -4   10.49    9.29   0
 -10   2   4   16.79    8.32   0
 -10   2   4   11.27   11.94   0
  10   2  -4   14.22   13.48   0
 -10  -2   4    2.80   10.77   0
  10  -2  -4    6.81   11.23   0
  10  -2  -4    7.58    9.26   0
 -10  -2   4   11.69    8.21   0
  -9  -2   4   54.63   10.54   0
   9   2  -4   54.21   10.40   0
  -9   2   4   35.27   11.62   0
   9  -2  -4   37.97   14.62   0
  -9  -2   4   37.25    9.62   0
   9  -2  -4   52.57   10.47   0
   9   2  -4   41.09   12.31   0
  -9   2   4   41.90    9.53   0
   8   2  -4    7.92    9.34   0
  -8  -2   4    3.02    9.92   0
   8   2  -4   -0.54   10.91   0
  -8  -2   4    4.84    8.86   0
   8  -2  -4   -3.51   11.94   0
  -8   2   4   -0.07   11.24   0
  -8   2   4   12.28    7.49   0
   8  -2  -4    4.98    9.80   0
  -7  -2   4  199.91    9.06   0
   7  -2  -4  201.80   14.85   0
  -7  -2   4  223.78   10.02   0
   7   2  -4  207.03   12.23   0
  -7   2   4  209.36    8.39   0
  -7   2   4  205.98   11.13   0
   7   2  -4  200.29   10.39   0
   7  -2  -4  202.41   10.65   0
   6  -2  -4  151.34    8.30   0
  -6  -2   4  140.63    8.66   0
   6   2  -4  146.82    8.33   0
  -6  -2   4  147.16    7.90   0
   6   2  -4  154.68    9.29   0
  -6   2   4  147.60    8.35   0
  -6   2   4  145.68   10.10   0
   6  -2  -4  142.97   13.47   0
   5  -2  -4   25.24    7.53   0
  -5  -2   4   14.13   10.67   0
  -5  -2   4   29.74    9.24   0
   5   2  -4   34.88   11.90   0
   5   2  -4   24.25    7.79   0
  -5   2   4   21.86    7.83   0
   5  -2  -4   25.24   10.71   0
  -4  -2   4 1649.93   13.97   0
   4  -2  -4 1679.13   12.66   0
   4  -2  -4 1704.50   14.64   0
  -4  -2   4 1705.27   12.82   0
   4   2  -4 1710.00   14.81   0
   4  -2  -4 1653.83   15.08   0
  -4   2   4 1677.64   12.97   0
   4   2  -4 1663.06   12.54   0
  -3  -2   4  440.13    9.52   0
   3  -2  -4  402.96    9.81   0
   3  -2  -4  424.15   11.72   0
  -3  -2   4  432.44   10.25   0
   3  -2  -4  415.07   10.82   0
   3   2  -4  431.20    9.66   0
  -3   2   4  425.03    9.71   0
   3   2  -4  424.57   10.80   0
  -2   2   4  631.77   10.83   0
   2  -2  -4  628.53   11.04   0
   2  -2  -4  631.59   10.45   0
   2  -2  -4  630.04   12.91   0
   2   2  -4  614.30   11.70   0
  -2  -2   4  615.60   11.38   0
  -2  -2   4  656.96   12.01   0
   2   2  -4  623.01   10.64   0
  -1  -2   4  406.75   11.13   0
   1  -2  -4  424.54   10.23   0
   1   2  -4  411.28    9.97   0
   1  -2  -4  455.77   10.77   0
  -1   2   4  428.46    9.98   0
  -1   2   4  421.12   10.90   0
   1   2  -4  422.12   11.09   0
  -1  -2   4  420.98   11.42   0
   0   2   4 4863.22   23.68   0
   0  -2  -4 4796.27   22.21   0
   0  -2  -4 4880.40   24.26   0
   0   2   4 4855.48   21.19   0
   0   2  -4 4826.53   22.25   0
   0   2  -4 4785.48   21.40   0
   0  -2   4 4906.48   21.65   0
  -1  -2  -4   11.41    9.49   0
   1   2   4   18.10    8.38   0
   1  -2   4   15.21    8.25   0
  -1   2  -4   18.55    9.91   0
   1   2   4   17.25   10.03   0
  -1   2  -4   10.11    8.23   0
  -1   2  -4   14.65    8.05   0
  -1  -2  -4    7.15   10.25   0
   2   2   4 2910.56   16.15   0
   2   2   4 2988.78   24.44   0
  -2   2  -4 2967.72   17.49   0
  -2   2  -4 2940.03   19.94   0
  -2   2  -4 2841.20   18.19   0
  -2  -2  -4 2921.63   16.58   0
  -2  -2  -4 3038.05   25.20   0
  -3   2  -4   45.44    9.87   0
  -3   2  -4   49.08    9.30   0
   3   2   4   38.15    7.55   0
  -3   2  -4   56.48    9.98   0
   3   2   4   65.56   15.82   0
  -3  -2  -4   55.97   17.82   0
  -3  -2  -4   51.19    9.52   0
   4   2   4 1632.28   12.89   0
   4  -2   4 1695.70   13.51   0
  -4   2  -4 1680.47   19.57   0
  -4  -2  -4 1637.75   13.16   0
  -4   2  -4 1638.23   14.59   0
  -4   2  -4 1702.33   19.20   0
   5   2   4    3.17    8.19   0
   5  -2   4    1.34    7.10   0
  -5   2  -4    7.08   13.39   0
  -5  -2  -4    3.13    7.19   0
  -5   2  -4    0.80   12.32   0
  -5   2  -4   -2.88    9.21   0
   6   2   4 1473.85   13.74   0
  -6   2  -4 1595.14   26.86   0
   6  -2   4 1446.36   13.00   0
  -6   2  -4 1585.72   27.24   0
  -6  -2  -4 1437.63   12.31   0
  -6   2  -4 1432.23   14.34   0
   7   2   4   82.99    9.86   0
   7  -2   4   61.28    9.50   0
  -7  -2  -4   54.25    9.43   0
  -7   2  -4   67.42    9.45   0
   8   2   4  231.93   10.78   0
   8  -2   4  219.07   10.85   0
  -8  -2  -4  241.72   11.60   0
  -8   2  -4  230.48   11.71   0
  10   3  -4    7.91   11.37   0
  10  -3  -4    3.61   13.38   0
 -10  -3   4    3.61   10.53   0
 -10  -3   4   15.29   11.13   0
  10   3  -4   16.55   13.80   0
  10  -3  -4    2.66   13.94   0
  10  -3  -4   19.27    9.13   0
 -10   3   4   18.42   10.37   0
  -9  -3   4  328.33   11.08   0
  -9  -3   4  327.79   11.73   0
   9   3  -4  331.90    9.96   0
   9  -3  -4  316.90   14.14   0
   9   3  -4  301.84   13.33   0
   9  -3  -4  289.65   14.18   0
   9  -3  -4  335.29    9.88   0
  -9   3   4  310.17    9.37   0
   8  -3  -4   25.81   15.61   0
   8  -3  -4   19.22   11.38   0
  -8  -3   4   27.92   10.22   0
   8   3  -4   21.69    9.49   0
   8   3  -4   23.35    9.05   0
  -8   3   4   19.67    9.50   0
   8  -3  -4   25.20    8.62   0
  -8  -3   4   25.68    7.38   0
   7  -3  -4  597.13   13.38   0
   7   3  -4  592.98   11.01   0
  -7  -3   4  619.91   10.31   0
   7   3  -4  613.11    9.95   0
   7  -3  -4  570.31   15.90   0
  -7  -3   4  619.17    9.77   0
  -7   3   4  609.38    9.59   0
   7  -3  -4  621.19    9.90   0
   6  -3  -4  377.97   12.51   0
   6  -3  -4  354.22   13.72   0
   6   3  -4  371.73    9.23   0
  -6  -3   4  383.60   11.55   0
  -6   3   4  395.69   10.73   0
   6   3  -4  402.48   10.26   0
   6  -3  -4  389.01    9.76   0
  -6  -3   4  388.26    8.81   0
   5  -3  -4  663.51   12.58   0
   5   3  -4  662.67   11.34   0
  -5  -3   4  666.39   11.02   0
   5  -3  -4  657.09   15.17   0
  -5   3   4  667.03   10.03   0
   5   3  -4  640.93    9.92   0
  -5  -3   4  688.47    9.64   0
   5  -3  -4  660.84   11.27   0
   4  -3  -4  509.27    9.37   0
   4  -3  -4  502.38   11.25   0
   4  -3  -4  488.19   12.26   0
  -4  -3   4  508.45   12.00   0
  -4   3   4  506.50    9.34   0
   4   3  -4  542.69   11.13   0
  -4  -3   4  508.36    9.07   0
   4   3  -4  499.59    9.36   0
   3  -3  -4 1498.37   13.58   0
   3  -3  -4 1505.47   14.31   0
   3  -3  -4 1468.27   15.87   0
  -3  -3   4 1515.44   13.83   0
   3   3  -4 1542.80   14.01   0
  -3  -3   4 1541.26   12.46   0
   3   3  -4 1493.62   12.78   0
  -3   3   4 1527.05   12.78   0
  -2  -3   4  580.87    9.96   0
   2  -3  -4  577.47   10.54   0
   2  -3  -4  580.07   12.19   0
   2   3  -4  583.51   10.09   0
  -2  -3   4  584.18   11.20   0
  -2   3   4  607.38   12.40   0
   2   3  -4  596.00   11.48   0
   1  -3  -4  159.36    8.72   0
   1  -3  -4  165.46    8.37   0
  -1  -3   4  160.62    9.97   0
  -1   3   4  168.86    9.03   0
   1   3  -4  177.03    9.87   0
   1   3  -4  161.63    9.01   0
  -1   3   4  169.02    8.68   0
  -1  -3   4  172.64   10.95   0
   0  -3   4    4.39    8.79   0
   0  -3   4    0.34    7.68   0
   0   3   4    5.99    8.37   0
   0   3  -4    4.25    8.71   0
   0   3  -4    5.10    7.62   0
   0   3   4    3.45   10.10   0
   0  -3  -4    4.72    8.33   0
   0  -3  -4    0.29    9.99   0
   1   3   4    9.04   10.04   0
  -1   3  -4    9.07    8.13   0
  -1   3  -4   18.34    8.47   0
   1   3   4   -4.55   10.62   0
   1  -3   4   22.63    8.02   0
  -1   3  -4   12.29    9.20   0
  -1  -3  -4   28.58   10.64   0
  -1  -3  -4   20.17    8.38   0
   2   3   4  244.75   10.35   0
  -2   3  -4  250.62    8.95   0
  -2   3  -4  229.18    9.32   0
   2   3   4  239.58   12.44   0
  -2  -3  -4  257.17   12.17   0
  -2   3  -4  235.54   10.18   0
  -2   3  -4  252.29    8.52   0
  -2  -3  -4  229.03    9.02   0
   3   3   4  222.77    8.27   0
  -3   3  -4  222.51   10.06   0
  -3   3  -4  225.90   10.15   0
   3   3   4  224.81   15.09   0
  -3   3  -4  214.27   10.61   0
  -3  -3  -4  221.84   16.36   0
  -3   3  -4  220.39   10.33   0
  -3  -3  -4  218.51    8.53   0
   4   3   4    4.85    8.21   0
  -4   3  -4   13.22    9.17   0
  -4   3  -4    8.54   10.22   0
  -4   3  -4    4.88    9.59   0
  -4  -3  -4   21.58    7.15   0
  -4   3  -4   -0.30    9.56   0
   5   3   4  364.47   10.29   0
  -5   3  -4  347.39   10.81   0
  -5   3  -4  362.73   12.97   0
  -5  -3  -4  347.06    8.78   0
  -5   3  -4  358.05   14.64   0
  -5   3  -4  344.76    9.38   0
  -6   3  -4  486.40   13.40   0
   6   3   4  472.64    9.44   0
  -6  -3  -4  432.39    9.15   0
  -6   3  -4  446.04   11.16   0
  -6   3  -4  490.67   14.08   0
   7   3   4   36.69    7.83   0
  -7   3  -4   39.75   13.24   0
  -7  -3  -4   38.82    9.71   0
  -7   3  -4   40.35   14.89   0
  -7   3  -4   37.41    9.49   0
   8   3   4   18.55    8.15   0
  -8  -3  -4   19.01    8.52   0
  -8   3  -4   12.23   10.29   0
  -8   3  -4   13.96   10.16   0
   9  -4  -4   75.61   17.24   0
   9   4  -4   99.35   10.77   0
  -9  -4   4  125.01   10.31   0
   9   4  -4  109.51   10.13   0
  -9   4   4  121.71   10.28   0
   9  -4  -4  115.73   10.89   0
   9  -4  -4   54.42   17.84   0
  -9  -4   4  107.21   11.08   0
   8  -4  -4  131.30   13.73   0
  -8  -4   4  132.64    9.72   0
   8   4  -4  135.57    9.80   0
  -8  -4   4  143.73    8.96   0
   8   4  -4  134.69    9.35   0
  -8   4   4  132.04    7.94   0
   8  -4  -4  128.08   16.93   0
   8  -4  -4  135.75    9.01   0
   7  -4  -4   53.94   11.76   0
  -7  -4   4   48.64    7.27   0
  -7  -4   4   59.90    8.43   0
   7   4  -4   57.30    7.35   0
   7   4  -4   58.16   10.92   0
   7  -4  -4   46.63   15.12   0
  -7   4   4   53.59    7.62   0
   7  -4  -4   54.08    8.67   0
  -6  -4   4 1564.90   12.21   0
   6  -4  -4 1483.47   18.98   0
  -6  -4   4 1551.23   13.11   0
  -6   4   4 1535.99   13.31   0
   6   4  -4 1524.27   13.51   0
   6  -4  -4 1414.69   19.77   0
   6   4  -4 1525.49   13.39   0
   6  -4  -4 1541.68   12.34   0
   5  -4  -4  131.76    9.54   0
  -5  -4   4  141.57    8.20   0
  -5  -4   4  122.08    9.65   0
  -5   4   4  139.69    8.64   0
   5  -4  -4  131.37   12.31   0
   5   4  -4  132.43   10.53   0
   5   4  -4  136.61    8.01   0
   5  -4  -4  146.24    9.09   0
   4  -4  -4 1211.39   14.76   0
   4   4  -4 1244.26   12.97   0
  -4  -4   4 1255.05   12.42   0
  -4   4   4 1195.07   11.50   0
  -4  -4   4 1232.66   13.59   0
   4   4  -4 1199.25   11.18   0
   4  -4  -4 1178.30   15.31   0
   4  -4  -4 1195.43   13.11   0
   3  -4  -4  484.59   11.27   0
  -3  -4   4  487.55   10.55   0
   3   4  -4  522.37    9.36   0
  -3   4   4  504.73    9.35   0
  -3  -4   4  523.73    9.44   0
   3   4  -4  505.36   10.74   0
   3  -4  -4  473.59   11.58   0
   3  -4  -4  517.73    9.51   0
  -2  -4   4   36.30    9.06   0
  -2  -4   4   48.28    7.58   0
  -2   4   4   27.22    8.35   0
   2   4  -4   34.15    9.09   0
  -2   4   4   43.69    8.15   0
   2   4  -4   38.12    7.75   0
   2  -4  -4   33.44    8.09   0
   2  -4  -4   42.10    8.66   0
  -1  -4   4 2221.75   14.60   0
  -1   4   4 2224.18   15.63   0
  -1   4   4 2213.03   15.17   0
  -1  -4   4 2218.68   15.58   0
   1   4  -4 2210.92   15.70   0
   1   4  -4 2233.52   14.75   0
   1  -4  -4 2159.59   16.35   0
   1  -4  -4 2177.76   16.71   0
   0  -4   4  776.26   11.51   0
   0   4   4  788.87   12.37   0
   0  -4   4  814.07   10.59   0
   0   4   4  792.99   11.49   0
   0   4  -4  791.18   11.70   0
   0   4  -4  799.64   10.62   0
   0  -4  -4  792.66   13.66   0
   0  -4  -4  761.75   10.74   0
  -1   4  -4   38.80    9.73   0
   1   4   4   54.25    8.28   0
   1   4   4   47.69    9.55   0
  -1   4  -4   57.81    8.65   0
  -1  -4  -4   62.45   10.60   0
  -1  -4  -4   56.50    8.47   0
   2   4   4  188.81    8.53   0
  -2   4  -4  210.08    8.38   0
  -2   4  -4  200.97    8.18   0
  -2  -4  -4  202.48   11.62   0
   2   4   4  192.07   10.57   0
  -2   4  -4  191.46   10.44   0
  -2  -4  -4  187.20    8.71   0
  -2   4  -4  198.28   11.26   0
   3   4   4  829.20   11.95   0
  -3   4  -4  836.37   11.25   0
  -3  -4  -4  840.45   17.89   0
  -3   4  -4  821.92   12.66   0
  -3   4  -4  833.20   13.07   0
  -3   4  -4  862.84   12.56   0
   3   4   4  828.20   17.53   0
  -3  -4  -4  819.90   10.60   0
  -4   4  -4    5.27    9.73   0
  -4   4  -4    2.68    9.29   0
  -4   4  -4    2.57    9.20   0
  -4  -4  -4   -3.87    7.33   0
  -4   4  -4   11.99    7.70   0
   4   4   4    9.22    9.42   0
  -5   4  -4   36.89   11.27   0
  -5  -4  -4   45.47    7.95   0
  -5   4  -4   42.04   11.50   0
  -5   4  -4   32.23   10.02   0
   5   4   4   47.26    9.60   0
  -5   4  -4   41.80    9.70   0
  -6   4  -4  491.59   12.10   0
  -6   4  -4  534.68   13.81   0
  -6  -4  -4  506.62    9.43   0
  -6   4  -4  488.31   12.85   0
  -6   4  -4  524.87   13.30   0
   6   4   4  511.28    9.39   0
   7   4   4   11.92    9.66   0
  -7   4  -4   14.54    9.86   0
  -7   4  -4   17.08   11.44   0
  -7   4  -4   17.35   11.51   0
  -7  -4  -4   13.91    8.08   0
  -7   4  -4   11.35   10.37   0
   8   4   4   34.29   10.43   0
  -8   4  -4   46.53   12.18   0
  -8   4  -4   38.29   13.81   0
  -8  -4  -4   39.22   10.93   0
  -8   4  -4   38.45   10.78   0
  -8   4  -4   40.41   14.84   0
   9   5  -4   18.21   12.12   0
  -9  -5   4    4.79    9.94   0
  -9  -5   4   -2.50    8.53   0
   9   5  -4    7.88   10.25   0
   9  -5  -4    0.56   10.17   0
  -9   5   4   -3.13    9.98   0
  -8  -5   4   30.68   10.71   0
   8   5  -4   22.35    9.40   0
   8   5  -4   13.28    9.15   0
  -8   5   4   12.75    8.08   0
   8  -5  -4   16.76    9.67   0
  -8  -5   4   21.88    9.25   0
   7   5  -4   83.39    8.96   0
  -7  -5   4   91.15    8.64   0
  -7  -5   4   82.83    7.43   0
  -7   5   4   86.86    7.98   0
   7   5  -4   84.13    9.60   0
   7  -5  -4   79.38   18.65   0
   7  -5  -4  103.53    8.00   0
   7  -5  -4   92.11   14.61   0
  -6  -5   4  332.67    9.75   0
   6   5  -4  339.41    8.32   0
   6  -5  -4  324.94   16.40   0
   6   5  -4  339.41   12.57   0
  -6  -5   4  331.41    8.48   0
   6  -5  -4  352.97    9.65   0
  -6   5   4  334.66    9.14   0
   6  -5  -4  335.04   13.66   0
  -5  -5   4  258.24    9.46   0
  -5   5   4  241.21    8.23   0
   5  -5  -4  249.30   13.23   0
   5   5  -4  243.85   11.38   0
  -5  -5   4  252.55    8.45   0
   5  -5  -4  269.09    8.79   0
   5   5  -4  245.82    8.55   0
   5  -5  -4  232.32   12.33   0
   4   5  -4  712.27    9.96   0
  -4   5   4  678.88    9.68   0
   4   5  -4  700.57   11.14   0
  -4  -5   4  711.56   10.63   0
  -4  -5   4  724.55   11.35   0
   4  -5  -4  677.11   13.92   0
   4  -5  -4  720.75   10.28   0
   4  -5  -4  666.80   14.66   0
  -3   5   4  689.77   10.12   0
  -3  -5   4  683.85   10.97   0
   3   5  -4  699.41   11.52   0
   3  -5  -4  710.74   10.62   0
   3   5  -4  689.77    9.67   0
   3  -5  -4  674.58   12.25   0
  -3  -5   4  711.48    9.95   0
  -2   5   4  320.78    9.01   0
  -2   5   4  325.28    8.66   0
   2   5  -4  313.42   12.28   0
   2   5  -4  312.83    8.53   0
  -2  -5   4  330.99    9.69   0
  -2  -5   4  342.81    8.50   0
   2  -5  -4  331.06    9.22   0
   2  -5  -4  317.15    9.15   0
   1   5  -4 2867.20   16.84   0
  -1   5   4 2939.24   18.22   0
  -1   5   4 2893.97   16.37   0
  -1  -5   4 2891.19   15.45   0
  -1  -5   4 2876.72   16.60   0
   1   5  -4 2849.01   15.45   0
   1  -5  -4 2876.19   16.65   0
   1  -5  -4 2822.80   16.95   0
   0   5  -4  117.74    9.61   0
   0   5   4  116.62    9.98   0
   0  -5   4  107.04    9.45   0
   0   5   4  106.99   10.61   0
   0   5  -4  116.55   11.51   0
   0  -5  -4  118.06    9.17   0
   0  -5  -4  119.88   10.41   0
   1   5   4 2907.33   15.76   0
   1   5   4 2938.91   18.90   0
   1  -5   4 2889.23   18.87   0
  -1  -5  -4 3050.81   18.80   0
  -1   5  -4 2931.27   17.89   0
  -1   5  -4 2882.03   16.08   0
  -1   5  -4 2979.19   16.10   0
  -1  -5  -4 2857.55   15.67   0
   2   5   4   11.74   10.12   0
  -2   5  -4   -6.44    7.96   0
  -2   5  -4    5.16    7.68   0
   2   5   4   -5.08   10.93   0
  -2   5  -4    3.82    9.85   0
  -2   5  -4    4.97    7.55   0
  -2  -5  -4    2.66    9.70   0
  -2  -5  -4    5.52    7.90   0
  -3   5  -4 1574.45   14.07   0
  -3   5  -4 1592.63   15.51   0
  -3   5  -4 1495.20   13.21   0
   3   5   4 1605.83   19.32   0
  -3  -5  -4 1583.44   19.08   0
  -3  -5  -4 1532.50   12.31   0
  -3   5  -4 1642.87   14.80   0
   3   5   4 1579.92   12.33   0
  -4   5  -4  297.32   10.61   0
  -4   5  -4  301.14   10.62   0
  -4   5  -4  301.02   11.16   0
   4   5   4  310.97   17.38   0
  -4  -5  -4  298.60    9.85   0
  -4   5  -4  313.58    9.03   0
   4   5   4  310.10   16.71   0
   4   5   4  301.82    8.50   0
  -5   5  -4 1306.80   15.07   0
  -5  -5  -4 1262.04   11.41   0
  -5   5  -4 1231.94   15.16   0
  -5   5  -4 1154.09   14.86   0
   5   5   4 1235.09   11.26   0
  -5   5  -4 1352.48   14.91   0
  -6  -5  -4   34.17    9.48   0
  -6   5  -4   41.57    9.17   0
  -6   5  -4   41.68    9.41   0
  -6   5  -4   27.55    9.93   0
  -6   5  -4   43.67   11.30   0
   6   5   4   32.91    7.70   0
  -7   5  -4  286.30   12.32   0
  -7  -5  -4  269.26    9.09   0
  -7   5  -4  300.24   12.03   0
  -7   5  -4  259.69   12.91   0
  -7   5  -4  256.53   12.25   0
   7   5   4  272.14   10.88   0
   8   5   4    2.91    8.50   0
  -8   5  -4    1.60   12.75   0
  -8   5  -4   -1.59   12.41   0
  -8  -5  -4   -0.80    8.89   0
  -8   5  -4    0.11   13.55   0
  -8   5  -4    0.10   12.00   0
   9   6  -4    8.84   10.21   0
  -9   6   4   32.91    8.34   0
   9  -6  -4   25.84   10.27   0
   9   6  -4   21.89    9.90   0
  -9  -6   4   31.48    8.38   0
  -9  -6   4   20.29   10.89   0
  -8  -6   4   88.19   11.22   0
  -8  -6   4  122.22   10.17   0
  -8   6   4  103.25    8.04   0
   8   6  -4  100.55    9.97   0
   8   6  -4  105.93    9.23   0
   8  -6  -4  109.31    8.37   0
  -7  -6   4   23.56    7.97   0
  -7  -6   4   28.15    7.60   0
   7   6  -4   21.86    9.09   0
  -7   6   4   27.18    9.22   0
   7   6  -4   27.66    7.68   0
   7  -6  -4   28.67    8.31   0
  -6  -6   4  178.23    9.02   0
  -6  -6   4  184.12    8.20   0
  -6   6   4  191.12    8.29   0
   6   6  -4  181.05    9.42   0
   6  -6  -4  187.75    8.70   0
   6  -6  -4  182.68   18.68   0
   6  -6  -4  173.74   16.99   0
   6   6  -4  202.58    9.83   0
   5   6  -4 1196.94   11.13   0
   5  -6  -4 1114.05   17.93   0
  -5  -6   4 1195.56   11.72   0
   5   6  -4 1155.47   11.90   0
   5  -6  -4 1214.93   11.25   0
  -5   6   4 1159.45   10.87   0
  -5  -6   4 1206.07   12.48   0
   5  -6  -4 1133.26   18.56   0
  -4   6   4   53.57    7.69   0
   4   6  -4   46.33    8.01   0
   4  -6  -4   55.88    9.90   0
  -4  -6   4   63.89   10.53   0
  -4  -6   4   63.92    7.57   0
   4   6  -4   70.28    9.07   0
   4  -6  -4   45.87    8.26   0
   4  -6  -4   51.32   10.85   0
  -3   6   4  736.44    9.95   0
  -3   6   4  714.21   12.76   0
  -3  -6   4  709.57   12.93   0
   3   6  -4  694.60   11.05   0
   3   6  -4  704.86   11.10   0
   3  -6  -4  703.84   10.53   0
  -3  -6   4  730.64    9.80   0
   3  -6  -4  683.68   12.67   0
   2  -6  -4  809.90   11.52   0
  -2   6   4  855.69   12.82   0
  -2   6   4  849.49   10.33   0
  -2  -6   4  839.23   11.31   0
   2   6  -4  843.36   11.62   0
   2   6  -4  850.21   10.31   0
   2  -6  -4  875.27   10.78   0
  -2  -6   4  864.45   10.46   0
  -1   6   4   12.07    9.75   0
  -1   6   4    3.45    7.88   0
  -1  -6   4   -4.79    8.39   0
   1   6  -4   -1.94   10.65   0
   1  -6  -4   -5.12    7.94   0
   1  -6  -4    9.23    8.35   0
   1   6  -4    5.28    7.42   0
   0   6   4 1764.08   13.40   0
   0   6   4 1748.52   13.93   0
   0  -6   4 1718.22   14.23   0
   0   6  -4 1786.33   12.75   0
   0   6  -4 1725.44   15.52   0
   0  -6  -4 1821.50   14.29   0
   0  -6  -4 1682.34   13.28   0
   0   6  -4 1751.76   12.63   0
   1   6   4   12.65    7.81   0
   1   6   4   30.16   10.00   0
  -1   6  -4   23.62    7.78   0
  -1   6  -4   29.15   10.77   0
  -1   6  -4   32.54    7.57   0
  -1  -6  -4   27.18    8.48   0
  -1  -6  -4   32.21    9.43   0
   1  -6   4   20.77   10.54   0
   2   6   4  598.24   12.34   0
  -2   6  -4  600.99   11.49   0
  -2   6  -4  578.92   11.18   0
  -2   6  -4  611.51   12.40   0
  -2  -6  -4  595.28   12.54   0
  -2   6  -4  606.40    9.75   0
  -2  -6  -4  587.69    9.58   0
   2   6   4  609.01    9.66   0
  -3   6  -4  723.45   12.40   0
   3   6   4  737.57   15.29   0
  -3   6  -4  713.71   10.43   0
  -3  -6  -4  725.89   13.47   0
  -3  -6  -4  715.33    9.50   0
  -3   6  -4  719.43   13.09   0
   3   6   4  740.76    9.95   0
  -3   6  -4  757.53   10.49   0
   4   6   4  594.30   15.32   0
  -4   6  -4  561.28   11.68   0
  -4   6  -4  623.96   11.28   0
  -4   6  -4  560.99   14.05   0
   4   6   4  586.53   17.41   0
  -4   6  -4  597.60   11.52   0
  -4  -6  -4  608.26    9.75   0
   4   6   4  586.69    9.57   0
  -5   6  -4  929.64   12.92   0
  -5   6  -4  861.80   14.12   0
  -5   6  -4  889.61   12.75   0
  -5  -6  -4  874.00   10.39   0
  -5   6  -4  844.31   13.79   0
   5   6   4  899.10   11.67   0
  -6   6  -4  179.51   10.57   0
   6   6   4  156.39    8.30   0
  -6  -6  -4  158.40    8.57   0
  -6   6  -4  152.61   10.14   0
  -6   6  -4  153.29   11.44   0
  -6   6  -4  160.74   12.11   0
  -7   6  -4   55.92   13.54   0
  -7  -6  -4   60.75    9.01   0
  -7   6  -4   50.55   12.60   0
  -7   6  -4   60.98   10.81   0
  -7   6  -4   51.35   11.22   0
   7   6   4   67.43    8.53   0
  -8   6  -4  128.63   12.23   0
  -8   6  -4  155.32   13.82   0
  -8   6  -4  130.14   17.98   0
  -8  -6  -4  131.77   11.75   0
  -8   6  -4  123.30   16.37   0
   8   6   4  147.93   11.31   0
  -9  -7   4  273.18   10.42   0
   9   7  -4  282.82    9.52   0
  -9   7   4  269.20    9.56   0
   9  -7  -4  273.33    9.61   0
  -9  -7   4  266.55   11.67   0
   9   7  -4  290.66   13.54   0
  -8  -7   4  194.23    9.52   0
  -8   7   4  186.09    8.53   0
   8  -7  -4  172.96    8.47   0
  -8  -7   4  200.15    8.94   0
   8   7  -4  179.97   10.35   0
   8   7  -4  194.71   12.15   0
  -7   7   4  365.29    8.96   0
  -7  -7   4  399.35    9.20   0
  -7  -7   4  410.67    9.88   0
   7   7  -4  383.50    9.98   0
   7  -7  -4  413.59    9.16   0
   7   7  -4  397.31   10.42   0
  -6   7   4   85.83    7.93   0
  -6  -7   4   91.13    9.00   0
   6  -7  -4   91.05   24.61   0
   6   7  -4  104.82    9.30   0
   6  -7  -4   92.85    8.05   0
   6  -7  -4   90.48   26.80   0
  -6  -7   4   96.50    9.12   0
   6   7  -4   98.38    7.35   0
   5   7  -4 1360.68   12.62   0
   5  -7  -4 1312.00   20.00   0
  -5   7   4 1375.83   11.70   0
  -5  -7   4 1394.99   11.46   0
  -5  -7   4 1422.82   12.40   0
   5   7  -4 1382.45   12.71   0
   5  -7  -4 1433.36   11.99   0
   5  -7  -4 1356.53   21.08   0
  -4   7   4   31.73    7.26   0
   4   7  -4   36.26    7.77   0
  -4  -7   4   27.13   10.20   0
   4   7  -4   44.22   10.45   0
   4  -7  -4   39.42    7.54   0
   4  -7  -4   29.71   10.56   0
   4  -7  -4   31.51   11.25   0
  -4  -7   4   44.58    7.42   0
  -3   7   4   16.14    7.34   0
  -3   7   4   17.08    9.44   0
  -3  -7   4   23.03    8.22   0
   3   7  -4   13.69    8.60   0
   3   7  -4   12.18    8.68   0
   3  -7  -4   14.24    7.84   0
  -3  -7   4   17.49    6.85   0
   3  -7  -4   12.90    9.82   0
  -2  -7   4    8.60    8.58   0
  -2   7   4   -1.65    9.25   0
  -2   7   4   11.80    9.84   0
   2  -7  -4   17.38    7.98   0
   2   7  -4   37.82   10.52   0
   2   7  -4   20.05    7.50   0
   2  -7  -4    1.68   10.47   0
  -1   7   4  338.48   10.45   0
  -1   7   4  328.84   10.97   0
   1   7  -4  339.57    8.45   0
  -1  -7   4  318.54   10.05   0
   1  -7  -4  328.32    9.16   0
   1   7  -4  342.77    9.90   0
   1  -7  -4  340.36    9.28   0
   1   7  -4  339.28   10.35   0
   0   7   4    5.23    7.73   0
   0   7   4   11.17    9.82   0
   0   7  -4    0.17    7.23   0
   0   7  -4    4.80    7.44   0
   0  -7   4    2.22    8.51   0
   0   7  -4   13.86    8.68   0
   0  -7  -4    1.99    7.84   0
   0  -7  -4    8.81    7.91   0
   1   7   4  450.01    9.80   0
  -1   7  -4  402.21    9.43   0
  -1   7  -4  431.22   10.44   0
  -1  -7  -4  428.66   10.99   0
  -1   7  -4  416.85    9.17   0
  -1  -7  -4  441.60    9.84   0
   1  -7   4  406.78    9.68   0
   1   7   4  426.20    8.93   0
   2   7   4   -2.34   10.60   0
  -2   7  -4    2.27    9.52   0
  -2   7  -4   13.63   10.30   0
  -2  -7  -4    2.23    7.13   0
  -2   7  -4    6.62    9.46   0
   2   7   4    2.81    9.08   0
  -2  -7  -4    2.68    9.95   0
   3   7   4  133.60   11.68   0
  -3   7  -4  142.84    9.24   0
  -3   7  -4  126.48    9.92   0
  -3   7  -4  128.91    7.76   0
  -3  -7  -4  135.89   10.53   0
  -3   7  -4  138.16   10.83   0
  -3  -7  -4  119.21    7.77   0
   3   7   4  144.56    7.99   0
  -4   7  -4   46.09   10.93   0
   4   7   4   60.76   13.41   0
  -4   7  -4   38.84   10.16   0
  -4   7  -4   41.29    7.58   0
  -4   7  -4   43.34    9.62   0
  -4  -7  -4   47.26    7.66   0
   4   7   4   49.89   11.55   0
   4   7   4   42.75    7.55   0
  -5   7  -4   26.19    8.18   0
  -5   7  -4   27.55   11.74   0
   5   7   4   22.04   16.10   0
  -5   7  -4   25.78    9.87   0
  -5  -7  -4   39.36    8.03   0
   5   7   4   23.43   13.32   0
   5   7   4   27.07    7.97   0
  -5   7  -4   23.58   11.04   0
  -6   7  -4   36.14   10.31   0
  -6   7  -4   10.00   13.53   0
  -6  -7  -4   36.96   10.18   0
  -6   7  -4   35.89    9.76   0
  -6   7  -4   26.99   11.09   0
   6   7   4   21.29    8.29   0
  -7   7  -4   85.22   11.09   0
  -7   7  -4   78.13   15.83   0
  -7  -7  -4   86.63    9.17   0
  -7   7  -4   83.22   14.46   0
  -7   7  -4   86.87   10.17   0
   7   7   4   86.77   10.67   0
  -8   8   4  185.46    9.16   0
  -8  -8   4  213.79    9.78   0
   8  -8  -4  208.21    9.08   0
   8   8  -4  218.47   10.19   0
   8   8  -4  217.90   10.75   0
  -7   8   4  151.37    8.07   0
  -7  -8   4  138.02    9.32   0
  -7  -8   4  144.99    8.19   0
   7  -8  -4  138.66    8.39   0
   7   8  -4  151.16   11.46   0
   7   8  -4  163.00    9.68   0
   6   8  -4  240.49    8.15   0
  -6   8   4  212.23   10.01   0
   6   8  -4  225.41    9.56   0
   6  -8  -4  227.37    8.66   0
  -6  -8   4  233.51    9.54   0
  -6  -8   4  247.12    8.18   0
  -5   8   4   37.78    7.28   0
   5   8  -4   26.51    8.95   0
   5  -8  -4   26.82   12.50   0
  -5  -8   4   26.52    8.18   0
   5   8  -4   29.43    8.05   0
   5  -8  -4   21.67    7.56   0
   5  -8  -4   34.64   15.32   0
  -4   8   4  444.28    8.85   0
   4  -8  -4  412.68   13.14   0
   4   8  -4  445.99   10.30   0
  -4  -8   4  451.21    9.59   0
   4   8  -4  457.52    9.84   0
   4  -8  -4  437.31    8.72   0
   4  -8  -4  448.48   14.75   0
  -3   8   4  514.35    9.11   0
  -3   8   4  513.05   11.82   0
   3  -8  -4  460.32   12.29   0
   3   8  -4  494.46    8.81   0
   3   8  -4  500.66    9.91   0
   3  -8  -4  523.90    9.41   0
   3   8  -4  499.90    8.59   0
  -3  -8   4  508.42    9.86   0
  -2   8   4 1236.80   11.48   0
  -2   8   4 1184.44   13.88   0
  -2  -8   4 1242.01   12.13   0
   2   8  -4 1253.43   12.17   0
   2  -8  -4 1265.64   11.34   0
   2  -8  -4 1134.66   14.12   0
   2   8  -4 1213.54   10.63   0
   2   8  -4 1169.19   10.64   0
  -1   8   4  143.84    8.57   0
  -1   8   4  137.71    9.73   0
   1   8  -4  135.93    7.89   0
   1   8  -4  130.23    7.61   0
  -1  -8   4  120.56    9.10   0
   1   8  -4  134.89    9.32   0
   1  -8  -4  150.58    8.25   0
   1  -8  -4  131.70    9.83   0
   0   8   4  731.74   10.07   0
   0   8   4  760.50   10.39   0
   0  -8   4  727.77   10.81   0
   0   8  -4  732.48    9.88   0
   0   8  -4  733.71    9.63   0
   0   8  -4  738.19   10.98   0
   0  -8  -4  738.50   11.65   0
   0  -8  -4  684.40   10.27   0
   1   8   4  211.94   10.76   0
   1  -8   4  182.83   10.91   0
  -1   8  -4  201.22    8.45   0
  -1  -8  -4  182.99   10.35   0
  -1   8  -4  189.48    9.25   0
  -1  -8  -4  180.94    8.68   0
  -1   8  -4  191.44    7.89   0
   1   8   4  184.94    9.88   0
   2   8   4  193.88   10.79   0
  -2   8  -4  196.36    8.19   0
   2  -8   4  179.69    8.55   0
  -2  -8  -4  189.94   10.05   0
  -2   8  -4  166.06    9.82   0
  -2   8  -4  178.41   10.64   0
  -2  -8  -4  189.13    8.39   0
   2   8   4  191.56    8.30   0
   3   8   4   84.61   11.63   0
  -3   8  -4   94.65    9.91   0
  -3  -8  -4  101.84   10.10   0
  -3   8  -4  105.98    9.40   0
  -3   8  -4   89.62   10.71   0
  -3   8  -4  107.22    9.67   0
  -3  -8  -4   80.84    7.83   0
   3   8   4   90.43    7.81   0
   4   8   4 1490.40   18.08   0
  -4   8  -4 1400.11   16.71   0
  -4   8  -4 1526.60   13.87   0
  -4   8  -4 1515.06   17.69   0
  -4   8  -4 1432.95   12.16   0
  -4  -8  -4 1420.70   13.19   0
   4   8   4 1479.54   17.05   0
   4   8   4 1538.43   12.26   0
  -5   8  -4    5.67    8.31   0
   5   8   4   16.62   15.35   0
   5   8   4   13.88   12.60   0
  -5   8  -4   22.91   12.03   0
  -5  -8  -4    7.22    8.32   0
  -5   8  -4   12.77    7.77   0
   5   8   4    0.04    8.26   0
  -5   8  -4   16.48   11.11   0
  -6   8  -4   26.86   13.73   0
  -6   8  -4   20.11   10.62   0
  -6  -8  -4   13.86    8.91   0
  -6   8  -4   24.55   10.17   0
  -6   8  -4   25.58   12.65   0
   6   8   4   30.43    8.44   0
  -7   8  -4   51.53   10.91   0
  -7   8  -4   48.14   21.95   0
  -7  -8  -4   41.45   11.25   0
  -7   8  -4   46.34   20.78   0
  -7   8  -4   49.55   10.14   0
   7   8   4   55.99    8.83   0
   8   9  -4    6.84    8.47   0
  -8   9   4   -9.84    8.60   0
  -8  -9   4   -5.45    9.00   0
   8  -9  -4   12.71   10.47   0
   8   9  -4    2.71   11.66   0
   8   9  -4    1.03    8.03   0
   7   9  -4   -2.67    7.82   0
  -7  -9   4   -0.58    8.82   0
   7  -9  -4  -11.23    7.65   0
   7   9  -4    0.62   11.16   0
  -7   9   4    2.27    7.64   0
   7   9  -4   -8.00    7.73   0
   6   9  -4  112.27    7.89   0
   6   9  -4  101.77    9.53   0
  -6   9   4  127.22    9.31   0
   6  -9  -4  112.95    7.85   0
   6   9  -4  114.92   11.07   0
  -6  -9   4  105.58    9.05   0
  -5   9   4  689.98    9.60   0
   5   9  -4  670.81    9.71   0
   5   9  -4  677.92    9.51   0
   5  -9  -4  634.95   17.78   0
   5  -9  -4  716.62    9.78   0
   5   9  -4  679.71   10.53   0
   5  -9  -4  667.83   22.06   0
  -5  -9   4  726.17   10.77   0
  -4   9   4  428.57    8.85   0
  -4  -9   4  474.82    9.65   0
   4   9  -4  440.69   10.20   0
   4  -9  -4  440.09   10.23   0
   4   9  -4  435.53    9.35   0
   4  -9  -4  453.14   15.10   0
   4   9  -4  453.01    8.56   0
   3   9  -4  117.16    7.69   0
  -3   9   4  119.26    7.58   0
  -3   9   4  127.84   10.18   0
  -3  -9   4  128.30    9.02   0
   3  -9  -4  128.40    7.81   0
   3   9  -4  120.90   10.89   0
   3  -9  -4  117.33   11.15   0
   3   9  -4  121.44    8.00   0
   2   9  -4   15.61    6.92   0
  -2   9   4    5.85   10.29   0
  -2   9   4   20.56    8.95   0
   2   9  -4   20.57    7.09   0
  -2  -9   4   19.98    8.75   0
   2  -9  -4   13.19    7.87   0
   2   9  -4   25.63    8.96   0
   2  -9  -4   33.16   10.38   0
  -1   9   4  873.39   12.25   0
  -1   9   4  860.31   11.98   0
   1   9  -4  862.72   11.18   0
   1   9  -4  891.67    9.77   0
  -1  -9   4  895.52   10.85   0
   1  -9  -4  915.66   10.60   0
   1   9  -4  863.52   10.92   0
   1  -9  -4  818.67   12.48   0
   0  -9   4   37.22    8.32   0
   0   9  -4   24.53    7.34   0
   0  -9  -4   30.09    7.77   0
   0   9  -4   28.10   10.03   0
   0   9  -4   34.74    7.03   0
   0  -9  -4   33.32    8.19   0
   0   9   4   34.30    8.16   0
   0   9   4   44.21    7.38   0
  -1  -9  -4 1135.19   12.94   0
   1  -9   4 1108.47   11.69   0
  -1   9  -4 1088.55   10.81   0
  -1   9  -4 1102.96   11.90   0
  -1  -9  -4 1120.56   11.95   0
  -1   9  -4 1173.39   10.88   0
   1   9   4 1093.34   11.15   0
   1   9   4 1180.13   14.54   0
  -2   9  -4  169.70    7.93   0
   2  -9   4  156.08   10.12   0
  -2  -9  -4  157.54    8.23   0
  -2   9  -4  159.12    8.03   0
  -2   9  -4  164.21   10.24   0
  -2  -9  -4  179.18    8.99   0
   2   9   4  174.07    8.36   0
   2   9   4  179.65   11.10   0
   3   9   4  709.19   13.59   0
  -3   9  -4  693.84    9.94   0
  -3   9  -4  638.96   12.30   0
  -3  -9  -4  634.33    9.95   0
  -3  -9  -4  649.32   12.11   0
  -3   9  -4  639.67   12.77   0
  -3   9  -4  636.69   11.58   0
   3   9   4  640.30    9.89   0
   4   9   4    1.87   10.55   0
   4   9   4   -0.39   13.02   0
  -4   9  -4    1.90   11.08   0
  -4   9  -4    5.06    7.48   0
  -4   9  -4    3.21   10.10   0
  -4   9  -4    5.35    7.68   0
  -4  -9  -4   16.72    8.47   0
   4   9   4    4.93    8.05   0
  -5   9  -4  672.94   16.44   0
   5   9   4  704.82   15.83   0
   5   9   4  673.82   14.63   0
  -5   9  -4  685.05   17.28   0
  -5   9  -4  757.50   11.30   0
  -5  -9  -4  687.62   12.45   0
  -5   9  -4  667.32   12.05   0
   5   9   4  700.56   10.72   0
   6   9   4    1.18   14.38   0
  -6   9  -4  160.93   11.36   0
  -6   9  -4  150.78   15.71   0
  -6  -9  -4  167.56   11.67   0
  -6   9  -4  162.11   10.97   0
   6   9   4   -2.45   14.04   0
  -6   9  -4  144.05   16.28   0
   6   9   4  144.22    9.18   0
   7  10  -4  113.10    8.44   0
  -7 -10   4  104.03    9.91   0
  -7  10   4  105.54    8.46   0
   7 -10  -4  126.76    8.68   0
   7  10  -4  108.01   12.01   0
   7  10  -4  115.83    8.45   0
   6  10  -4  230.62   10.08   0
  -6  10   4  247.41    8.52   0
  -6 -10   4  224.99    9.87   0
   6 -10  -4  230.57    8.79   0
   6  10  -4  217.00    9.84   0
   6  10  -4  242.97    8.69   0
  -5  10   4  285.58    8.46   0
   5  10  -4  296.12   10.35   0
   5 -10  -4  305.19    8.60   0
   5 -10  -4  271.54   15.85   0
   5  10  -4  294.01   10.02   0
   5 -10  -4  293.99   17.06   0
   5  10  -4  303.78    9.53   0
  -5 -10   4  336.73    9.54   0
   4  10  -4  165.97    7.73   0
  -4  10   4  151.93    9.51   0
  -4  10   4  154.56   10.49   0
   4  10  -4  161.95    7.86   0
   4 -10  -4  172.91    7.92   0
   4  10  -4  146.92    8.95   0
   4 -10  -4  159.71   15.37   0
  -4 -10   4  177.17    8.83   0
  -3  10   4   11.66    7.54   0
  -3  10   4    6.60    9.21   0
  -3 -10   4   19.44    8.50   0
   3  10  -4   17.67    9.10   0
   3 -10  -4    9.22    7.41   0
   3  10  -4    8.87    8.23   0
   3 -10  -4    9.69   11.25   0
   3  10  -4   20.54    7.36   0
  -2  10   4   47.95    9.79   0
  -2  10   4   48.38    9.30   0
   2  10  -4   39.26    7.17   0
  -2 -10   4   40.63    8.32   0
   2  10  -4   46.72    6.94   0
   2 -10  -4   54.37    7.89   0
   2  10  -4   51.01    8.13   0
   2 -10  -4   53.36   10.57   0
  -1  10   4   73.13   10.00   0
  -1  10   4   82.09    7.66   0
   1  10  -4   68.91    7.17   0
   1  10  -4   57.75    8.16   0
  -1 -10   4   88.04   10.16   0
   1 -10  -4   87.48    7.80   0
   1  10  -4   74.98    7.10   0
   1 -10  -4   66.02    8.85   0
   0 -10   4  135.98    8.82   0
   0  10  -4  126.02    7.67   0
   0 -10  -4  135.60    8.07   0
   0  10  -4  133.02    7.73   0
   0  10  -4  133.58   10.47   0
   0 -10  -4  125.64    8.87   0
   0  10   4  129.48    8.91   0
   0  10   4  140.55    8.27   0
   1 -10   4   63.06    9.69   0
  -1 -10  -4   58.56    9.74   0
  -1  10  -4   60.79    7.29   0
  -1  10  -4   61.83    7.94   0
  -1 -10  -4   61.86   10.31   0
  -1  10  -4   61.74    7.61   0
   1  10   4   75.65    7.76   0
   1  10   4   56.11   10.80   0
  -2  10  -4   25.83    7.38   0
   2 -10   4   15.02    8.12   0
  -2 -10  -4    6.12    9.61   0
  -2  10  -4   14.64    7.36   0
  -2  10  -4    7.70   10.09   0
  -2 -10  -4   13.04    8.20   0
   2  10   4   22.87    7.85   0
   2  10   4   13.70   11.06   0
  -3  10  -4   10.09    7.54   0
  -3  10  -4    1.55    9.44   0
  -3  10  -4   -6.10    9.33   0
  -3  10  -4    6.20    9.90   0
  -3 -10  -4   10.81    7.85   0
  -3 -10  -4   -0.84    8.59   0
   3  10   4    7.92    8.12   0
   3  10   4    4.14   11.30   0
   4  10   4  149.50   12.03   0
  -4  10  -4  140.56   12.01   0
  -4  10  -4  163.05    8.57   0
   4  10   4  155.04   10.02   0
  -4  10  -4  155.46    8.62   0
  -4  10  -4  164.16   12.33   0
  -4 -10  -4  130.73    9.26   0
   4  10   4  166.21    8.83   0
  -5  10  -4    8.57   11.37   0
   5  10   4    4.21   10.68   0
  -5  10  -4    1.24    8.20   0
   5  10   4    9.12   11.19   0
  -5  10  -4    8.60   11.69   0
  -5 -10  -4    5.00    9.01   0
  -5  10  -4    4.51    9.99   0
   5  10   4   12.71   10.74   0
   6  10   4   -1.64   12.64   0
  -6  10  -4   24.39   10.84   0
   6  10   4    3.86   13.28   0
  -6 -10  -4   10.98    9.80   0
  -6  10  -4   11.25   20.87   0
  -6  10  -4   -4.65   10.68   0
  -6  10  -4   16.11   19.97   0
   6  10   4    7.51    8.75   0
   6  11  -4   40.34    8.26   0
  -6  11   4   36.48    8.18   0
   6  11  -4   29.50    7.97   0
  -6 -11   4   40.63    9.29   0
   6 -11  -4   42.04    8.15   0
   6  11  -4   47.28    9.31   0
  -5  11   4  108.41    8.15   0
   5 -11  -4  116.93   16.03   0
   5  11  -4  122.20    8.23   0
   5  11  -4  140.40    7.84   0
  -5 -11   4  113.60    9.40   0
   5 -11  -4  116.38    8.12   0
   5 -11  -4  121.89   16.88   0
   5  11  -4  130.14    9.13   0
  -4  11   4   -8.05    7.89   0
  -4  11   4   14.23   11.05   0
   4 -11  -4   -3.61    7.66   0
   4  11  -4    7.30    7.71   0
  -4 -11   4  -12.28    8.75   0
   4 -11  -4    4.15   15.99   0
   4  11  -4   -2.80    7.36   0
   4  11  -4    9.07    8.35   0
  -3  11   4  254.23    8.69   0
  -3  11   4  236.38   10.70   0
   3  11  -4  263.59    8.58   0
  -3 -11   4  269.16    8.96   0
   3 -11  -4  268.02    8.39   0
   3  11  -4  252.84   11.01   0
   3 -11  -4  261.70   16.10   0
   3  11  -4  240.99    8.40   0
  -2  11   4  462.86    9.58   0
  -2  11   4  477.88   11.43   0
   2  11  -4  504.50    9.05   0
   2  11  -4  488.88    9.08   0
  -2 -11   4  479.17    9.97   0
   2 -11  -4  497.53    9.40   0
   2  11  -4  481.88    9.55   0
   2 -11  -4  487.34   13.51   0
  -1  11   4  288.04   10.41   0
   1  11  -4  292.73    8.56   0
  -1 -11   4  319.92   11.41   0
   1 -11  -4  310.90    8.61   0
   1  11  -4  301.40    9.39   0
   1 -11  -4  297.30   10.36   0
   1  11  -4  318.76    8.46   0
  -1  11   4  306.31    9.17   0
   0 -11   4   45.15    8.37   0
   0 -11  -4   37.59    7.56   0
   0  11  -4   54.39    9.23   0
   0  11  -4   56.87    7.49   0
   0  11  -4   38.73    9.85   0
   0 -11  -4   41.83   11.23   0
   0  11   4   40.68    9.98   0
   0  11   4   50.08    7.96   0
   1 -11   4   59.37    8.31   0
  -1 -11  -4   60.91    8.02   0
  -1  11  -4   69.54    8.03   0
  -1  11  -4   62.07    9.92   0
  -1 -11  -4   59.01    9.20   0
  -1  11  -4   62.87    7.62   0
   1  11   4   70.46    8.69   0
   1  11   4   54.61    8.00   0
   2 -11   4  106.89   10.43   0
  -2  11  -4  123.00    7.87   0
  -2 -11  -4  125.22    9.67   0
  -2  11  -4   98.20    8.00   0
  -2  11  -4  126.54   10.41   0
  -2 -11  -4  123.16    9.39   0
   2  11   4  119.19    8.19   0
   2  11   4  122.63    9.61   0
  -3  11  -4  143.95    8.36   0
  -3  11  -4  136.34    9.96   0
  -3  11  -4  152.58   10.53   0
  -3 -11  -4  140.98    9.16   0
  -3 -11  -4  151.98   10.38   0
   3  11   4  156.51   10.15   0
   3  11   4  146.58    9.95   0
   4  11   4   38.25   12.72   0
  -4  11  -4   25.96   11.89   0
   4  11   4   33.43   11.21   0
  -4  11  -4   37.56   10.05   0
  -4  11  -4   30.96   11.73   0
  -4 -11  -4   27.83    9.52   0
  -4  11  -4   30.13    8.32   0
   4  11   4   52.62    8.67   0
  -5  11  -4   29.98   13.71   0
   5  11   4   43.09   11.68   0
  -5  11  -4   50.14    8.90   0
  -5 -11  -4   44.18    9.49   0
   5  11   4   31.05   11.93   0
  -5  11  -4   46.65   14.14   0
  -5  11  -4   34.98   10.66   0
   5  11   4   43.10    8.90   0
  -5  12   4    8.69    8.46   0
   5  12  -4   27.00    8.18   0
   5 -12  -4    0.53   15.03   0
   5 -12  -4    0.24   14.72   0
   5  12  -4   18.25    8.12   0
   5  12  -4   18.06    8.86   0
   5 -12  -4   18.31    8.12   0
  -5 -12   4   19.17   10.76   0
  -4  12   4   96.47    8.17   0
  -4  12   4  109.43   12.19   0
   4  12  -4  102.92    8.16   0
  -4 -12   4  125.02    8.95   0
   4 -12  -4  120.71    7.91   0
   4 -12  -4   97.00   12.88   0
   4  12  -4  107.67    8.35   0
   4  12  -4  117.36    9.17   0
  -3  12   4   33.12   10.02   0
  -3  12   4   31.28    9.83   0
   3  12  -4   27.90    9.65   0
  -3 -12   4   47.50    8.58   0
   3 -12  -4   35.23    7.90   0
   3 -12  -4   36.21   15.74   0
   3  12  -4   48.34    8.35   0
   3  12  -4   45.57    9.35   0
  -2  12   4  342.72    8.97   0
  -2  12   4  313.00   11.22   0
   2  12  -4  315.15   10.22   0
   2 -12  -4  315.55    8.80   0
  -2 -12   4  331.33    9.58   0
   2  12  -4  334.72    8.78   0
   2 -12  -4  320.86   12.22   0
   2  12  -4  346.43    9.54   0
  -1  12   4   54.32    9.80   0
  -1 -12   4   36.36    8.58   0
   1  12  -4   60.95    7.50   0
   1 -12  -4   48.58    7.65   0
   1  12  -4   46.57    7.94   0
   1  12  -4   60.22    8.59   0
   1 -12  -4   51.63   10.74   0
  -1  12   4   45.28    8.11   0
   0  12  -4  881.57   11.57   0
   0 -12  -4  869.66   12.19   0
   0  12  -4  817.74   10.05   0
   0  12  -4  855.33   10.17   0
   0 -12  -4  892.26   12.93   0
   0 -12   4  834.91   11.67   0
   0  12   4  816.03   12.77   0
   0  12   4  849.51   11.16   0
  -1 -12  -4   12.92    7.86   0
  -1  12  -4   13.66    9.61   0
  -1  12  -4    1.20   10.21   0
  -1 -12  -4    6.40    9.46   0
   1 -12   4   -4.58   10.17   0
  -1  12  -4   -3.86    7.66   0
   1  12   4   -6.47    8.69   0
   1  12   4    1.87    9.95   0
   2 -12   4  752.70   12.98   0
  -2  12  -4  811.10   10.44   0
  -2  12  -4  759.85   10.08   0
  -2  12  -4  799.98   13.65   0
  -2 -12  -4  778.61   13.66   0
  -2 -12  -4  847.96   11.21   0
   2  12   4  772.57   10.67   0
   2  12   4  843.10   12.73   0
  -3  12  -4    1.47    8.13   0
  -3  12  -4    1.19   10.07   0
  -3  12  -4   -2.24   10.20   0
  -3 -12  -4   -8.32   11.69   0
   3  12   4  -12.79    8.11   0
   3  12   4    0.50   12.00   0
  -4  12  -4   69.94   12.45   0
  -4  12  -4   71.86    8.70   0
  -4 -12  -4   70.96    9.76   0
  -4  12  -4   64.79   12.92   0
  -4  12  -4   65.98    8.64   0
   4  12   4   68.16   10.31   0
   4  12   4   72.89   10.68   0
   4  12   4   63.67   12.51   0
  -4  13   4   70.01    8.56   0
   4  13  -4   87.15    8.46   0
  -4  13   4   71.39   12.29   0
  -4 -13   4   65.56    9.24   0
   4 -13  -4   68.18    8.43   0
   4 -13  -4   73.39   13.20   0
   4  13  -4   70.01    8.10   0
   4  13  -4   81.53    9.16   0
  -3  13   4  117.28   10.77   0
  -3  13   4  121.40   10.94   0
  -3 -13   4  124.47    9.06   0
   3  13  -4  125.76    8.42   0
   3 -13  -4  127.19    8.40   0
   3 -13  -4  149.23   14.95   0
   3  13  -4  158.73    9.08   0
   3  13  -4  141.11    9.96   0
  -2  13   4   34.63    8.68   0
  -2  13   4   55.76   10.33   0
   2  13  -4   47.86    9.62   0
   2  13  -4   60.88   10.80   0
  -2 -13   4   55.18   10.69   0
   2 -13  -4   48.33    8.01   0
   2  13  -4   61.78    8.31   0
   2 -13  -4   50.31   11.98   0
  -1  13   4  124.48   10.76   0
   1  13  -4  136.30    8.23   0
   1  13  -4  144.82    8.16   0
  -1 -13   4  118.96   11.31   0
   1 -13  -4  141.88    8.59   0
   1 -13  -4  144.24   14.43   0
   1  13  -4  139.91    9.14   0
  -1  13   4  141.67    9.12   0
   0 -13  -4   47.56    8.19   0
   0 -13   4   35.84   10.64   0
   0  13  -4   45.90    8.13   0
   0  13  -4   43.53    7.75   0
   0 -13  -4   77.73   11.36   0
   0  13  -4   54.97   10.70   0
   0  13   4   45.73   11.06   0
   0  13   4   33.45   10.19   0
   1 -13   4  169.87    9.38   0
  -1 -13  -4  170.53    8.70   0
  -1  13  -4  157.88    8.51   0
  -1 -13  -4  124.84   11.12   0
  -1  13  -4  153.43   11.40   0
  -1  13  -4  164.12    8.47   0
   1  13   4  165.60    9.67   0
   1  13   4  139.40    8.90   0
  -2 -13  -4   38.24    8.38   0
   2 -13   4   29.21   10.35   0
  -2  13  -4   27.49    8.42   0
  -2 -13  -4   28.27   10.78   0
  -2  13  -4   27.69   10.60   0
  -2  13  -4   41.87    8.31   0
   2  13   4   32.06    8.44   0
   2  13   4   32.50    9.71   0
  -3  13  -4  164.10    9.45   0
  -3 -13  -4  180.12   10.74   0
  -3  13  -4  165.81    9.24   0
  -3  13  -4  191.57   13.36   0
   3  13   4  188.65    9.60   0
   3  13   4  198.29   10.65   0
  -2  14   4   91.78    8.89   0
  -2  14   4   83.42   11.01   0
   2  14  -4   79.25    8.55   0
   2  14  -4   96.54    8.67   0
   2 -14  -4   93.07    8.89   0
  -2 -14   4   99.04   11.26   0
   2 -14  -4   97.92   14.73   0
   2  14  -4   83.57    9.11   0
  -1  14   4   10.01   10.54   0
   1  14  -4   10.83   10.24   0
  -1 -14   4    7.62    8.68   0
   1 -14  -4   11.05   10.51   0
   1  14  -4   -9.69    8.74   0
   1 -14  -4   21.95   11.86   0
   1  14  -4    3.07    8.56   0
  -1  14   4   -4.53    9.27   0
   0  14   4    5.67   10.25   0
   0  14  -4    7.09    8.26   0
   0  14  -4    4.69   10.23   0
   0 -14  -4    3.65   13.92   0
   0  14  -4   -0.91    8.90   0
   0 -14   4    1.64    9.01   0
   0 -14  -4    6.67    8.18   0
   0  14   4   10.15    9.11   0
   1 -14   4    8.42   10.78   0
  -1 -14  -4    8.58    8.54   0
  -1  14  -4    4.24    8.43   0
  -1 -14  -4   24.41   13.92   0
  -1  14  -4   12.41   10.88   0
  -1  14  -4    2.01   10.29   0
   1  14   4   26.93   11.57   0
   1  14   4   15.69    8.68   0
  10   0  -5    4.47   14.38   0
 -10   0   5    5.53    9.99   0
 -10   0   5    5.27   10.72   0
  10   0  -5  -12.03    9.24   0
   9   0  -5  246.03    9.58   0
  -9   0   5  267.76    8.95   0
  -9   0   5  255.33   11.43   0
   9   0  -5  250.11   13.83   0
   8   0  -5   -2.03    9.68   0
  -8   0   5   11.15    7.52   0
  -8   0   5    1.44    9.63   0
   8   0  -5    7.47   11.16   0
  -7   0   5  589.53   10.78   0
   7   0  -5  556.64    9.45   0
  -7   0   5  546.43   11.49   0
   7   0  -5  552.58   13.06   0
  -6   0   5   -1.25    7.45   0
  -6   0   5   -3.71    7.74   0
   6   0  -5    9.18    7.42   0
   6   0  -5    1.37   11.05   0
  -5   0   5  965.08   10.13   0
  -5   0   5  924.65   11.32   0
   5   0  -5  940.97   10.76   0
   5   0  -5  938.08   13.45   0
  -4   0   5    1.89    7.25   0
  -4   0   5   -3.72   10.22   0
   4   0  -5   -8.65   11.09   0
   4   0  -5    3.90    7.16   0
  -3   0   5 2043.60   13.55   0
   3   0  -5 2005.35   15.98   0
   3   0  -5 1998.65   13.35   0
  -3   0   5 2007.32   14.73   0
  -2   0   5   10.07    9.93   0
   2   0  -5    1.88    8.11   0
   2   0  -5    6.91    8.22   0
   2   0  -5   -3.84    8.30   0
   1   0  -5 4367.69   19.39   0
  -1   0   5 4422.85   19.38   0
   1   0  -5 4326.28   19.40   0
   1   0  -5 4170.13   19.13   0
   0   0  -5    2.27    8.09   0
   0   0  -5    5.24    8.45   0
   0   0   5    3.88    9.36   0
   0   0  -5    6.16    9.50   0
  -1   0  -5 2722.35   16.84   0
   1   0   5 2808.43   15.67   0
  -1   0  -5 2748.57   17.85   0
   1   0   5 2752.16   17.72   0
  -2   0  -5    8.13    7.66   0
   2   0   5    8.85    7.46   0
   2   0   5   -2.91   10.46   0
  -2   0  -5    8.31    8.73   0
   3   0   5 1227.83   12.80   0
  -3   0  -5 1231.89   18.12   0
  -3   0  -5 1204.51   11.67   0
   4   0   5   10.67    7.35   0
  -4   0  -5   -2.72   14.16   0
  -4   0  -5    1.20   17.75   0
  -4   0  -5    7.73    8.34   0
   5   0   5   57.39    7.73   0
  -5   0  -5   45.12    7.97   0
   6   0   5    3.07    7.34   0
  -6   0  -5    6.68    9.08   0
   7   0   5  279.71   10.44   0
  -7   0  -5  264.39    9.06   0
   8   0   5    3.60    9.92   0
  -8   0  -5    4.59   10.33   0
  10   1  -5    5.98    9.25   0
 -10   1   5    4.11   10.32   0
 -10   1   5   16.40   10.45   0
  10   1  -5   -7.15   14.33   0
 -10  -1   5   16.11   10.22   0
  10  -1  -5   12.18   10.23   0
 -10  -1   5    3.90   10.86   0
  10  -1  -5   13.04   11.49   0
   9   1  -5   57.60    8.75   0
  -9   1   5   66.51    8.17   0
   9  -1  -5   53.72   12.98   0
  -9  -1   5   55.82   10.46   0
  -9   1   5   59.38   11.50   0
  -9  -1   5   57.34    8.03   0
   9   1  -5   79.54   12.30   0
   9  -1  -5   57.92   10.74   0
  -8   1   5  781.99   10.14   0
   8  -1  -5  721.69   10.27   0
   8   1  -5  712.47   11.73   0
  -8   1   5  748.62   12.87   0
  -8  -1   5  768.71   11.11   0
  -8  -1   5  752.34   11.65   0
   8  -1  -5  723.96   14.14   0
   8   1  -5  706.47   13.63   0
   7  -1  -5  204.81    8.26   0
   7   1  -5  210.47   10.05   0
  -7  -1   5  225.73   10.58   0
  -7   1   5  200.83    8.71   0
  -7  -1   5  186.46    9.32   0
   7  -1  -5  207.70   12.20   0
   7   1  -5  203.18    8.31   0
  -7   1   5  217.09    8.07   0
   6  -1  -5  295.72    9.86   0
  -6  -1   5  323.78    8.54   0
   6   1  -5  297.64    8.48   0
  -6   1   5  300.93   10.90   0
   6  -1  -5  307.27   10.52   0
   6   1  -5  299.39   10.23   0
  -6  -1   5  293.89   10.78   0
  -6   1   5  319.18    8.74   0
  -5  -1   5  194.69    7.80   0
   5  -1  -5  196.32    8.51   0
  -5  -1   5  201.82    8.79   0
  -5   1   5  185.76   10.70   0
   5   1  -5  205.72    9.38   0
   5   1  -5  164.23    7.96   0
   5  -1  -5  209.60    9.12   0
  -5   1   5  214.30    8.04   0
  -4  -1   5   26.91   10.62   0
  -4  -1   5   10.15    7.48   0
   4  -1  -5   15.45   10.63   0
   4   1  -5   14.22    7.38   0
   4  -1  -5    7.85    7.52   0
  -4   1   5   18.76    7.62   0
   4   1  -5   16.42    8.96   0
   3  -1  -5   -8.67    8.75   0
   3  -1  -5    1.80    8.21   0
  -3  -1   5   -3.67    7.43   0
  -3  -1   5   20.38   10.27   0
   3  -1  -5    1.48    8.61   0
   3   1  -5    3.16    8.57   0
   3   1  -5    5.32    7.51   0
  -3   1   5   10.66    7.40   0
   2   1  -5 2232.68   15.26   0
   2  -1  -5 2222.02   14.88   0
  -2  -1   5 2179.51   16.43   0
   2  -1  -5 2164.05   16.17   0
  -2  -1   5 2218.06   14.45   0
   2  -1  -5 2152.82   14.97   0
   2   1  -5 2203.53   14.48   0
  -2   1   5 2212.53   14.34   0
   1  -1  -5   80.72    8.66   0
   1  -1  -5   90.95   10.76   0
   1   1  -5   72.98    8.72   0
   1   1  -5   80.80    8.99   0
   1  -1  -5   79.54    9.54   0
  -1  -1   5   85.11    7.80   0
   1   1  -5   90.74    9.97   0
  -1   1   5   86.95    8.06   0
   0   1   5   73.63    9.91   0
   0  -1  -5   74.49    8.31   0
   0   1  -5   87.05    8.37   0
   0   1   5   83.24    8.29   0
   0   1  -5   84.80    9.06   0
   0  -1  -5   80.54    9.55   0
   0  -1   5   81.21    7.90   0
   0   1  -5   77.65    8.05   0
  -1  -1  -5  480.97   10.98   0
  -1   1  -5  504.82   11.11   0
   1  -1   5  484.43    9.70   0
   1   1   5  492.03    9.46   0
  -1   1  -5  454.58    9.71   0
  -1  -1  -5  478.83   10.83   0
   1   1   5  478.35   11.24   0
  -1   1  -5  485.38   11.32   0
  -2   1  -5 1572.73   13.91   0
   2   1   5 1556.32   12.36   0
   2  -1   5 1615.20   15.77   0
  -2  -1  -5 1603.79   17.74   0
   2   1   5 1601.78   17.10   0
  -2   1  -5 1623.71   16.69   0
  -2  -1  -5 1576.89   12.53   0
  -3  -1  -5  269.28   13.16   0
   3   1   5  274.22    8.85   0
   3  -1   5  266.52    8.71   0
  -3   1  -5  259.98   12.27   0
   3   1   5  275.06   12.70   0
  -3   1  -5  261.52   10.88   0
  -3  -1  -5  241.80    9.13   0
  -3   1  -5  262.35   10.38   0
   4   1   5  117.94    8.10   0
   4  -1   5  129.74    9.45   0
  -4   1  -5  123.07   14.03   0
  -4   1  -5  125.20   13.39   0
  -4  -1  -5  121.78    8.09   0
  -4   1  -5  128.09    9.84   0
   5   1   5  209.04    7.97   0
   5  -1   5  213.03    8.23   0
  -5  -1  -5  199.18    8.39   0
  -5   1  -5  187.24    8.53   0
   6   1   5  183.71    8.21   0
   6  -1   5  202.06    9.97   0
  -6  -1  -5  208.78    8.42   0
  -6   1  -5  206.97   10.29   0
   7   1   5   37.44    7.62   0
   7  -1   5   28.14    9.40   0
  -7  -1  -5   31.58    7.90   0
  -7   1  -5   21.13    9.70   0
   8   1   5  255.84    9.25   0
   8  -1   5  248.18    9.56   0
  -8  -1  -5  194.03   11.50   0
  -8   1  -5  204.86   11.59   0
 -10  -2   5   24.96    9.01   0
  10   2  -5   26.96    9.57   0
 -10   2   5   22.30    8.56   0
  10   2  -5   21.64   14.48   0
  10  -2  -5   24.60   11.92   0
 -10  -2   5   29.36   10.54   0
  10  -2  -5   30.71   11.30   0
   9   2  -5  102.07   10.41   0
   9  -2  -5   86.86   15.70   0
  -9  -2   5   91.32   10.65   0
   9   2  -5   97.33   12.61   0
  -9  -2   5   98.17    9.92   0
   9  -2  -5   89.86    9.11   0
  -9   2   5   91.76    8.10   0
  -8  -2   5    6.79    8.09   0
   8   2  -5   -0.03   11.16   0
   8   2  -5   -4.33    7.67   0
  -8  -2   5    6.66    7.31   0
   8  -2  -5    0.73   11.31   0
  -8   2   5    8.20    7.48   0
   8  -2  -5   12.44    8.03   0
   7  -2  -5  363.40   10.58   0
   7  -2  -5  346.87   12.73   0
  -7  -2   5  365.68    9.42   0
   7   2  -5  362.67   10.46   0
  -7  -2   5  387.33   10.13   0
   7   2  -5  353.22   12.59   0
  -7   2   5  371.00    8.62   0
   6  -2  -5  376.98    8.90   0
  -6  -2   5  364.72    9.62   0
   6   2  -5  362.22   10.34   0
   6  -2  -5  357.98   11.91   0
  -6   2   5  385.53    8.94   0
   6   2  -5  372.65   10.59   0
  -6  -2   5  378.16    8.78   0
   5  -2  -5   81.50   10.01   0
   5  -2  -5   22.83    9.19   0
   5  -2  -5   30.85    8.62   0
   5   2  -5   31.02    9.86   0
  -5  -2   5   28.37    7.94   0
   5   2  -5   24.49    7.85   0
  -5   2   5   19.95    7.47   0
  -5  -2   5   25.17    8.92   0
   4  -2  -5   26.72    7.56   0
   4  -2  -5   16.42    8.16   0
  -4  -2   5   31.28   10.32   0
   4  -2  -5   17.72    8.90   0
   4   2  -5   24.81   10.71   0
  -4  -2   5   12.32    8.94   0
  -4   2   5   29.25    7.85   0
   4   2  -5   16.94    7.51   0
  -3  -2   5   81.97    8.50   0
   3  -2  -5   71.03    8.11   0
   3  -2  -5   65.04    7.26   0
   3   2  -5   72.81    9.01   0
  -3  -2   5   68.79    7.55   0
  -3   2   5   68.00    7.83   0
   3   2  -5   65.15    9.24   0
   3  -2  -5   68.97    8.89   0
   2  -2  -5   29.79    7.73   0
   2  -2  -5   22.84    7.15   0
   2  -2  -5   29.05   10.28   0
   2   2  -5   38.48    8.72   0
  -2  -2   5   38.01    7.66   0
  -2   2   5   30.72    7.77   0
  -2  -2   5   19.02    8.54   0
   2   2  -5   25.90    7.68   0
   1  -2  -5   15.27    8.26   0
   1  -2  -5   17.56    7.14   0
   1   2  -5   12.79    8.63   0
  -1   2   5   12.72    7.57   0
  -1  -2   5   14.68    7.58   0
   1   2  -5   21.79    9.32   0
   0  -2  -5  173.39    8.66   0
   0   2  -5  184.38    8.30   0
   0  -2  -5  190.17   10.01   0
   0  -2   5  183.72    8.68   0
   0   2   5  189.83    8.71   0
   0   2  -5  176.59    8.78   0
   0   2  -5  169.59    9.14   0
   0   2   5  182.14    8.52   0
  -1   2  -5  209.33   10.18   0
  -1   2  -5  207.43    8.56   0
  -1  -2  -5  213.64    9.49   0
   1   2   5  204.82    8.47   0
  -1   2  -5  212.43    8.83   0
   1  -2   5  223.55   10.11   0
  -1  -2  -5  199.60    8.61   0
   1   2   5  206.49    9.94   0
  -2  -2  -5   14.15    9.05   0
  -2   2  -5    9.36    9.33   0
   2   2   5    7.71    7.68   0
   2  -2   5    1.32    7.31   0
  -2   2  -5   10.11    7.18   0
   2   2   5    9.76   10.25   0
  -2   2  -5   14.32    8.29   0
  -2  -2  -5   18.96    9.58   0
  -3   2  -5  410.19    9.25   0
   3   2   5  416.09    9.34   0
  -3   2  -5  410.60    9.37   0
  -3   2  -5  433.29   11.43   0
   3   2   5  417.14   14.50   0
  -3   2  -5  402.93   11.05   0
  -3  -2  -5  441.53   16.87   0
  -3  -2  -5  421.26    9.69   0
   4   2   5    7.52    7.56   0
  -4   2  -5    1.50   11.07   0
  -4   2  -5    3.29   11.55   0
  -4  -2  -5    9.66    8.02   0
  -4   2  -5   23.01    9.21   0
  -5   2  -5  284.32   14.58   0
   5   2   5  266.89    8.30   0
  -5   2  -5  287.19   16.13   0
  -5  -2  -5  266.82    8.38   0
  -5   2  -5  263.07    8.69   0
   6   2   5   42.57    7.87   0
   6  -2   5   51.93    9.46   0
  -6  -2  -5   50.50    9.62   0
  -6   2  -5   47.21    7.75   0
   7   2   5  574.81    9.95   0
   7  -2   5  588.25   12.04   0
  -7  -2  -5  580.63   10.33   0
  -7   2  -5  598.26   12.10   0
   8   2   5   98.68   10.73   0
  -8  -2  -5   95.43    8.94   0
  -8   2  -5   82.07   10.66   0
   9  -3  -5  205.79   12.51   0
   9   3  -5  188.79    9.36   0
  -9  -3   5  178.66   11.16   0
   9   3  -5  210.07   13.23   0
   9  -3  -5  195.21   12.63   0
   9  -3  -5  207.28   11.27   0
  -9   3   5  180.76    8.70   0
  -9  -3   5  213.39    9.02   0
  -8  -3   5  261.94    9.31   0
   8  -3  -5  277.61   11.77   0
   8   3  -5  272.07   10.36   0
   8  -3  -5  263.64   13.06   0
   8   3  -5  269.75   11.86   0
  -8   3   5  292.93    8.67   0
  -8  -3   5  289.03    8.76   0
   8  -3  -5  279.38    9.03   0
   7  -3  -5    6.94    8.96   0
  -7  -3   5   18.35    7.85   0
   7   3  -5   -4.58    7.48   0
   7  -3  -5   19.03   12.98   0
   7   3  -5   20.51   10.55   0
  -7   3   5   10.46    7.30   0
  -7  -3   5   15.69    9.12   0
   7  -3  -5   17.69    7.80   0
   6  -3  -5  578.33   12.18   0
   6  -3  -5  567.70   14.94   0
   6   3  -5  582.34   11.04   0
   6   3  -5  582.45   12.84   0
  -6   3   5  588.57    9.43   0
  -6  -3   5  585.85    9.25   0
  -6  -3   5  578.73    9.91   0
   6  -3  -5  579.45    9.64   0
   5  -3  -5   91.89    7.63   0
  -5   3   5   88.62    7.66   0
   5  -3  -5   80.09    9.60   0
  -5  -3   5   93.23   10.82   0
   5  -3  -5   89.34   10.78   0
   5   3  -5   97.99    9.54   0
   5   3  -5   90.88    7.92   0
  -5  -3   5   91.78    7.52   0
   4  -3  -5 1357.12   11.59   0
  -4  -3   5 1344.76   13.97   0
   4  -3  -5 1341.69   13.06   0
   4  -3  -5 1335.95   14.90   0
  -4   3   5 1404.54   12.05   0
   4   3  -5 1376.72   11.40   0
  -4  -3   5 1385.31   12.80   0
   4   3  -5 1366.59   13.59   0
   3  -3  -5  432.70    8.93   0
   3  -3  -5  448.40    9.54   0
   3  -3  -5  431.95   11.81   0
   3   3  -5  444.95   11.89   0
  -3   3   5  452.96    9.34   0
  -3  -3   5  441.57   11.33   0
  -3  -3   5  429.27    8.95   0
   3   3  -5  452.92    9.16   0
   2   3  -5 2884.08   15.45   0
  -2  -3   5 2993.94   16.38   0
   2  -3  -5 2920.38   18.17   0
   2  -3  -5 2928.47   16.25   0
  -2  -3   5 2908.48   16.03   0
   2   3  -5 3007.49   16.46   0
  -2   3   5 2927.13   15.55   0
   2  -3  -5 2854.26   17.19   0
   1  -3  -5  707.26   10.49   0
   1  -3  -5  722.48   10.22   0
   1   3  -5  740.62   11.47   0
  -1   3   5  728.04   10.79   0
  -1  -3   5  726.37   10.14   0
   1   3  -5  720.60   10.94   0
  -1   3   5  719.45   12.25   0
  -1  -3   5  722.28   10.82   0
   0  -3  -5  781.79   12.48   0
   0   3   5  808.69   10.71   0
   0   3  -5  804.31   10.71   0
   0   3  -5  781.10   10.77   0
   0   3   5  802.10   11.62   0
   0  -3   5  799.09   12.03   0
   0  -3  -5  749.52   11.91   0
   1   3   5   34.74    9.36   0
  -1   3  -5   43.25    9.71   0
  -1   3  -5   39.75    9.53   0
  -1   3  -5   37.36    8.50   0
   1   3   5   40.46    8.55   0
   1  -3   5   35.37    9.60   0
  -1  -3  -5   42.87    7.69   0
  -1  -3  -5   38.61    8.81   0
  -2   3  -5 1366.51   14.11   0
   2   3   5 1392.54   12.06   0
  -2   3  -5 1381.46   13.66   0
  -2   3  -5 1354.91   12.62   0
  -2   3  -5 1378.65   13.92   0
  -2  -3  -5 1437.46   17.80   0
  -2  -3  -5 1366.64   12.28   0
   2   3   5 1401.87   16.60   0
  -3   3  -5  171.66    8.23   0
  -3   3  -5  182.45    9.71   0
   3   3   5  170.44    7.91   0
  -3   3  -5  169.94    9.89   0
   3   3   5  181.85   13.00   0
  -3   3  -5  177.20    9.46   0
  -3  -3  -5  175.09   14.54   0
  -3  -3  -5  168.14    8.63   0
   4   3   5 1046.68   10.89   0
  -4   3  -5  981.72   12.46   0
  -4   3  -5 1075.05   14.41   0
  -4   3  -5  993.97   15.55   0
  -4  -3  -5 1006.34   12.47   0
  -4   3  -5 1005.30   12.52   0
   5   3   5   33.08    7.65   0
  -5   3  -5   28.82    9.04   0
  -5   3  -5   34.50   10.46   0
  -5   3  -5   39.01   11.34   0
  -5  -3  -5   36.91    7.61   0
  -5   3  -5   36.13    7.65   0
   6   3   5  290.14   10.38   0
  -6   3  -5  303.49   15.90   0
  -6  -3  -5  293.84    8.80   0
  -6   3  -5  258.85   10.63   0
  -6   3  -5  276.70   10.72   0
  -6   3  -5  291.72   14.49   0
   7   3   5   24.92    9.41   0
  -7   3  -5   16.82    9.83   0
  -7  -3  -5    9.48    7.74   0
  -7   3  -5   20.53    9.63   0
   8   3   5   24.37    8.35   0
  -8   3  -5   17.94   11.87   0
  -8  -3  -5   24.19   10.50   0
  -8   3  -5   21.51   10.45   0
   9   4  -5   18.79    8.18   0
  -9  -4   5   10.23    9.76   0
   9  -4  -5   19.78   14.02   0
  -9  -4   5   14.68    8.70   0
   9   4  -5   14.07    9.72   0
   9  -4  -5    6.14   13.79   0
  -9   4   5   12.21    7.94   0
   9  -4  -5   10.49    8.71   0
   8  -4  -5  279.53   13.44   0
  -8  -4   5  302.29   10.33   0
  -8  -4   5  305.05    9.31   0
   8   4  -5  283.36    8.93   0
   8   4  -5  291.23   10.04   0
   8  -4  -5  282.57   17.32   0
  -8   4   5  297.48    8.85   0
   8  -4  -5  299.66   11.17   0
   7  -4  -5 1008.47   15.30   0
  -7  -4   5 1020.48   12.14   0
   7   4  -5  981.68   13.85   0
   7   4  -5 1072.90   11.12   0
   7  -4  -5  974.61   16.35   0
  -7   4   5 1008.24   10.61   0
  -7  -4   5 1025.51   11.59   0
   7  -4  -5 1010.04   10.86   0
  -6  -4   5  267.65    8.20   0
   6  -4  -5  256.31   11.64   0
   6   4  -5  268.98   10.43   0
   6  -4  -5  245.88   12.18   0
  -6  -4   5  259.64    8.94   0
  -6   4   5  260.22    8.63   0
   6   4  -5  241.71    9.95   0
   6  -4  -5  287.54   10.95   0
  -5  -4   5  358.22   11.14   0
  -5  -4   5  366.18    8.40   0
   5  -4  -5  352.37   10.78   0
   5  -4  -5  347.67   11.78   0
  -5   4   5  362.92    8.64   0
   5   4  -5  337.49   12.40   0
   5   4  -5  364.07    8.64   0
   5  -4  -5  357.53    8.72   0
   4  -4  -5    7.45    7.87   0
  -4  -4   5    8.10    7.18   0
  -4  -4   5   18.23    8.12   0
  -4   4   5   22.90    8.01   0
   4   4  -5    7.54    9.05   0
   4  -4  -5   23.34   10.37   0
   4   4  -5   13.72    7.38   0
   4  -4  -5   13.46    8.27   0
   3   4  -5 2015.21   13.17   0
   3  -4  -5 1979.73   14.89   0
  -3  -4   5 2036.51   13.31   0
   3  -4  -5 1930.79   16.16   0
  -3   4   5 1982.27   14.27   0
   3   4  -5 2001.43   14.78   0
  -3  -4   5 1988.76   14.60   0
   3  -4  -5 1948.79   13.01   0
   2  -4  -5   48.03    8.20   0
   2   4  -5   37.56    7.55   0
  -2   4   5   33.49   10.23   0
  -2  -4   5   48.05    8.52   0
  -2   4   5   46.50    7.65   0
   2   4  -5   39.40    8.67   0
  -2  -4   5   35.86    7.36   0
   2  -4  -5   41.50    7.44   0
  -1   4   5 1094.37   11.73   0
  -1  -4   5 1080.13   11.87   0
   1   4  -5 1079.00   10.95   0
   1   4  -5 1059.84   11.94   0
  -1   4   5 1073.25   11.63   0
  -1  -4   5 1093.61   10.89   0
   1  -4  -5 1082.06   11.81   0
   1  -4  -5 1061.54   11.69   0
   0   4   5   -9.84    9.12   0
   0  -4   5   -7.25    7.72   0
   0   4  -5    1.41    7.94   0
   0   4  -5    0.67    7.46   0
   0   4   5    7.83    8.02   0
   0  -4   5   10.69    7.33   0
   0  -4  -5    2.72    8.00   0
   0  -4  -5   11.72    7.57   0
   1   4   5 1273.95   12.97   0
  -1   4  -5 1289.90   12.48   0
  -1   4  -5 1243.78   12.78   0
   1   4   5 1275.37   14.32   0
  -1   4  -5 1243.76   13.19   0
   1  -4   5 1332.27   12.32   0
  -1  -4  -5 1312.29   14.88   0
  -1  -4  -5 1236.05   11.69   0
   2   4   5   -0.78    7.79   0
  -2   4  -5   24.15    8.94   0
  -2   4  -5   15.44    9.17   0
   2   4   5    7.26   10.71   0
  -2   4  -5   12.62    6.94   0
  -2  -4  -5   11.84   11.64   0
  -2  -4  -5    8.38    8.05   0
  -2   4  -5    7.36    7.95   0
   3   4   5  447.48    8.63   0
  -3   4  -5  444.02   10.78   0
  -3   4  -5  470.87    9.53   0
  -3   4  -5  468.03   11.35   0
  -3  -4  -5  463.54   15.75   0
  -3   4  -5  456.05   11.13   0
  -3  -4  -5  432.03    9.14   0
   3   4   5  459.81   13.66   0
   4   4   5  290.64    8.60   0
  -4   4  -5  259.80    8.32   0
  -4   4  -5  270.17   10.84   0
  -4   4  -5  290.74   11.06   0
  -4  -4  -5  256.47    8.48   0
  -4   4  -5  265.23    8.63   0
   5   4   5  201.61    9.98   0
  -5   4  -5  202.84   10.04   0
  -5   4  -5  218.68   12.21   0
  -5   4  -5  217.71   10.60   0
  -5  -4  -5  217.33    8.12   0
  -5   4  -5  204.35    8.51   0
   6   4   5  294.22    8.75   0
  -6   4  -5  293.63   10.65   0
  -6   4  -5  312.88   12.69   0
  -6  -4  -5  279.60   10.49   0
  -6   4  -5  269.38   10.71   0
  -6   4  -5  301.75   12.45   0
   7   4   5  129.48    8.48   0
  -7   4  -5  140.30   12.98   0
  -7   4  -5  130.83   10.47   0
  -7   4  -5  134.03   14.18   0
  -7  -4  -5  135.33    8.69   0
  -7   4  -5  116.61   10.42   0
   8   4   5   -3.52   10.22   0
  -8   4  -5    8.67   12.34   0
  -8  -4  -5   14.90    8.67   0
  -8   4  -5   -0.35   12.13   0
  -9  -5   5   16.00    8.50   0
   9   5  -5    2.93   10.00   0
  -9   5   5    2.44    8.24   0
  -9  -5   5   12.61    8.25   0
   9  -5  -5    3.36    8.68   0
   9   5  -5    6.53   10.11   0
   8  -5  -5  160.42   14.18   0
  -8  -5   5  169.48   10.89   0
   8   5  -5  180.16    8.49   0
  -8   5   5  149.64    8.59   0
  -8  -5   5  178.91   10.20   0
   8   5  -5  163.01    9.46   0
   8  -5  -5  158.95   14.72   0
   8  -5  -5  162.12    8.93   0
   7  -5  -5  350.48   12.72   0
  -7  -5   5  405.42    9.49   0
  -7   5   5  365.60    9.20   0
   7  -5  -5  364.26   15.04   0
   7   5  -5  382.15    8.77   0
   7   5  -5  379.55   11.81   0
   7  -5  -5  390.18   10.97   0
  -7  -5   5  382.62    8.96   0
   6  -5  -5  104.05    9.80   0
  -6  -5   5  108.36    8.78   0
  -6  -5   5  109.00    7.45   0
  -6   5   5  109.34    8.14   0
   6   5  -5  120.58   11.15   0
   6   5  -5  118.02    7.59   0
   6  -5  -5   99.87    8.59   0
   6  -5  -5  102.16   11.92   0
   5  -5  -5   25.31    9.20   0
   5  -5  -5   22.78   10.10   0
  -5  -5   5   45.49    8.15   0
  -5   5   5   21.60    7.51   0
  -5  -5   5   12.56    7.08   0
   5   5  -5   29.98    8.70   0
   5   5  -5   18.12    7.28   0
   5  -5  -5    7.52    7.84   0
   4   5  -5   16.21    7.07   0
  -4  -5   5   20.43    7.98   0
  -4   5   5    6.84    7.28   0
   4  -5  -5   18.44    9.90   0
   4   5  -5    7.91    8.77   0
  -4  -5   5   18.85    7.02   0
   4  -5  -5   17.48    9.23   0
   4  -5  -5   12.05    9.09   0
   3  -5  -5  297.29   11.12   0
   3   5  -5  322.70    8.44   0
  -3  -5   5  305.09    9.49   0
  -3   5   5  297.17    8.41   0
   3   5  -5  294.28   10.13   0
  -3  -5   5  303.98    8.05   0
   3  -5  -5  310.03   10.19   0
   3  -5  -5  280.18   10.65   0
  -2  -5   5   14.82    7.56   0
  -2   5   5   13.49    7.95   0
   2   5  -5   13.57    7.80   0
  -2  -5   5   23.05    8.69   0
  -2   5   5    9.88    7.88   0
   2   5  -5   17.54    8.89   0
   2  -5  -5   18.35    9.39   0
   2  -5  -5    9.25    7.94   0
  -1   5   5   19.55    7.91   0
  -1  -5   5   19.75    8.08   0
  -1   5   5    7.02    8.14   0
   1   5  -5   10.93   10.33   0
   1   5  -5   13.16    7.29   0
  -1  -5   5   19.22    7.19   0
   1  -5  -5    7.42   10.01   0
   1  -5  -5   17.92    8.03   0
   0  -5   5  315.20    8.65   0
   0   5   5  313.06    8.82   0
   0  -5   5  297.83    9.23   0
   0   5   5  319.26    9.24   0
   0   5  -5  314.61    8.64   0
   0   5  -5  306.63    9.57   0
   0  -5  -5  316.67   11.18   0
   0  -5  -5  308.75   10.52   0
  -1   5  -5   -3.16    9.22   0
   1   5   5    4.20    7.91   0
  -1   5  -5   15.18    8.39   0
   1   5   5    3.61    7.80   0
  -1  -5  -5   13.29   10.27   0
  -1   5  -5    3.31    7.40   0
  -1  -5  -5   14.28    7.78   0
   2   5   5   29.45    7.69   0
  -2   5  -5   29.80    9.08   0
  -2   5  -5   32.31    8.87   0
  -2   5  -5   38.24    7.91   0
   2   5   5   27.71    9.61   0
  -2  -5  -5   22.93    9.84   0
  -2  -5  -5   21.33    9.54   0
  -2   5  -5   26.14    8.54   0
   3   5   5  129.53    7.68   0
  -3   5  -5  118.68    9.50   0
  -3   5  -5  118.47    9.60   0
  -3   5  -5  113.18    9.93   0
  -3  -5  -5  113.50   13.52   0
   3   5   5  112.22   11.96   0
  -3  -5  -5  111.25    7.76   0
  -3   5  -5  113.38    7.92   0
  -4   5  -5  190.06   10.29   0
   4   5   5  188.66    8.50   0
  -4   5  -5  197.56   10.12   0
   4   5   5  191.35   16.34   0
  -4   5  -5  176.60    9.82   0
  -4  -5  -5  188.26    8.25   0
  -4   5  -5  174.87   10.20   0
   5   5   5   22.00    7.70   0
  -5   5  -5    8.63    9.15   0
  -5   5  -5   11.53    9.72   0
  -5   5  -5   11.34    9.46   0
  -5  -5  -5    9.93    7.73   0
  -5   5  -5   15.37    9.28   0
   6   5   5  237.26   10.47   0
  -6   5  -5  255.32   11.05   0
  -6  -5  -5  245.66    8.71   0
  -6   5  -5  272.78   11.47   0
  -6   5  -5  255.18   12.14   0
  -6   5  -5  274.77   12.76   0
  -7   5  -5    8.69   11.07   0
   7   5   5    0.52    8.21   0
  -7  -5  -5    3.35    8.53   0
  -7   5  -5    6.54   11.96   0
  -7   5  -5    4.50   11.18   0
  -7   5  -5   -1.07   10.28   0
  -9  -6   5  120.41    9.03   0
  -9  -6   5  132.32    9.40   0
   9   6  -5  124.86    8.86   0
  -9   6   5  141.34    8.68   0
   9   6  -5  129.91   10.19   0
   9  -6  -5  118.26    8.90   0
  -8  -6   5  114.64    8.39   0
  -8  -6   5  138.91    9.20   0
  -8   6   5  143.66    8.62   0
   8   6  -5  126.19   10.02   0
   8   6  -5  129.31    9.67   0
   8  -6  -5  150.46    8.77   0
  -7  -6   5  289.46    8.55   0
  -7  -6   5  298.97    9.35   0
  -7   6   5  305.21   10.39   0
   7  -6  -5  281.42   17.03   0
   7   6  -5  308.27   11.44   0
   7   6  -5  289.96   10.03   0
   7  -6  -5  302.27    9.13   0
   7  -6  -5  286.10   15.59   0
  -6  -6   5   18.36    7.16   0
   6  -6  -5   29.84   11.73   0
  -6  -6   5   35.55    8.51   0
  -6   6   5   28.64    7.49   0
   6   6  -5   29.58    8.68   0
   6  -6  -5   30.65    9.92   0
   6   6  -5   14.01    8.97   0
   6  -6  -5   22.39   10.55   0
   5  -6  -5   29.85   10.21   0
  -5   6   5   29.84    9.38   0
  -5  -6   5    9.86    9.82   0
   5   6  -5   20.16    8.89   0
   5  -6  -5   43.85   10.10   0
   5  -6  -5   21.42    9.07   0
   5   6  -5   31.40    7.39   0
  -5  -6   5   18.55    7.58   0
  -4  -6   5  446.66    9.62   0
   4   6  -5  422.33   10.03   0
  -4  -6   5  453.39    8.62   0
   4  -6  -5  433.97   11.68   0
  -4   6   5  449.20    8.82   0
   4   6  -5  428.79   11.83   0
   4  -6  -5  459.84    9.35   0
   4  -6  -5  429.92   11.32   0
  -3   6   5  420.89    8.84   0
  -3  -6   5  420.03    9.48   0
   3   6  -5  402.91    8.29   0
  -3  -6   5  414.98    8.47   0
   3   6  -5  413.64    9.69   0
   3  -6  -5  411.43   10.77   0
   3  -6  -5  402.50   11.23   0
  -2   6   5   -1.41    7.17   0
  -2   6   5   64.56   10.82   0
  -2  -6   5    5.84    8.32   0
   2   6  -5    1.14    7.32   0
   2   6  -5    7.73    8.65   0
   2  -6  -5    8.28    9.03   0
   2  -6  -5    5.07    7.70   0
  -2  -6   5    6.85    7.18   0
  -1   6   5 1062.52   12.65   0
  -1  -6   5 1103.01   11.84   0
  -1   6   5 1083.07   11.51   0
  -1  -6   5 1111.06   10.83   0
   1   6  -5 1102.85   12.20   0
   1   6  -5 1096.11   10.44   0
   1  -6  -5 1125.08   13.31   0
   1  -6  -5 1041.16   11.61   0
   0  -6   5   64.83    8.48   0
   0   6   5   54.21   10.06   0
   0   6   5   57.20    7.94   0
   0   6  -5   69.24    8.02   0
   0   6  -5   64.06   10.79   0
   0  -6  -5   62.65    9.38   0
   0   6  -5   51.07    7.92   0
   0  -6  -5   54.51   10.39   0
   1  -6   5  681.61   10.22   0
   1   6   5  670.31   11.38   0
   1   6   5  685.13   12.59   0
  -1   6  -5  664.02   10.22   0
  -1   6  -5  648.64   10.71   0
  -1  -6  -5  691.96   12.95   0
  -1  -6  -5  643.85   10.04   0
  -1   6  -5  676.62   11.70   0
   2   6   5  528.28    8.97   0
  -2   6  -5  554.34    9.49   0
  -2   6  -5  542.60   11.26   0
   2   6   5  550.34   12.49   0
  -2   6  -5  517.90   10.72   0
  -2   6  -5  543.55   11.72   0
  -2  -6  -5  544.50   12.32   0
  -2  -6  -5  527.58    9.28   0
   3   6   5  569.57    9.21   0
  -3   6  -5  540.69   11.28   0
  -3   6  -5  580.96   10.73   0
  -3  -6  -5  588.29   14.12   0
  -3   6  -5  559.65   11.78   0
   3   6   5  541.35   13.52   0
  -3   6  -5  552.73    9.30   0
  -3  -6  -5  556.08    9.34   0
  -4   6  -5    7.39    8.97   0
   4   6   5   16.65    7.35   0
  -4   6  -5    4.10    9.28   0
  -4   6  -5    5.42    9.64   0
  -4   6  -5   14.75    9.15   0
   4   6   5    9.20   12.94   0
  -4  -6  -5   15.94    7.64   0
   5   6   5  372.08    9.21   0
  -5   6  -5  395.24   11.09   0
  -5   6  -5  343.22   11.36   0
  -5   6  -5  368.66    9.40   0
  -5  -6  -5  328.48    8.99   0
  -5   6  -5  346.30   11.13   0
   6   6   5   40.77    8.33   0
  -6   6  -5   52.97   10.14   0
  -6   6  -5   39.42   10.24   0
  -6  -6  -5   53.59    8.38   0
  -6   6  -5   46.40    9.92   0
  -6   6  -5   46.55    9.85   0
   7   6   5  108.53    8.60   0
  -7   6  -5   96.35   12.68   0
  -7  -6  -5   94.76    8.99   0
  -7   6  -5  101.88   10.61   0
  -7   6  -5  117.96   12.23   0
  -7   6  -5  114.85   11.29   0
  -8  -7   5   91.80    9.21   0
  -8   7   5   89.56    8.51   0
   8   7  -5   89.54    8.22   0
   8   7  -5   79.08   11.65   0
   8  -7  -5   90.75    8.65   0
  -8  -7   5   92.08    8.40   0
  -7   7   5   55.75    7.92   0
   7  -7  -5   52.11   19.48   0
   7   7  -5   53.67    8.86   0
  -7  -7   5   57.72    7.88   0
   7  -7  -5   64.88    9.98   0
   7   7  -5   53.09    7.74   0
   7  -7  -5   52.83   17.23   0
  -7  -7   5   52.92    8.73   0
  -6   7   5  662.55   11.25   0
  -6  -7   5  691.52   10.50   0
   6  -7  -5  653.45   16.82   0
   6   7  -5  627.33   10.77   0
  -6  -7   5  687.28    9.67   0
   6  -7  -5  711.47    9.99   0
   6  -7  -5  638.62   16.60   0
   6   7  -5  687.37    9.52   0
   5   7  -5   20.19    8.79   0
  -5   7   5    2.45    8.94   0
   5  -7  -5    9.54   11.14   0
  -5  -7   5   23.18    8.06   0
   5   7  -5   15.43    8.45   0
   5  -7  -5   16.67    8.98   0
  -5  -7   5   20.39    7.23   0
   5  -7  -5    8.15   11.27   0
  -4  -7   5  689.81    9.45   0
   4   7  -5  671.53    9.51   0
   4  -7  -5  636.64   12.50   0
  -4  -7   5  693.83   10.11   0
   4   7  -5  669.01   10.54   0
   4  -7  -5  705.90   11.31   0
   4  -7  -5  638.99   13.00   0
  -4   7   5  681.30    9.70   0
  -3   7   5   30.27    9.33   0
  -3   7   5   28.16    7.52   0
  -3  -7   5   40.43    8.26   0
   3   7  -5   34.70    7.25   0
  -3  -7   5   41.92    7.08   0
   3   7  -5   28.40   10.45   0
   3  -7  -5   33.96    7.85   0
   3  -7  -5   31.10    9.60   0
  -2   7   5 1348.22   12.59   0
  -2   7   5 1344.48   11.74   0
  -2  -7   5 1387.03   12.44   0
   2   7  -5 1375.12   12.79   0
   2   7  -5 1326.00   10.73   0
   2  -7  -5 1402.96   12.00   0
   2  -7  -5 1272.65   13.98   0
  -2  -7   5 1329.58   10.88   0
  -1   7   5   41.33    9.26   0
  -1   7   5   45.81    8.51   0
   1   7  -5   48.24    8.89   0
  -1  -7   5   38.73   10.32   0
   1  -7  -5   50.76   10.12   0
   1   7  -5   57.44    8.67   0
   1  -7  -5   66.14    9.38   0
   0  -7   5 2372.47   14.82   0
   0   7   5 2406.07   14.70   0
   0   7  -5 2386.52   14.75   0
   0   7   5 2441.53   15.23   0
   0   7  -5 2354.07   15.19   0
   0  -7  -5 2503.27   15.26   0
   0  -7  -5 2350.38   14.75   0
   0   7  -5 2472.70   13.84   0
   1   7   5  236.25   10.22   0
  -1   7  -5  244.71    8.67   0
   1   7   5  240.92   11.34   0
   1  -7   5  229.70    8.85   0
  -1   7  -5  229.57    9.35   0
  -1   7  -5  235.20    8.74   0
  -1  -7  -5  236.61   10.79   0
  -1  -7  -5  237.18    8.52   0
   2   7   5  789.76   10.31   0
   2   7   5  800.77   14.00   0
  -2   7  -5  751.22   11.89   0
  -2   7  -5  791.05   11.37   0
  -2   7  -5  798.31   11.01   0
  -2  -7  -5  798.09   12.55   0
  -2   7  -5  768.25   10.22   0
  -2  -7  -5  777.30   11.49   0
   3   7   5  254.88    8.26   0
  -3   7  -5  260.64   10.19   0
   3   7   5  283.18   12.14   0
  -3   7  -5  289.29    8.61   0
  -3  -7  -5  270.09   12.46   0
  -3   7  -5  259.33   10.92   0
  -3   7  -5  270.16   10.07   0
  -3  -7  -5  270.23    8.38   0
   4   7   5  155.49    8.25   0
  -4   7  -5  153.72   10.06   0
  -4   7  -5  157.05   10.56   0
  -4   7  -5  177.03   10.23   0
   4   7   5  162.56   12.70   0
  -4   7  -5  175.97    8.18   0
  -4  -7  -5  164.04    9.82   0
   5   7   5   24.07    7.76   0
  -5   7  -5   25.77   11.45   0
  -5   7  -5   36.90    9.80   0
  -5   7  -5   31.56    9.64   0
  -5  -7  -5   32.84    8.00   0
  -5   7  -5   16.59    9.42   0
   6   7   5  211.68    8.67   0
  -6   7  -5  227.98   11.29   0
  -6   7  -5  201.70   11.41   0
  -6  -7  -5  192.63    8.80   0
  -6   7  -5  202.61   11.00   0
  -6   7  -5  208.01   12.31   0
   7   7   5   13.46   10.81   0
  -7   7  -5   -0.13   10.91   0
  -7   7  -5    5.20   12.86   0
  -7  -7  -5    2.95    9.03   0
  -7   7  -5    7.86   12.01   0
  -7   7  -5   10.90   10.08   0
  -8  -8   5  159.53    9.28   0
  -8   8   5  139.19    8.66   0
  -8  -8   5  152.62    8.92   0
   8  -8  -5  136.30    8.97   0
   8   8  -5  137.78    9.94   0
   8   8  -5  119.72   10.56   0
   7  -8  -5   40.43    7.93   0
  -7   8   5   54.47    7.91   0
  -7  -8   5   66.57    9.14   0
   7   8  -5   54.30    9.22   0
   7   8  -5   46.43    7.70   0
  -7  -8   5   32.92    7.79   0
  -6   8   5   91.25    7.99   0
  -6  -8   5   77.85    8.85   0
   6   8  -5  100.31    8.91   0
   6  -8  -5   99.40    7.99   0
   6  -8  -5   76.68   14.61   0
   6  -8  -5   84.32   13.44   0
  -6  -8   5   77.49    7.60   0
   6   8  -5   94.65    9.21   0
   5   8  -5  324.89    8.23   0
  -5  -8   5  336.53   11.21   0
   5  -8  -5  310.50   12.82   0
  -5  -8   5  336.39    7.96   0
   5   8  -5  339.19    9.78   0
   5  -8  -5  339.12    8.80   0
   5  -8  -5  315.08   13.42   0
  -5   8   5  322.59    8.57   0
  -4  -8   5   15.45    7.93   0
   4  -8  -5   -2.66    9.71   0
  -4  -8   5   -1.10    7.16   0
  -4   8   5   11.03    9.22   0
   4   8  -5   14.15    7.02   0
   4   8  -5    1.81    7.98   0
   4  -8  -5   -8.56    8.81   0
   4  -8  -5    6.54   10.06   0
  -3   8   5   90.68    8.14   0
  -3   8   5  115.79   10.20   0
  -3  -8   5  107.80    8.54   0
   3   8  -5  112.74    7.31   0
   3   8  -5  117.67   10.93   0
   3  -8  -5   94.30    7.91   0
   3  -8  -5  106.42   10.65   0
  -2   8   5   43.44    7.53   0
  -2   8   5   24.88   10.15   0
   2   8  -5   46.10    7.19   0
   2   8  -5   42.21   10.51   0
  -2  -8   5   38.31    8.49   0
   2  -8  -5   36.37    8.24   0
   2   8  -5   50.59    6.96   0
   2  -8  -5   25.74   10.24   0
  -1   8   5  414.27   10.72   0
  -1   8   5  421.55    9.72   0
  -1  -8   5  403.37    9.76   0
   1   8  -5  416.91    9.99   0
   1   8  -5  432.65    9.04   0
   1  -8  -5  430.23    9.20   0
   1  -8  -5  394.50    9.46   0
   1   8  -5  405.40    8.59   0
   0   8  -5    9.88    7.32   0
   0   8   5  -17.73    7.72   0
   0   8   5  -12.41    7.99   0
   0  -8   5   10.32    8.10   0
   0   8  -5   -4.46    7.52   0
   0   8  -5    7.10   10.03   0
   0  -8  -5   11.88    7.78   0
   0  -8  -5    8.28    7.64   0
   1   8   5   14.19    7.67   0
   1   8   5   40.32   10.50   0
  -1   8  -5    7.34    7.45   0
   1  -8   5    7.56    8.14   0
  -1   8  -5    8.14    7.23   0
  -1   8  -5   25.08   10.21   0
  -1  -8  -5    5.92    7.94   0
  -1  -8  -5   36.12    8.19   0
   2   8   5  114.60    9.97   0
   2   8   5  134.00    9.82   0
  -2   8  -5  118.39    7.83   0
  -2   8  -5  117.76    7.75   0
  -2  -8  -5  123.68    9.77   0
  -2  -8  -5  117.43    8.42   0
  -2   8  -5  126.20    8.37   0
  -3  -8  -5  178.94   10.32   0
  -3   8  -5  180.87    9.94   0
   3   8   5  191.95   11.96   0
  -3   8  -5  167.69   10.40   0
  -3   8  -5  179.68    8.63   0
  -3   8  -5  188.36   10.00   0
  -3  -8  -5  179.14    8.27   0
   3   8   5  187.87    8.26   0
  -4   8  -5  494.29   11.81   0
  -4   8  -5  501.49   12.11   0
  -4   8  -5  581.92   10.10   0
  -4   8  -5  506.39   11.02   0
   4   8   5  501.80   15.42   0
  -4  -8  -5  494.38    9.49   0
   4   8   5  529.56   10.82   0
   5   8   5  199.84   15.82   0
   5   8   5  199.26   15.90   0
  -5   8  -5  189.42   11.24   0
  -5   8  -5  228.26    9.16   0
  -5   8  -5  190.05    8.94   0
  -5  -8  -5  195.98    8.92   0
  -5   8  -5  193.04   10.86   0
   5   8   5  201.22    8.98   0
  -6   8  -5    6.32    8.67   0
  -6   8  -5   -3.61   12.40   0
  -6  -8  -5   -8.73    8.88   0
  -6   8  -5    9.05    8.31   0
  -6   8  -5   -0.50   11.74   0
   6   8   5   17.65    8.56   0
  -7   9   5   28.37    8.37   0
  -7  -9   5   37.11    9.21   0
   7  -9  -5   27.34    8.31   0
   7   9  -5   22.52    9.37   0
   7   9  -5   36.23    7.93   0
   6   9  -5  157.32    7.85   0
  -6   9   5  139.22    8.41   0
  -6  -9   5  149.45    9.24   0
   6  -9  -5  126.42   16.76   0
   6   9  -5  138.67    9.32   0
   6  -9  -5  141.52    8.34   0
   6  -9  -5  131.80   15.72   0
   5   9  -5   47.24    9.02   0
  -5   9   5   65.23    7.62   0
   5  -9  -5   53.45   11.25   0
  -5  -9   5   33.21    8.61   0
   5   9  -5   64.31    8.50   0
   5  -9  -5   70.77    7.92   0
   5  -9  -5   48.22   13.84   0
  -4   9   5  114.31    9.73   0
   4   9  -5  106.52    7.78   0
  -4  -9   5  120.06    8.51   0
   4   9  -5  112.03    9.20   0
   4  -9  -5  116.48    7.60   0
   4   9  -5  118.01    8.75   0
   4  -9  -5  116.43   10.75   0
  -3   9   5   73.07    7.87   0
  -3   9   5   86.99    8.13   0
  -3  -9   5   96.46    8.56   0
   3   9  -5   89.23    7.31   0
   3   9  -5   86.67    8.97   0
   3  -9  -5   84.21    7.97   0
   3  -9  -5   83.92   10.31   0
   3   9  -5   86.70    7.30   0
  -2   9   5   45.13    7.52   0
  -2   9   5   38.52   10.24   0
   2   9  -5   43.83    7.06   0
  -2  -9   5   58.01    8.49   0
   2   9  -5   49.96    8.54   0
   2  -9  -5   46.03    7.82   0
   2   9  -5   39.05    7.00   0
   2  -9  -5   51.33    8.05   0
  -1   9   5   73.24    9.80   0
  -1   9   5   77.56    8.30   0
  -1  -9   5   74.57    8.50   0
   1   9  -5   84.06    8.48   0
   1  -9  -5   67.63    7.78   0
   1  -9  -5   93.65   10.09   0
   1   9  -5   69.83    8.49   0
   1   9  -5   83.52    7.29   0
   0   9   5    7.62    7.54   0
   0   9  -5   10.67    7.59   0
   0   9   5   29.38   10.42   0
   0  -9   5   16.52    9.88   0
   0   9  -5    8.75    7.40   0
   0   9  -5   18.03    8.42   0
   0  -9  -5   21.07    7.77   0
   0  -9  -5   14.51    8.13   0
   1   9   5  213.72    8.17   0
   1   9   5  222.54    9.64   0
   1  -9   5  219.35    8.70   0
  -1   9  -5  222.97    9.89   0
  -1  -9  -5  241.12   10.07   0
  -1   9  -5  206.55   10.51   0
  -1  -9  -5  204.60    8.45   0
  -1   9  -5  233.12    8.10   0
   2   9   5  109.96    9.99   0
   2   9   5  113.63   11.65   0
  -2  -9  -5  119.46    8.26   0
  -2   9  -5  113.10    7.89   0
  -2   9  -5  120.64    7.91   0
  -2   9  -5  116.33   10.82   0
  -2  -9  -5  112.51    8.44   0
   3   9   5   13.48   13.13   0
  -3   9  -5    9.27    9.37   0
  -3  -9  -5   -2.78    9.46   0
  -3   9  -5   -9.85   10.29   0
  -3   9  -5    0.52    9.31   0
  -3   9  -5    8.21    9.31   0
  -3  -9  -5    0.13    8.24   0
   3   9   5  -11.14    8.13   0
  -4   9  -5  211.83   10.82   0
  -4   9  -5  217.89   11.43   0
   4   9   5  224.34   14.74   0
  -4   9  -5  204.58   10.33   0
  -4   9  -5  222.25    9.03   0
  -4  -9  -5  218.37    8.91   0
   4   9   5  205.99    9.03   0
  -5   9  -5    0.59   11.33   0
   5   9   5    8.27   12.49   0
  -5   9  -5   -1.83   10.28   0
   5   9   5    0.41   12.49   0
  -5   9  -5    4.15    8.53   0
  -5   9  -5    4.36    8.35   0
  -5  -9  -5    8.49    8.67   0
   5   9   5   10.09    8.54   0
  -6   9  -5  262.83   15.58   0
  -6   9  -5  345.18   12.58   0
  -6  -9  -5  321.39   10.41   0
  -6   9  -5  208.72   10.53   0
  -6   9  -5  302.28   14.76   0
   6   9   5  282.12   11.81   0
  -7 -10   5   52.13   11.33   0
  -7  10   5   38.62    8.40   0
   7 -10  -5   40.42    8.04   0
   7  10  -5   53.64    9.54   0
   7  10  -5   48.13    8.31   0
   7  10  -5   49.30    8.21   0
   6  10  -5   39.32    7.59   0
   6  10  -5   44.96    7.78   0
  -6  10   5   45.67   10.04   0
  -6 -10   5   41.06    9.14   0
   6 -10  -5   -0.03   18.00   0
   6 -10  -5   48.76    7.82   0
   6 -10  -5   -2.19   19.37   0
   6  10  -5   62.57    9.26   0
  -5  10   5  440.00    9.50   0
   5  10  -5  445.23    9.39   0
   5 -10  -5  427.73   14.04   0
  -5 -10   5  466.81   10.07   0
   5  10  -5  437.14    9.40   0
   5 -10  -5  465.07    9.29   0
   5  10  -5  440.47   10.22   0
   5 -10  -5  443.94   16.24   0
   4  10  -5    9.34    7.36   0
  -4  10   5    3.62    8.01   0
  -4 -10   5   13.00   10.42   0
   4  10  -5    7.82    7.27   0
   4 -10  -5   -2.20    9.28   0
   4  10  -5   -2.02    8.44   0
   4 -10  -5   14.49   12.00   0
  -3  10   5  473.44    9.52   0
  -3  10   5  455.05   11.32   0
  -3 -10   5  489.26   10.00   0
   3  10  -5  444.32    8.75   0
   3 -10  -5  459.33    9.21   0
   3  10  -5  477.47   10.03   0
   3  10  -5  450.87    8.91   0
   3 -10  -5  449.06   12.56   0
  -2  10   5  128.94    9.94   0
  -2  10   5  139.31    8.53   0
   2  10  -5  131.45    7.67   0
  -2 -10   5  148.24   10.46   0
   2 -10  -5  135.74    8.26   0
   2  10  -5  121.78    8.46   0
   2 -10  -5  140.46   11.11   0
   2  10  -5  120.22    7.66   0
  -1  10   5 1055.30   12.68   0
  -1  10   5 1058.76   11.26   0
  -1 -10   5 1075.44   11.58   0
   1  10  -5 1026.02   11.72   0
   1 -10  -5 1092.60   12.35   0
   1  10  -5 1071.61   13.30   0
   1 -10  -5 1025.81   11.77   0
   1  10  -5 1009.38   10.47   0
   0  10   5  283.58    9.20   0
   0  10   5  307.94    9.87   0
   0  10  -5  275.48    8.43   0
   0 -10   5  286.25   11.11   0
   0  10  -5  294.59    8.46   0
   0 -10  -5  306.50   10.20   0
   0  10  -5  319.84    9.19   0
   0 -10  -5  285.09    9.68   0
   1  10   5  469.81    9.00   0
   1  10   5  466.47   10.71   0
   1 -10   5  421.63   11.31   0
  -1  10  -5  454.92    9.03   0
  -1  10  -5  447.55    9.04   0
  -1  10  -5  466.24   11.76   0
  -1 -10  -5  436.93    9.77   0
  -1 -10  -5  473.38    9.76   0
   2  10   5   91.92    8.14   0
   2  10   5   87.14   12.29   0
  -2 -10  -5   77.17   10.16   0
  -2  10  -5   76.60    7.94   0
  -2  10  -5   89.39    7.75   0
  -2  10  -5   84.05   11.21   0
  -2 -10  -5   80.02    8.35   0
   3  10   5  547.62   14.10   0
  -3  10  -5  493.19   11.77   0
  -3 -10  -5  506.19   12.00   0
  -3  10  -5  512.26   12.32   0
  -3  10  -5  474.53    9.50   0
  -3  10  -5  534.64    9.74   0
  -3 -10  -5  496.06   10.16   0
   3  10   5  513.28    9.85   0
  -4  10  -5    9.00   11.44   0
   4  10   5   15.97   12.45   0
  -4  10  -5    6.52   10.30   0
  -4  10  -5   -6.64    8.08   0
  -4  10  -5   10.17    9.76   0
  -4 -10  -5    8.10    8.60   0
   4  10   5    7.71    9.56   0
   4  10   5   -1.62    8.39   0
  -5  10  -5  269.57   13.87   0
  -5  10  -5  301.05   14.80   0
   5  10   5  199.02   12.97   0
  -5 -10  -5  315.54   10.19   0
  -5  10  -5  335.25    9.92   0
  -5  10  -5  322.15   12.17   0
   5  10   5   56.59   11.53   0
   5  10   5  341.03   11.71   0
   6  11  -5   71.47    8.47   0
   6  11  -5   70.60    8.36   0
  -6  11   5   60.55    8.57   0
  -6 -11   5   64.67    9.52   0
   6 -11  -5   72.22    8.40   0
   6  11  -5   60.13    9.48   0
   5 -11  -5   97.62   13.56   0
  -5  11   5   94.96   10.51   0
   5  11  -5   77.57    9.75   0
   5 -11  -5   96.94   13.52   0
  -5 -11   5  120.13    9.36   0
   5  11  -5   95.21    8.15   0
   5 -11  -5  100.61    8.49   0
   5  11  -5  119.95    9.58   0
  -4  11   5  358.20    9.33   0
   4  11  -5  375.51    8.61   0
  -4 -11   5  371.52    9.72   0
   4  11  -5  374.12    8.76   0
   4 -11  -5  375.03   10.76   0
   4  11  -5  361.75   11.49   0
   4 -11  -5  390.31   17.46   0
  -3  11   5   20.29    8.20   0
  -3  11   5    3.24    9.75   0
  -3 -11   5   24.77    8.47   0
   3 -11  -5   17.47    7.62   0
   3  11  -5    9.90    8.68   0
   3  11  -5   19.71    7.46   0
   3 -11  -5   13.03   12.35   0
   3  11  -5   13.64    7.78   0
  -2  11   5  318.10    9.09   0
  -2  11   5  319.56   10.97   0
   2  11  -5  336.90    8.29   0
  -2 -11   5  345.41    9.83   0
   2 -11  -5  337.49    8.66   0
   2  11  -5  333.64    9.69   0
   2 -11  -5  339.04   11.21   0
   2  11  -5  322.95    9.82   0
   1  11  -5   15.46    7.32   0
  -1  11   5   15.00    7.90   0
  -1  11   5   14.96    8.46   0
   1  11  -5    9.71    7.19   0
  -1 -11   5   -2.15   10.58   0
   1 -11  -5   10.35    7.80   0
   1  11  -5    6.02    8.32   0
   1 -11  -5   19.68   10.87   0
   0  11   5  328.41    9.27   0
   0  11   5  348.47    9.67   0
   0  11  -5  334.01    8.78   0
   0 -11   5  338.50    9.61   0
   0  11  -5  333.22    8.72   0
   0 -11  -5  346.63    9.04   0
   0  11  -5  346.07    9.54   0
   0 -11  -5  330.48   12.15   0
   1  11   5   49.99    8.19   0
   1  11   5   50.16    9.31   0
   1 -11   5   60.73    8.18   0
  -1  11  -5   59.82    7.74   0
  -1 -11  -5   52.79    8.42   0
  -1  11  -5   64.15    8.00   0
  -1  11  -5   58.78    8.21   0
  -1 -11  -5   56.85    8.42   0
   2  11   5  111.21    8.48   0
   2  11   5  132.99   10.15   0
  -2 -11  -5  119.95   10.38   0
   2 -11   5  126.50   10.37   0
  -2  11  -5  135.30    8.01   0
  -2  11  -5  120.15    8.17   0
  -2  11  -5  122.96   10.59   0
  -2 -11  -5  121.81    9.42   0
   3  11   5   59.40   13.01   0
  -3  11  -5   32.59   10.19   0
  -3 -11  -5   42.06   10.11   0
  -3  11  -5   42.20    8.24   0
  -3  11  -5   42.11   10.70   0
  -3  11  -5   45.37    8.08   0
  -3 -11  -5   38.58   11.15   0
   3  11   5   48.38    8.29   0
   4  11   5  117.14   10.67   0
  -4  11  -5   95.87   10.56   0
   4  11   5   84.25   12.64   0
  -4  11  -5   88.78    8.84   0
  -4  11  -5  113.77   12.56   0
  -4 -11  -5  103.96   11.39   0
  -4  11  -5  102.25    8.73   0
   4  11   5  114.01    8.93   0
  -5  12   5   16.79    8.50   0
   5 -12  -5    5.19   12.57   0
   5  12  -5    2.59    8.45   0
   5  12  -5   -3.21    9.89   0
  -5 -12   5    9.99    9.01   0
   5 -12  -5    8.46    8.19   0
   5 -12  -5    2.46   14.94   0
   5  12  -5   12.11   11.12   0
  -4  12   5   20.13    8.68   0
  -4  12   5   19.53   11.53   0
   4  12  -5   24.12    7.87   0
  -4 -12   5   33.14    8.75   0
   4  12  -5   -3.02    7.68   0
   4 -12  -5   28.85    8.28   0
   4 -12  -5    5.82   12.65   0
   4  12  -5   22.85    9.01   0
  -3  12   5   36.08    8.50   0
  -3  12   5   50.84   10.38   0
  -3 -12   5   53.80    8.68   0
   3 -12  -5   49.58    7.79   0
   3  12  -5   54.08    8.61   0
   3 -12  -5   63.63   14.97   0
   3  12  -5   53.07    7.87   0
   3  12  -5   37.63    8.14   0
  -2  12   5  151.79    9.11   0
  -2  12   5  158.35   10.71   0
  -2 -12   5  162.12   10.86   0
   2  12  -5  147.22    8.21   0
   2 -12  -5  145.78    8.37   0
   2  12  -5  147.66    8.67   0
   2 -12  -5  163.79   13.82   0
   2  12  -5  165.68    8.15   0
   1  12  -5   -4.80    7.74   0
  -1  12   5    7.72    9.95   0
  -1  12   5    9.50    8.48   0
  -1 -12   5   10.38   10.37   0
   1  12  -5    7.90    7.88   0
   1 -12  -5   12.60    7.78   0
   1  12  -5   21.71   10.44   0
   1 -12  -5    0.71   12.66   0
   0  12   5   29.89    9.83   0
   0  12   5   24.09   11.09   0
   0  12  -5   32.47    7.82   0
   0 -12   5   27.14    8.45   0
   0 -12  -5   41.42    9.91   0
   0  12  -5   24.86    7.84   0
   0  12  -5   23.35    8.37   0
   0 -12  -5   32.49    9.92   0
   1  12   5   42.46    8.52   0
   1  12   5   58.03   12.20   0
  -1  12  -5   54.36    7.86   0
   1 -12   5   62.22   10.54   0
  -1 -12  -5   54.17   10.08   0
  -1  12  -5   36.46    8.16   0
  -1  12  -5   44.23    8.67   0
  -1 -12  -5   54.28   12.17   0
   2  12   5    7.90    8.43   0
   2  12   5   17.26   10.17   0
  -2 -12  -5    3.94   10.07   0
   2 -12   5   -0.43   10.30   0
  -2  12  -5    8.90    8.23   0
  -2  12  -5   12.55    8.10   0
  -2  12  -5    8.12   10.41   0
  -2 -12  -5   -4.03   11.94   0
   3  12   5   14.93   12.32   0
  -3  12  -5    8.41   10.34   0
  -3  12  -5    7.49    8.35   0
  -3  12  -5   -1.91    8.21   0
  -3  12  -5   -0.73   10.64   0
  -3 -12  -5   -2.86    9.22   0
  -3 -12  -5    0.66    8.18   0
   3  12   5    0.90    8.24   0
  -3  13   5   16.67    8.87   0
  -3  13   5   -7.67   10.27   0
   3  13  -5    8.71    7.87   0
  -3 -13   5    8.21    9.28   0
   3 -13  -5   21.30   10.17   0
   3 -13  -5    0.37   16.86   0
   3  13  -5   12.69    8.56   0
   3  13  -5    8.25    8.00   0
  -2  13   5  108.31    9.21   0
  -2  13   5  109.82   10.92   0
  -2 -13   5  112.86    9.20   0
   2  13  -5  113.43    8.43   0
   2 -13  -5  115.14   10.44   0
   2  13  -5  109.07    9.23   0
   2 -13  -5   99.44   15.22   0
   2  13  -5   96.77    8.36   0
   1  13  -5   21.63    8.16   0
  -1  13   5    8.45    8.23   0
  -1  13   5   12.15    9.23   0
  -1 -13   5   13.54    8.64   0
   1 -13  -5   13.65   10.22   0
   1  13  -5   10.22    8.13   0
   1  13  -5   -1.66   10.54   0
   1 -13  -5   20.03   11.39   0
   0  13   5  272.51    9.75   0
   0  13   5  277.71   10.45   0
   0  13  -5  297.18   11.62   0
   0  13  -5  309.77    9.42   0
   0 -13   5  297.27   10.00   0
   0 -13  -5  343.60    9.42   0
   0  13  -5  295.44    9.11   0
   0 -13  -5  281.34   14.04   0
   1  13   5   73.36    8.82   0
   1  13   5   77.34    9.90   0
   1 -13   5   55.37   11.00   0
  -1  13  -5   62.44    8.25   0
  -1 -13  -5   72.05   10.31   0
  -1  13  -5   60.18    8.49   0
  -1  13  -5   69.66   10.93   0
  -1 -13  -5   42.84   13.01   0
   2  13   5  114.77    9.28   0
   2  13   5  116.09   11.10   0
   2 -13   5  106.40   11.38   0
  -2  13  -5  101.90   10.71   0
  -2  13  -5  121.92    8.89   0
  -2  13  -5  107.91   11.60   0
  -2 -13  -5  122.65   10.80   0
  -2 -13  -5  104.67   10.88   0
   9   0  -6    2.61    8.35   0
  -9   0   6   10.69    8.03   0
  -9   0   6    8.06    7.86   0
   9   0  -6   10.43   12.49   0
   8   0  -6  148.08    8.35   0
  -8   0   6  169.09    8.11   0
  -8   0   6  158.07   10.91   0
   8   0  -6  156.88   10.04   0
  -7   0   6   -4.30    9.20   0
   7   0  -6    9.38    7.28   0
   7   0  -6    0.72    8.60   0
  -7   0   6   -4.17    8.95   0
  -6   0   6   83.55    7.56   0
  -6   0   6   80.25    8.08   0
   6   0  -6   77.10    7.89   0
   6   0  -6   69.81    9.07   0
  -5   0   6   -2.84    6.99   0
  -5   0   6   12.72    9.36   0
   5   0  -6   10.18    6.89   0
   5   0  -6   -6.78    8.32   0
  -4   0   6   26.62    7.44   0
   4   0  -6   27.42    7.44   0
   4   0  -6   28.67    8.67   0
  -3   0   6    8.35    7.55   0
   3   0  -6   11.20    7.68   0
   3   0  -6    0.49    8.25   0
   3   0  -6    1.10    7.48   0
  -2   0   6  410.76    8.79   0
   2   0  -6  406.39    9.27   0
   2   0  -6  398.38    9.48   0
   2   0  -6  395.61    8.71   0
   1   0  -6   -5.71    7.83   0
  -1   0   6    0.12    7.42   0
   1   0  -6    9.32    8.22   0
   1   0  -6   -2.90    7.19   0
   0   0  -6   17.92    7.95   0
   0   0  -6    4.84    8.14   0
   0   0   6    4.37    9.66   0
   0   0  -6   13.03    9.32   0
  -1   0  -6   14.71    7.76   0
  -1   0  -6   -0.56    8.91   0
   1   0   6    4.95    8.81   0
  -2   0  -6  629.63   10.13   0
   2   0   6  617.73   11.45   0
  -2   0  -6  621.44   12.89   0
   2   0   6  645.78   11.82   0
   3   0   6    4.07   10.53   0
   3   0   6   16.74    9.29   0
  -3   0  -6   -1.68   10.35   0
  -3   0  -6    5.33    8.06   0
   4   0   6   82.19    9.32   0
  -4   0  -6   73.79   12.73   0
  -4   0  -6   75.04   13.95   0
  -4   0  -6   69.22    9.49   0
   5   0   6    2.45    9.27   0
  -5   0  -6   18.52    7.46   0
   6   0   6  294.71    9.24   0
  -6   0  -6  294.92    9.30   0
   7   0   6   15.50    9.66   0
  -7   0  -6    5.40    7.99   0
   9  -1  -6  178.93   11.00   0
  -9   1   6  170.60   10.78   0
   9   1  -6  175.67    8.99   0
  -9   1   6  174.35    8.58   0
  -9  -1   6  180.62   10.22   0
   9  -1  -6  156.57   13.28   0
   9   1  -6  168.50   12.97   0
  -9  -1   6  175.29    9.26   0
   8  -1  -6  343.57   11.06   0
  -8   1   6  382.41   10.70   0
   8   1  -6  357.21   10.44   0
  -8   1   6  355.63   11.59   0
  -8  -1   6  376.21   10.28   0
   8  -1  -6  363.11   12.98   0
   8   1  -6  367.12   10.39   0
  -8  -1   6  379.77    9.86   0
  -7   1   6  446.49    9.05   0
   7  -1  -6  438.56    8.96   0
   7   1  -6  467.10    9.25   0
  -7  -1   6  421.18   11.31   0
  -7  -1   6  448.17    8.68   0
  -7   1   6  449.91   11.00   0
   7  -1  -6  429.86   10.60   0
   7   1  -6  420.19   10.54   0
   6  -1  -6   68.02    9.83   0
  -6  -1   6  107.80    7.99   0
  -6  -1   6   94.23    9.20   0
   6   1  -6   82.85   10.71   0
   6   1  -6   78.00    8.00   0
   6  -1  -6   78.93    8.52   0
  -6   1   6   95.41    7.84   0
   5  -1  -6  102.54    8.83   0
  -5  -1   6   80.67    8.02   0
   5   1  -6   92.60    7.39   0
   5  -1  -6   91.02    8.66   0
   5   1  -6   75.22    9.27   0
  -5  -1   6   95.73    7.32   0
  -5   1   6   83.11    8.80   0
   4  -1  -6   36.33    7.35   0
   4  -1  -6   37.82    7.51   0
  -4  -1   6   28.46    7.41   0
  -4  -1   6   44.89   10.63   0
   4  -1  -6   40.12    9.63   0
   4   1  -6   40.52    9.08   0
   4   1  -6   40.70    9.18   0
  -4   1   6   34.93    7.43   0
   3  -1  -6 1050.74   12.94   0
  -3  -1   6 1060.77   11.92   0
   3  -1  -6 1031.21   10.29   0
   3  -1  -6 1036.74   11.89   0
   3   1  -6 1046.58   12.12   0
   3   1  -6 1024.13   10.75   0
  -3  -1   6 1059.92   10.52   0
  -3   1   6 1039.66   11.99   0
   2  -1  -6   22.92    7.54   0
   2   1  -6   30.57    7.99   0
   2  -1  -6   25.83    8.15   0
   2   1  -6   21.72   10.38   0
  -2  -1   6   18.21    7.24   0
   2   1  -6   21.55    9.08   0
   2  -1  -6   23.25    7.20   0
  -2   1   6   22.53    7.14   0
  -1   1   6 2361.05   14.70   0
   1  -1  -6 2317.63   14.42   0
   1   1  -6 2398.49   14.65   0
   1  -1  -6 2300.62   15.48   0
   1   1  -6 2320.06   15.96   0
   1  -1  -6 2296.28   14.50   0
  -1  -1   6 2362.66   14.35   0
   1   1  -6 2328.05   14.26   0
   0  -1  -6  239.95    9.00   0
   0   1  -6  243.33    8.95   0
   0   1   6  253.31   10.27   0
   0   1  -6  245.55    8.93   0
   0  -1  -6  237.40    9.91   0
   0   1  -6  272.47   10.58   0
   0  -1   6  261.10   10.24   0
  -1  -1  -6  402.99    8.95   0
  -1  -1  -6  392.16   10.52   0
  -1   1  -6  399.29    9.30   0
   1   1   6  422.86    8.95   0
   1  -1   6  401.36   11.00   0
  -1   1  -6  387.54    9.04   0
   1   1   6  392.38   10.79   0
  -1   1  -6  390.25    9.46   0
  -2   1  -6  117.09   10.21   0
   2   1   6  119.38    9.15   0
  -2  -1  -6  119.24    9.18   0
  -2   1  -6  118.10    8.42   0
   2  -1   6  116.45    9.68   0
  -2   1  -6  114.60    9.49   0
   2   1   6  111.72    9.12   0
  -2  -1  -6  103.29    9.68   0
  -3  -1  -6  322.49   13.41   0
   3   1   6  310.48   10.07   0
   3   1   6  330.80   12.66   0
  -3   1  -6  327.25   10.97   0
  -3  -1  -6  309.30    8.91   0
  -3   1  -6  312.51    9.10   0
   4   1   6  110.41    7.66   0
   4  -1   6   97.69    7.79   0
  -4   1  -6  101.05   11.33   0
  -4  -1  -6  105.23   18.63   0
  -4   1  -6   99.20   11.75   0
  -4  -1  -6   92.15    7.64   0
  -4  -1  -6  108.57   19.11   0
  -4   1  -6   95.04    7.88   0
   5   1   6  431.55    9.08   0
   5  -1   6  448.09   10.45   0
  -5   1  -6  469.73   22.57   0
  -5  -1  -6  437.24    9.66   0
  -5   1  -6  484.88   24.52   0
  -5   1  -6  424.40    9.77   0
   6   1   6  265.32    8.90   0
   6  -1   6  265.81    9.03   0
  -6  -1  -6  268.60   10.35   0
  -6   1  -6  265.81   10.68   0
   7   1   6   37.21    8.15   0
   7  -1   6   24.09   10.20   0
  -7  -1  -6   32.64    8.43   0
  -7   1  -6   48.97   10.22   0
  -9   2   6   58.64    8.24   0
  -9  -2   6   52.53    8.70   0
   9   2  -6   62.11    8.53   0
   9  -2  -6   51.20    9.70   0
   9   2  -6   39.18   10.13   0
   9  -2  -6   50.13   13.45   0
  -9  -2   6   47.30    9.67   0
   9  -2  -6   29.81   10.67   0
   8  -2  -6  204.60    9.08   0
   8  -2  -6  187.21   10.24   0
  -8  -2   6  197.17    9.22   0
   8   2  -6  201.15    8.39   0
   8  -2  -6  176.25   12.27   0
   8   2  -6  181.87   12.13   0
  -8  -2   6  207.23   10.08   0
  -8   2   6  215.44    8.12   0
   7  -2  -6    5.35    7.82   0
   7  -2  -6   22.29    7.47   0
   7   2  -6   24.71    8.68   0
   7  -2  -6    8.17   11.00   0
  -7  -2   6   12.09    7.11   0
   7   2  -6    2.99    9.27   0
  -7  -2   6   12.68    8.15   0
  -7   2   6   22.58    7.36   0
   6  -2  -6  416.22    9.06   0
   6  -2  -6  392.78   10.55   0
   6   2  -6  425.70    9.07   0
   6  -2  -6  407.57   11.84   0
  -6  -2   6  417.63    8.79   0
   6   2  -6  408.67   12.27   0
  -6   2   6  422.70    8.98   0
  -6  -2   6  429.37   10.94   0
   5  -2  -6   22.57    7.03   0
   5  -2  -6   27.47    9.00   0
  -5  -2   6   26.62    8.47   0
   5  -2  -6   21.67    9.97   0
   5   2  -6   22.78    8.81   0
  -5  -2   6   24.31    6.97   0
   5   2  -6   20.38    7.16   0
  -5   2   6   25.73    7.24   0
   4  -2  -6 1730.97   12.06   0
   4  -2  -6 1756.23   13.33   0
  -4  -2   6 1731.42   13.24   0
   4  -2  -6 1696.78   13.31   0
   4   2  -6 1734.14   14.16   0
  -4  -2   6 1696.42   12.08   0
   4   2  -6 1688.52   12.09   0
  -4   2   6 1731.64   12.29   0
   3  -2  -6   43.27    9.42   0
   3  -2  -6   34.79    9.10   0
  -3  -2   6   50.10    8.44   0
   3  -2  -6   56.90   10.27   0
   3   2  -6   49.55    8.77   0
  -3  -2   6   34.57    7.49   0
   3   2  -6   38.78    7.52   0
  -3   2   6   30.03    7.60   0
   2  -2  -6 2366.46   15.65   0
   2  -2  -6 2320.36   13.83   0
  -2  -2   6 2332.35   14.99   0
   2  -2  -6 2335.35   14.83   0
   2   2  -6 2335.40   14.99   0
  -2  -2   6 2411.11   13.83   0
   2   2  -6 2399.93   13.99   0
  -2   2   6 2390.38   14.28   0
   1  -2  -6  401.39    9.21   0
   1  -2  -6  385.74    8.59   0
   1   2  -6  405.92    9.38   0
   1  -2  -6  401.38   10.89   0
   1   2  -6  427.08   10.19   0
   1   2  -6  400.42    8.98   0
  -1   2   6  428.61   10.52   0
  -1  -2   6  431.02    8.99   0
   0  -2  -6 1487.63   12.67   0
   0   2  -6 1462.71   12.20   0
   0  -2  -6 1470.30   12.78   0
   0  -2   6 1502.39   12.64   0
   0   2   6 1536.40   13.80   0
   0   2  -6 1455.50   12.43   0
   0   2  -6 1469.41   12.70   0
   0   2   6 1476.59   14.01   0
  -1   2  -6 1324.03   11.88   0
   1   2   6 1332.00   14.20   0
  -1  -2  -6 1299.45   13.92   0
   1   2   6 1293.18   11.76   0
  -1   2  -6 1269.77   12.12   0
   1  -2   6 1227.40   13.53   0
  -1   2  -6 1300.91   13.62   0
  -1  -2  -6 1310.24   12.08   0
  -2   2  -6  665.18   10.43   0
  -2  -2  -6  640.55   12.18   0
   2   2   6  649.56    9.27   0
   2  -2   6  655.61   11.67   0
   2   2   6  653.03   12.09   0
  -2   2  -6  639.10   11.78   0
  -2  -2  -6  637.70    9.80   0
  -2   2  -6  645.04   10.51   0
  -3   2  -6    3.80    7.71   0
   3   2   6   10.58    7.31   0
   3   2   6    3.33   10.49   0
  -3  -2  -6    4.76    9.21   0
  -3   2  -6   -1.36   10.45   0
  -3  -2  -6   -1.53   12.36   0
  -3   2  -6   11.50    7.66   0
  -3   2  -6   10.56    9.28   0
   4   2   6  404.45    8.94   0
  -4   2  -6  402.55   10.93   0
  -4   2  -6  407.37   12.84   0
  -4   2  -6  433.05   12.57   0
  -4  -2  -6  406.75   10.43   0
  -4   2  -6  419.02    9.54   0
   5   2   6   30.41    7.39   0
  -5   2  -6   34.10    7.69   0
  -5   2  -6   39.40   12.81   0
  -5   2  -6   42.41   11.88   0
  -5  -2  -6   35.45    7.89   0
  -5   2  -6   39.14    7.78   0
   6   2   6  168.28    8.40   0
  -6  -2  -6  177.29    8.29   0
  -6   2  -6  149.13   10.33   0
   7   2   6   18.86    9.76   0
  -7  -2  -6   14.69    8.11   0
  -7   2  -6   -8.59   10.08   0
   9  -3  -6  186.46   12.33   0
   9   3  -6  178.69    8.76   0
   9   3  -6  180.74   11.00   0
   9  -3  -6  163.54   11.57   0
   9  -3  -6  183.07    9.79   0
  -9   3   6  184.24    8.87   0
  -9  -3   6  198.99    9.52   0
  -9  -3   6  189.07   10.39   0
   8  -3  -6   -7.11    9.08   0
   8   3  -6   11.79    7.62   0
   8   3  -6    5.45    9.13   0
   8  -3  -6    2.13   11.32   0
  -8  -3   6   13.70   10.18   0
  -8  -3   6    4.59    7.47   0
  -8   3   6    5.25    7.52   0
   8  -3  -6   13.54   10.00   0
   7  -3  -6    4.29   10.58   0
   7  -3  -6   -2.15    8.99   0
  -7  -3   6   -1.84    8.19   0
   7   3  -6    2.50    7.43   0
   7   3  -6   16.17    8.69   0
  -7   3   6    5.19    7.39   0
  -7  -3   6    2.14    8.42   0
   7  -3  -6   15.22    9.77   0
   6  -3  -6  342.82    8.31   0
   6  -3  -6  333.35   10.54   0
  -6  -3   6  340.79    9.04   0
   6  -3  -6  305.94   11.53   0
   6   3  -6  330.45    9.99   0
   6   3  -6  307.90    8.65   0
  -6   3   6  330.48    8.44   0
  -6  -3   6  333.57    8.61   0
   5  -3  -6   67.39    7.47   0
   5  -3  -6   64.21    9.05   0
  -5  -3   6   60.42    8.22   0
   5  -3  -6   53.62    8.35   0
   5   3  -6   49.05    9.08   0
   5   3  -6   60.86    7.23   0
  -5   3   6   56.55    7.57   0
  -5  -3   6   65.87    7.03   0
   4  -3  -6   -0.87    7.16   0
   4  -3  -6   15.09    8.82   0
  -4  -3   6   15.45    8.04   0
   4  -3  -6    7.36    7.85   0
   4   3  -6   -6.32   10.29   0
  -4   3   6   -5.10    7.45   0
   4   3  -6    3.12    7.08   0
  -4  -3   6    5.74    6.82   0
   3  -3  -6  620.79   11.37   0
   3  -3  -6  623.29    9.19   0
  -3  -3   6  642.74   10.13   0
   3  -3  -6  600.03    9.88   0
   3   3  -6  622.96   10.41   0
  -3   3   6  614.08    9.57   0
   3   3  -6  636.18    9.40   0
  -3  -3   6  612.03    9.27   0
  -2  -3   6   19.69    7.35   0
   2  -3  -6   26.90    7.51   0
   2  -3  -6   22.97    7.28   0
  -2  -3   6    9.78    8.53   0
   2  -3  -6   13.60    8.00   0
   2   3  -6   33.87    8.78   0
  -2   3   6   14.45    7.66   0
   2   3  -6   23.15    7.49   0
   1  -3  -6   41.70    7.91   0
   1  -3  -6   27.76    7.33   0
  -1   3   6   42.41    7.95   0
  -1  -3   6   36.09    7.83   0
   1   3  -6   35.53    8.60   0
  -1   3   6   37.69    9.57   0
   1   3  -6   39.46    7.77   0
   0   3  -6    8.79    7.55   0
   0  -3  -6    7.34    7.04   0
   0   3   6    7.83    7.72   0
   0   3  -6    8.35    7.86   0
   0   3  -6   -4.10    8.23   0
   0  -3   6    8.07    7.41   0
   0   3   6   -5.01    9.14   0
   0  -3  -6    1.82    7.56   0
  -1  -3  -6   -0.38    7.88   0
  -1   3  -6   16.82    8.68   0
  -1   3  -6   16.13    9.94   0
   1   3   6   -2.19    7.54   0
  -1   3  -6   14.83   10.43   0
   1  -3   6   -3.06    6.96   0
   1   3   6   11.58    9.39   0
  -1  -3  -6    3.98    7.65   0
  -2   3  -6  503.68    9.53   0
   2   3   6  536.41   11.67   0
   2   3   6  533.28    8.93   0
  -2   3  -6  531.36   11.16   0
  -2   3  -6  520.91    9.98   0
  -2  -3  -6  542.16    9.27   0
  -2  -3  -6  545.53   11.94   0
  -3   3  -6  671.08   11.37   0
   3   3   6  645.32   10.92   0
  -3   3  -6  706.83   12.05   0
  -3   3  -6  671.22   10.29   0
  -3   3  -6  659.31   12.15   0
   3   3   6  656.25   15.34   0
  -3  -3  -6  724.83   17.16   0
  -3  -3  -6  685.46   11.29   0
   4   3   6   94.79    7.80   0
  -4   3  -6  106.13   10.86   0
  -4   3  -6  106.25   10.10   0
  -4  -3  -6  119.32    8.06   0
  -4   3  -6  105.20    9.27   0
  -4   3  -6   98.10    9.37   0
  -5   3  -6  427.66   14.16   0
   5   3   6  400.28   10.28   0
  -5   3  -6  387.82    9.40   0
  -5   3  -6  415.93   13.33   0
  -5  -3  -6  405.83    9.03   0
  -5   3  -6  395.71   11.05   0
   6   3   6    8.50    9.73   0
  -6   3  -6   17.61    9.38   0
  -6  -3  -6    1.68    7.84   0
  -6   3  -6   13.35   13.53   0
  -6   3  -6   -2.58    9.98   0
  -6   3  -6    6.62   14.11   0
   7   3   6  139.91   10.75   0
  -7   3  -6  152.23    8.85   0
  -7  -3  -6  153.85    8.80   0
  -7   3  -6  143.97   10.87   0
   9  -4  -6   39.91   12.92   0
  -9  -4   6   34.13    8.94   0
  -9  -4   6   40.57   10.11   0
   9   4  -6   42.07    9.93   0
   9  -4  -6   33.07   11.99   0
   9   4  -6   41.39   10.19   0
  -9   4   6   37.78    8.77   0
   9  -4  -6   40.88    9.18   0
   8  -4  -6  108.77   11.41   0
  -8  -4   6  123.36    8.12   0
  -8  -4   6  120.62    8.94   0
   8   4  -6  118.27    8.26   0
   8  -4  -6  105.41   14.12   0
   8   4  -6  100.87    9.25   0
  -8   4   6  112.34    8.47   0
   8  -4  -6  116.36    8.97   0
  -7  -4   6   63.53    7.65   0
   7  -4  -6   64.57    9.53   0
  -7  -4   6   87.46    8.26   0
   7  -4  -6   53.65   10.86   0
   7   4  -6   81.35    7.87   0
   7   4  -6   66.45    8.79   0
  -7   4   6   84.36    7.88   0
   7  -4  -6   66.88    8.52   0
  -6  -4   6  134.38    9.16   0
   6  -4  -6  118.17    9.48   0
  -6  -4   6  123.62    8.26   0
   6  -4  -6  120.75   10.57   0
   6   4  -6  139.69    9.24   0
   6   4  -6  147.29    7.84   0
  -6   4   6  125.83    8.11   0
   6  -4  -6  134.75    8.21   0
  -5  -4   6   10.37    7.37   0
   5  -4  -6   17.12    8.79   0
   5  -4  -6   10.60    9.47   0
   5   4  -6    7.94    8.95   0
  -5   4   6   13.52    7.34   0
   5   4  -6   14.73    7.39   0
  -5  -4   6   19.47    8.30   0
   5  -4  -6   25.76    9.45   0
   4  -4  -6  230.08    8.11   0
   4  -4  -6  232.31   10.11   0
  -4  -4   6  229.25    7.55   0
  -4  -4   6  250.20    8.73   0
   4  -4  -6  220.75    9.27   0
   4   4  -6  221.93   10.63   0
  -4   4   6  236.25    8.20   0
   4   4  -6  230.57    7.82   0
   3  -4  -6   32.92    7.24   0
   3  -4  -6   43.29    7.37   0
  -3  -4   6   43.49    7.08   0
   3  -4  -6   41.27    9.64   0
  -3  -4   6   47.56   10.03   0
   3   4  -6   42.01    8.45   0
  -3   4   6   42.12    9.31   0
   3   4  -6   34.10    7.21   0
   2  -4  -6   37.58    7.74   0
   2  -4  -6   49.17    7.71   0
   2   4  -6   23.03    7.37   0
  -2  -4   6   31.66    8.49   0
   2   4  -6   41.72    8.69   0
  -2  -4   6   21.00    7.27   0
  -2   4   6   56.08   10.07   0
   1   4  -6  231.53   10.04   0
  -1   4   6  252.73    8.81   0
  -1  -4   6  256.07    9.00   0
   1   4  -6  263.50    9.14   0
  -1   4   6  232.06   10.37   0
  -1  -4   6  261.70    8.59   0
   1  -4  -6  254.75    8.46   0
   1  -4  -6  253.81    9.85   0
   0   4   6  828.40   10.32   0
   0   4  -6  784.47   10.47   0
   0   4  -6  821.28   11.86   0
   0   4  -6  827.70   12.92   0
   0  -4   6  808.66   10.54   0
   0   4   6  800.29   12.36   0
   0  -4  -6  794.93   11.76   0
   0  -4  -6  810.19   11.84   0
   1   4   6    2.18    7.16   0
  -1   4  -6    5.43   10.39   0
   1  -4   6   15.55    7.11   0
  -1   4  -6    9.13    8.63   0
  -1   4  -6   13.16    8.59   0
   1   4   6   -2.42    9.62   0
  -1  -4  -6   17.54    9.72   0
  -1  -4  -6    4.46    7.44   0
   2   4   6    9.25    8.95   0
  -2   4  -6   27.39    7.59   0
  -2   4  -6   22.63    8.87   0
  -2   4  -6   17.68    8.12   0
  -2   4  -6   31.89    7.23   0
  -2  -4  -6   25.93    9.99   0
  -2  -4  -6   29.30    7.42   0
   2   4   6    5.93   10.28   0
  -3   4  -6  425.12    9.38   0
   3   4   6  421.83    8.87   0
   3   4   6  405.34   13.65   0
  -3   4  -6  418.76   10.63   0
  -3   4  -6  401.54   11.43   0
  -3   4  -6  418.71   10.65   0
  -3  -4  -6  430.69   14.08   0
  -3  -4  -6  387.41   10.68   0
   4   4   6  618.88    9.63   0
  -4   4  -6  605.45   11.15   0
  -4   4  -6  653.86   11.99   0
  -4   4  -6  640.81   13.12   0
  -4  -4  -6  633.09   11.06   0
  -4   4  -6  629.84   11.52   0
   5   4   6   54.12    7.85   0
  -5   4  -6   59.60    7.87   0
  -5   4  -6   66.04    9.74   0
  -5   4  -6   68.02   11.65   0
  -5  -4  -6   54.43    7.72   0
  -5   4  -6   63.20    9.83   0
   6   4   6  316.88    9.43   0
  -6   4  -6  348.28   13.52   0
  -6   4  -6  285.79   11.36   0
  -6  -4  -6  295.50    9.34   0
  -6   4  -6  330.53   13.55   0
  -6   4  -6  303.92   11.40   0
   7   4   6   17.33    8.37   0
  -7   4  -6   25.05   15.05   0
  -7   4  -6   18.17   10.39   0
  -7  -4  -6   23.92    8.53   0
  -7   4  -6   25.51   10.19   0
  -7   4  -6   22.39   16.16   0
  -9  -5   6  354.74   10.38   0
   9   5  -6  367.61    9.56   0
  -9  -5   6  355.68   11.36   0
   9   5  -6  338.20   13.32   0
   9  -5  -6    2.92   14.77   0
  -9   5   6  341.05    9.94   0
   9  -5  -6  389.05   10.26   0
   9  -5  -6    2.51   13.73   0
   8  -5  -6   13.75   11.97   0
  -8  -5   6    1.33    8.65   0
  -8  -5   6   -3.04    7.52   0
   8   5  -6   14.00    9.77   0
   8  -5  -6   13.68   11.79   0
   8   5  -6  -10.77   11.54   0
  -8   5   6   11.89    9.97   0
   8  -5  -6    0.44    8.23   0
   7  -5  -6  128.43   10.87   0
  -7  -5   6  154.07    8.75   0
  -7  -5   6  135.26    7.98   0
   7  -5  -6  123.25   12.62   0
   7   5  -6  137.01   11.38   0
   7   5  -6  116.31    8.36   0
  -7   5   6  135.14    8.16   0
   7  -5  -6  140.75    8.60   0
   6  -5  -6    2.42    8.58   0
  -6  -5   6    6.54    8.01   0
  -6  -5   6    2.28    7.36   0
   6  -5  -6   -1.63    9.86   0
   6   5  -6   10.36    9.08   0
  -6   5   6    3.80    7.64   0
   6   5  -6    1.20    7.35   0
   6  -5  -6   -0.78    7.85   0
   5  -5  -6  997.24   13.36   0
  -5  -5   6  998.33   12.73   0
   5  -5  -6 1025.73   13.86   0
  -5  -5   6 1061.29   11.69   0
  -5   5   6 1036.46   10.34   0
   5   5  -6 1015.96   12.31   0
   5   5  -6 1000.07   10.41   0
   5  -5  -6  973.10   10.32   0
   4  -5  -6  378.78   10.33   0
  -4  -5   6  374.02    9.90   0
   4  -5  -6  369.26    9.35   0
  -4   5   6  360.78    8.96   0
   4   5  -6  354.95   10.01   0
  -4  -5   6  372.84    8.43   0
   4   5  -6  379.14    8.46   0
   4  -5  -6  373.99    8.71   0
   3   5  -6 1450.23   12.41   0
   3  -5  -6 1345.83   14.02   0
  -3  -5   6 1440.73   12.20   0
  -3   5   6 1409.97   11.82   0
   3   5  -6 1398.31   12.32   0
  -3  -5   6 1476.75   11.21   0
   3  -5  -6 1447.48   11.69   0
   3  -5  -6 1414.16   13.65   0
   2   5  -6  112.37    8.94   0
  -2   5   6  115.95    7.92   0
  -2  -5   6  110.35    8.42   0
   2   5  -6  125.47    8.49   0
  -2   5   6  116.29    8.60   0
   2  -5  -6  121.97    8.07   0
   2  -5  -6  106.05    7.95   0
  -2  -5   6  111.54    7.44   0
  -1   5   6 1589.83   12.66   0
  -1  -5   6 1543.60   12.52   0
   1   5  -6 1525.98   12.75   0
  -1  -5   6 1549.20   12.19   0
  -1   5   6 1583.80   12.29   0
   1   5  -6 1543.61   12.05   0
   1  -5  -6 1553.96   12.73   0
   1  -5  -6 1499.61   12.44   0
   0   5   6   24.35    7.37   0
   0   5  -6   33.46    8.12   0
   0   5  -6   39.02   10.64   0
   0   5   6   34.14    7.83   0
   0  -5   6   30.48    9.70   0
   0  -5  -6   36.09    9.61   0
   0  -5  -6   35.70    7.92   0
   1   5   6  969.08   11.61   0
  -1   5  -6  974.99   11.07   0
  -1   5  -6  986.20   11.58   0
  -1   5  -6  974.49   10.40   0
   1   5   6 1000.05   11.95   0
  -1  -5  -6  978.86   13.61   0
  -1  -5  -6  923.32   10.51   0
   2   5   6  177.69    7.77   0
  -2   5  -6  179.26    9.62   0
  -2   5  -6  173.34    7.71   0
  -2   5  -6  177.23   10.07   0
  -2   5  -6  188.31    7.87   0
   2   5   6  181.93   10.60   0
  -2  -5  -6  188.49   11.20   0
  -2  -5  -6  168.59    8.12   0
   3   5   6  377.25    8.49   0
  -3   5  -6  371.98   10.32   0
  -3   5  -6  383.03   10.67   0
  -3   5  -6  397.04   10.39   0
  -3  -5  -6  402.44   13.20   0
  -3   5  -6  410.40   10.24   0
  -3  -5  -6  354.83    8.55   0
   3   5   6  393.90   12.25   0
  -4   5  -6  433.35   10.82   0
   4   5   6  407.87    9.16   0
  -4  -5  -6  415.93   20.22   0
  -4   5  -6  416.15   11.03   0
  -4   5  -6  431.62   10.87   0
  -4   5  -6  396.61   11.00   0
  -4  -5  -6  407.00    9.09   0
   4   5   6  419.79   19.33   0
   5   5   6  100.22    8.07   0
  -5   5  -6   91.34   10.18   0
  -5   5  -6  110.20   11.15   0
  -5   5  -6   99.15   10.21   0
  -5  -5  -6  100.35    8.11   0
  -5   5  -6   85.84   10.01   0
   6   5   6   23.58    9.99   0
  -6   5  -6   -2.80   11.04   0
  -6  -5  -6    9.96    9.70   0
  -6   5  -6    1.15   11.51   0
  -6   5  -6   13.58   10.03   0
  -6   5  -6   11.17   10.01   0
   7   5   6   35.25   10.34   0
  -7   5  -6   36.01   14.15   0
  -7   5  -6   26.28   10.92   0
  -7  -5  -6   25.03    8.83   0
  -7   5  -6   33.73   10.32   0
  -7   5  -6   30.26   12.10   0
  -8  -6   6  105.23    9.09   0
   8   6  -6   96.86    8.48   0
   8  -6  -6   35.31   14.73   0
  -8   6   6  116.66   10.55   0
   8   6  -6   88.89    9.98   0
   8  -6  -6   86.18   10.16   0
  -8  -6   6  105.91    8.35   0
   8  -6  -6   80.67   14.39   0
  -7  -6   6   21.16    8.31   0
  -7   6   6   25.92    9.70   0
   7   6  -6   33.12    9.06   0
   7   6  -6   39.83    7.57   0
   7  -6  -6   30.74   12.32   0
   7  -6  -6   48.20   10.17   0
  -7  -6   6   35.11    9.66   0
   7  -6  -6   33.94   10.85   0
  -6  -6   6   36.50    8.42   0
   6  -6  -6   36.57   11.63   0
  -6   6   6   51.59    7.80   0
   6   6  -6   41.04   10.86   0
   6   6  -6   53.30    7.64   0
  -6  -6   6   53.86    7.68   0
   6  -6  -6   39.19    8.25   0
   6  -6  -6   33.25    9.24   0
   5  -6  -6   71.51   10.03   0
  -5  -6   6   74.61    8.09   0
  -5   6   6   79.32    9.05   0
   5   6  -6   69.24    8.73   0
   5  -6  -6   83.16    7.72   0
   5   6  -6   60.70    7.41   0
  -5  -6   6   77.58    7.50   0
   5  -6  -6   71.06    9.32   0
   4   6  -6  397.36    8.40   0
   4  -6  -6  381.39   11.17   0
  -4  -6   6  398.75    8.97   0
  -4   6   6  380.01    8.88   0
   4   6  -6  392.40    9.51   0
   4  -6  -6  383.39    8.99   0
   4  -6  -6  385.56   10.88   0
  -4  -6   6  375.72    8.29   0
   3   6  -6   12.99    6.99   0
   3  -6  -6    2.32    7.73   0
  -3  -6   6    6.95    8.38   0
  -3  -6   6    8.84    8.01   0
  -3   6   6    1.86    7.65   0
   3   6  -6    5.46    8.49   0
   3  -6  -6   19.51    7.60   0
   3  -6  -6   10.85    9.39   0
  -2   6   6  341.58    9.03   0
   2   6  -6  354.44    8.26   0
  -2  -6   6  381.67    9.15   0
  -2   6   6  363.06    9.43   0
   2   6  -6  355.19    9.33   0
  -2  -6   6  353.65    9.59   0
   2  -6  -6  360.13    9.67   0
   2  -6  -6  359.98    9.25   0
  -1   6   6   43.89    7.55   0
  -1  -6   6   28.55    8.37   0
  -1   6   6   55.90    8.58   0
   1   6  -6   47.72    7.25   0
   1   6  -6   49.94    9.11   0
  -1  -6   6   48.37    8.63   0
   1  -6  -6   57.50   10.57   0
   1  -6  -6   39.59    8.44   0
   0   6   6 1080.25   11.03   0
   0  -6   6 1053.99   11.46   0
   0   6   6 1103.41   11.85   0
   0   6  -6 1120.10   13.61   0
   0   6  -6 1117.99   12.45   0
   0  -6  -6 1151.86   12.16   0
   0  -6  -6 1025.68   11.06   0
   1   6   6  132.48    8.13   0
  -1   6  -6  131.20    9.78   0
  -1   6  -6  144.43    7.72   0
  -1   6  -6  124.46   10.15   0
   1   6   6  133.05    9.72   0
  -1   6  -6  152.14    7.58   0
  -1  -6  -6  144.35   10.12   0
  -1  -6  -6  143.82    8.20   0
   2   6   6  218.27    8.15   0
  -2   6  -6  210.52    8.29   0
  -2   6  -6  198.97    8.11   0
  -2   6  -6  199.80   10.43   0
   2   6   6  195.23   11.06   0
  -2  -6  -6  218.18   12.30   0
  -2   6  -6  209.86    8.23   0
  -2  -6  -6  189.50    8.17   0
   3   6   6  419.96   10.50   0
  -3   6  -6  393.04   10.61   0
  -3   6  -6  369.06   10.97   0
  -3   6  -6  380.18   10.58   0
  -3  -6  -6  421.27   12.13   0
   3   6   6  398.38   11.65   0
  -3   6  -6  392.53   10.34   0
  -3  -6  -6  385.41    8.68   0
  -4   6  -6  376.01   10.91   0
   4   6   6  365.71    8.95   0
   4   6   6  395.37   16.53   0
  -4  -6  -6  383.13   16.97   0
  -4   6  -6  378.64   10.96   0
  -4   6  -6  366.83   10.74   0
  -4   6  -6  407.76   10.88   0
  -4  -6  -6  363.67    9.05   0
   5   6   6   53.52    8.12   0
  -5   6  -6   49.20    9.88   0
  -5   6  -6   50.23    9.86   0
  -5   6  -6   62.53    9.72   0
  -5  -6  -6   48.61    8.07   0
  -5   6  -6   45.77    9.87   0
   6   6   6   36.45    8.69   0
  -6   6  -6   35.92   10.32   0
  -6   6  -6   46.84   10.32   0
  -6  -6  -6   56.71    8.57   0
  -6   6  -6   57.55   11.95   0
  -6   6  -6   34.22   10.13   0
  -8  -7   6   -1.83    9.13   0
  -8  -7   6   -4.23    8.45   0
  -8   7   6   -2.16    8.06   0
   8   7  -6    4.51    8.12   0
   8   7  -6   -2.44    9.63   0
   8  -7  -6    0.88   18.18   0
   8  -7  -6   14.78    8.43   0
   8  -7  -6    1.65   17.32   0
  -7  -7   6   18.47    8.45   0
   7  -7  -6    8.15   13.55   0
  -7   7   6   16.57    8.21   0
  -7  -7   6    2.35    9.47   0
   7   7  -6   17.20    8.95   0
   7   7  -6   -5.49    7.78   0
   7  -7  -6    2.53    8.46   0
   7  -7  -6    7.82   10.78   0
  -6  -7   6   17.52    8.17   0
   6  -7  -6    5.77   11.30   0
  -6   7   6   19.41    7.79   0
  -6  -7   6    0.07    8.87   0
   6   7  -6  -13.26    9.21   0
   6  -7  -6   15.32    8.00   0
   6   7  -6   20.59    8.94   0
   6  -7  -6    2.62    9.73   0
   5  -7  -6  111.15   10.18   0
  -5  -7   6  103.30    8.60   0
  -5   7   6  114.79    8.11   0
  -5  -7   6  106.14    7.75   0
   5   7  -6  133.95   10.91   0
   5  -7  -6  119.30    8.47   0
   5  -7  -6  111.61    9.96   0
   5   7  -6  104.40    7.71   0
   4   7  -6   18.55    7.12   0
   4  -7  -6    5.84    9.52   0
  -4  -7   6    1.27    7.70   0
  -4   7   6   19.77    7.50   0
   4   7  -6    3.68    8.25   0
   4  -7  -6   24.61    8.05   0
  -4  -7   6   12.12    8.77   0
   4  -7  -6   17.88    9.48   0
   3   7  -6   90.49    6.93   0
  -3  -7   6   91.98    6.97   0
  -3   7   6   85.57    8.11   0
  -3  -7   6   80.54    9.86   0
   3   7  -6   82.27    8.81   0
   3  -7  -6   87.58    9.94   0
   3  -7  -6   93.37    8.35   0
  -2   7   6  357.55    9.24   0
  -2   7   6  391.31    9.36   0
  -2  -7   6  345.62   11.23   0
  -2  -7   6  352.13    8.04   0
   2   7  -6  341.52    8.06   0
   2   7  -6  371.76   10.01   0
   2  -7  -6  364.97    9.32   0
   2  -7  -6  345.79    9.46   0
  -1   7   6  130.47    9.41   0
  -1  -7   6  132.67    8.81   0
  -1   7   6  131.52    8.74   0
   1   7  -6  145.45    9.06   0
   1   7  -6  142.51    9.19   0
   1  -7  -6  144.60    9.73   0
   1  -7  -6  137.17    8.09   0
   0   7   6   52.44    9.39   0
   0  -7   6   50.08    7.75   0
   0   7  -6   74.26    7.52   0
   0   7  -6   66.90    8.04   0
   0   7  -6   75.63    9.22   0
   0   7   6   92.53   10.77   0
   0  -7  -6   69.21   10.00   0
   0  -7  -6   66.06    7.97   0
   1   7   6  345.01    8.69   0
  -1   7  -6  357.79    8.60   0
   1   7   6  351.13   11.63   0
  -1   7  -6  350.91    9.39   0
  -1  -7  -6  369.94    9.52   0
  -1   7  -6  374.55    8.69   0
  -1  -7  -6  340.23    8.92   0
   2   7   6  310.24    8.54   0
  -2   7  -6  295.20    9.85   0
  -2   7  -6  305.83   10.04   0
  -2   7  -6  306.08    9.32   0
   2   7   6  321.96   11.36   0
  -2  -7  -6  308.42   11.05   0
  -2  -7  -6  301.64   10.24   0
  -2   7  -6  314.70    9.98   0
   3   7   6   -2.54    7.79   0
  -3   7  -6    6.46    7.70   0
  -3   7  -6   11.22    9.56   0
  -3  -7  -6    4.82    9.84   0
  -3   7  -6   11.04    7.65   0
   3   7   6    7.89   11.50   0
  -3  -7  -6    5.92    7.46   0
  -3   7  -6   15.15    9.38   0
   4   7   6   74.62    7.89   0
  -4   7  -6   91.77    9.96   0
  -4  -7  -6   93.20   12.79   0
  -4   7  -6   83.16   10.23   0
  -4   7  -6   78.33    9.89   0
  -4  -7  -6   73.07    8.16   0
   4   7   6   82.31   12.38   0
  -4   7  -6   84.81    9.79   0
   5   7   6  459.90    9.82   0
  -5   7  -6  429.27   12.12   0
  -5   7  -6  462.11   12.10   0
  -5  -7  -6  441.22    9.70   0
  -5   7  -6  519.06   10.46   0
  -5   7  -6  448.09   11.98   0
   6   7   6    6.26    8.59   0
  -6   7  -6   -8.91   12.29   0
  -6  -7  -6   -3.54   10.67   0
  -6   7  -6   -3.45   10.49   0
  -6   7  -6    1.90   10.32   0
  -6   7  -6    0.53   11.94   0
  -7  -8   6  114.00    8.31   0
  -7  -8   6  104.18    9.35   0
  -7   8   6   94.64    8.09   0
   7  -8  -6    3.10   14.19   0
   7   8  -6  120.05   11.56   0
   7  -8  -6   93.32    8.30   0
   7  -8  -6   36.68   13.18   0
   7   8  -6  109.99    8.12   0
  -6  -8   6  251.41    8.73   0
  -6  -8   6  247.37    9.56   0
   6  -8  -6  229.65   14.16   0
  -6   8   6  253.77   10.44   0
   6   8  -6  254.72    9.62   0
   6  -8  -6  237.14    8.58   0
   6  -8  -6  243.95   13.32   0
   6   8  -6  263.05    8.32   0
   5   8  -6  152.91    8.00   0
  -5   8   6  156.50    8.29   0
  -5  -8   6  157.01    9.03   0
   5   8  -6  146.91    9.01   0
  -5  -8   6  165.75    7.88   0
   5  -8  -6  181.81    8.07   0
   5  -8  -6  160.98   10.51   0
   5  -8  -6  152.24   10.45   0
   4   8  -6  727.04   10.97   0
   4  -8  -6  676.18   12.51   0
  -4   8   6  726.06   10.29   0
  -4  -8   6  720.42   10.54   0
   4   8  -6  706.44   10.78   0
   4  -8  -6  702.46   10.15   0
   4  -8  -6  673.12   12.68   0
  -4  -8   6  691.96    9.46   0
  -3   8   6   41.99    9.42   0
  -3   8   6   42.62    9.58   0
   3   8  -6   43.50    6.99   0
  -3  -8   6   32.86    8.25   0
   3   8  -6   46.30    8.57   0
  -3  -8   6   56.11    8.58   0
   3  -8  -6   41.31    8.05   0
   3  -8  -6   27.57    7.65   0
  -2   8   6  560.54   11.08   0
  -2   8   6  529.51   11.40   0
  -2  -8   6  566.40   10.05   0
   2   8  -6  585.27    9.94   0
   2   8  -6  570.99   11.80   0
   2  -8  -6  573.10    9.57   0
   2  -8  -6  540.35    9.78   0
  -1   8   6  248.85   10.11   0
  -1   8   6  275.25    9.13   0
   1   8  -6  258.99    7.98   0
  -1  -8   6  262.02    8.98   0
   1   8  -6  246.58    9.29   0
   1   8  -6  267.27    8.18   0
   1  -8  -6  289.79    8.93   0
   1  -8  -6  252.27    9.13   0
   0   8   6  119.83   10.77   0
   0   8   6  104.10    7.75   0
   0   8  -6  100.96    9.22   0
   0  -8   6  107.36    8.27   0
   0   8  -6   85.11   10.22   0
   0  -8  -6  116.28    8.10   0
   0   8  -6  104.84    7.46   0
   0  -8  -6   93.92    8.11   0
   1   8   6    9.63    7.56   0
   1   8   6   11.41   10.45   0
  -1   8  -6   -6.77    7.12   0
  -1   8  -6   16.28    8.08   0
  -1  -8  -6    2.47    9.68   0
  -1  -8  -6    4.84    7.75   0
  -1   8  -6    8.03    7.23   0
   2   8   6  432.32    9.15   0
  -2   8  -6  416.42    9.61   0
   2   8   6  412.10   12.54   0
  -2   8  -6  407.76    9.24   0
  -2   8  -6  411.74   11.56   0
  -2  -8  -6  408.77   11.53   0
  -2  -8  -6  408.61    9.11   0
  -2   8  -6  403.11   11.04   0
   3   8   6   25.11    9.56   0
  -3   8  -6   -2.54    9.44   0
  -3  -8  -6    4.41   10.73   0
   3   8   6    7.83   10.71   0
  -3   8  -6   11.45   10.21   0
  -3   8  -6   13.50    9.46   0
  -3  -8  -6   17.37    7.92   0
  -3   8  -6   10.99    9.28   0
   4   8   6  231.33    8.81   0
  -4   8  -6  237.78   10.44   0
  -4   8  -6  226.08   10.92   0
  -4   8  -6  219.68   10.82   0
   4   8   6  225.00   13.75   0
  -4  -8  -6  234.75    8.87   0
  -4   8  -6  250.93    9.39   0
   5   8   6  235.12    9.22   0
  -5   8  -6  191.39   11.45   0
  -5   8  -6  179.79   11.29   0
  -5  -8  -6  182.26   11.22   0
  -5   8  -6  195.68   11.23   0
  -5   8  -6  179.09   10.97   0
  -7  -9   6  112.75   11.33   0
  -7   9   6   58.19    8.61   0
   7  -9  -6   -0.23   18.53   0
   7   9  -6   90.90    9.73   0
   7  -9  -6  101.49    8.35   0
   7  -9  -6    0.48   18.63   0
   7   9  -6   70.77    8.35   0
  -7  -9   6   92.52    8.78   0
  -6  -9   6   10.34    7.81   0
  -6  -9   6    1.43    8.82   0
  -6   9   6    3.53    8.35   0
   6  -9  -6    2.02   13.12   0
   6   9  -6   17.26    8.95   0
   6  -9  -6   -4.83    8.25   0
   6  -9  -6    3.23   12.18   0
   6   9  -6   10.02    7.75   0
   5   9  -6  988.70   10.11   0
   5  -9  -6  895.57   15.46   0
  -5  -9   6  986.50   13.01   0
   5   9  -6  919.22   11.82   0
  -5   9   6  979.33   10.95   0
   5  -9  -6 1050.90   10.98   0
   5  -9  -6  911.77   15.16   0
   4   9  -6    8.34    9.00   0
   4  -9  -6    6.73    9.77   0
  -4   9   6    4.19    8.09   0
  -4  -9   6   -5.09   10.39   0
   4   9  -6   -0.92    8.42   0
   4  -9  -6   13.20    7.75   0
   4  -9  -6    8.96    9.93   0
  -3   9   6  459.29   11.36   0
   3   9  -6  443.63    8.86   0
  -3   9   6  469.13    9.64   0
  -3  -9   6  450.89    9.83   0
   3   9  -6  440.82    8.71   0
   3   9  -6  468.39   10.13   0
   3  -9  -6  500.97   10.92   0
   3  -9  -6  458.82   10.03   0
  -2   9   6   24.22    9.64   0
  -2   9   6   35.43    8.17   0
   2   9  -6   19.58    7.33   0
  -2  -9   6   28.38    8.19   0
   2   9  -6   44.52    7.20   0
   2   9  -6   25.88    8.57   0
   2  -9  -6   26.64    7.87   0
   2  -9  -6   23.33   10.31   0
  -1   9   6  366.67    8.96   0
  -1   9   6  354.44    9.81   0
   1   9  -6  356.50    8.71   0
  -1  -9   6  358.67   11.14   0
   1   9  -6  374.94    9.53   0
   1  -9  -6  392.60    9.62   0
   1   9  -6  385.12    8.62   0
   1  -9  -6  372.56   10.95   0
   0   9   6   28.38    7.64   0
   0   9   6   20.69    9.14   0
   0  -9   6   15.34   10.41   0
   0   9  -6   18.02    8.81   0
   0  -9  -6   29.91    8.28   0
   0   9  -6   28.57    7.42   0
   0  -9  -6   19.82    8.47   0
   0   9  -6   16.78    9.34   0
   1   9   6  659.95    9.91   0
   1   9   6  698.86   11.54   0
   1  -9   6  662.18   11.81   0
  -1   9  -6  631.42    9.54   0
  -1   9  -6  661.81   12.43   0
  -1  -9  -6  680.34   11.94   0
  -1  -9  -6  659.97   10.02   0
  -1   9  -6  646.77   10.99   0
   2   9   6   82.92    8.00   0
  -2   9  -6   81.85    9.85   0
   2   9   6  102.70   11.97   0
  -2   9  -6   80.28    7.97   0
  -2  -9  -6   75.08   10.16   0
  -2   9  -6   78.31   10.76   0
  -2  -9  -6   84.06    8.30   0
  -2   9  -6   76.68    7.97   0
  -3   9  -6   90.44    8.19   0
   3   9   6   91.64   10.13   0
  -3   9  -6   77.23   10.07   0
  -3  -9  -6   76.65   10.19   0
   3   9   6   76.84   11.69   0
  -3   9  -6   73.44   10.40   0
  -3   9  -6   77.60    8.06   0
  -3  -9  -6   64.74    8.19   0
   4   9   6   49.11    8.59   0
  -4   9  -6   68.16   10.12   0
  -4   9  -6   76.81   10.30   0
  -4   9  -6   72.42   10.69   0
   4   9   6   62.98   11.77   0
  -4   9  -6   75.22    8.39   0
  -4  -9  -6   70.47    8.64   0
   5   9   6  285.03   10.05   0
  -5   9  -6  295.79   10.24   0
  -5   9  -6  257.34   14.13   0
   5   9   6    4.28   15.46   0
  -5   9  -6  277.37   11.65   0
  -5  -9  -6  240.25   11.79   0
   5   9   6    1.24   15.14   0
  -5   9  -6  263.59   11.76   0
   6  10  -6   71.26    8.03   0
   6  10  -6   68.54   10.02   0
  -6  10   6   72.62    8.58   0
  -6 -10   6   61.52    9.35   0
   6 -10  -6    1.61   12.53   0
   6  10  -6   64.67   11.38   0
   6 -10  -6   56.34    8.39   0
   6 -10  -6    8.60   12.86   0
   5  10  -6   13.83    7.66   0
   5  10  -6    6.93    7.61   0
  -5  10   6   14.31   10.22   0
  -5 -10   6    5.38    8.60   0
   5 -10  -6   -0.61    9.90   0
   5  10  -6   13.23    8.90   0
   5 -10  -6   12.77    7.79   0
   5 -10  -6   14.33   11.27   0
  -4  10   6   11.73   10.20   0
   4  10  -6   13.07    9.43   0
   4  10  -6    6.56    7.77   0
   4 -10  -6   20.46    9.41   0
  -4 -10   6   -1.02    8.63   0
   4  10  -6   17.27    8.67   0
   4 -10  -6    6.89    7.96   0
   4 -10  -6   14.39   11.02   0
  -3  10   6   13.82    9.81   0
  -3  10   6   16.71    8.41   0
   3  10  -6   14.07    9.08   0
  -3 -10   6   21.83    8.23   0
   3  10  -6    4.95    7.33   0
   3  10  -6   -3.33    8.62   0
   3 -10  -6   14.15    7.88   0
   3 -10  -6    4.15   10.80   0
  -2  10   6   48.09    9.86   0
  -2  10   6   30.19   10.75   0
   2  10  -6   17.63    7.48   0
  -2 -10   6   46.72    8.52   0
   2  10  -6   30.55    8.39   0
   2  10  -6   42.41    7.38   0
   2 -10  -6   37.13    7.88   0
   2 -10  -6   37.21   10.45   0
  -1  10   6  103.26    9.63   0
  -1  10   6  108.43    9.15   0
  -1 -10   6   82.08    8.59   0
   1  10  -6   82.71    7.63   0
   1  10  -6   92.81    8.80   0
   1 -10  -6   91.13    7.87   0
   1  10  -6   89.48    7.48   0
   1 -10  -6   93.95    8.63   0
   0  10   6   59.73    9.76   0
   0  10   6   52.86    9.47   0
   0 -10   6   74.93    8.40   0
   0  10  -6   63.40    7.80   0
   0 -10  -6   53.39    8.17   0
   0  10  -6   68.37    9.08   0
   0 -10  -6   56.05    8.40   0
   0  10  -6   51.17    9.43   0
   1  10   6  235.24    8.69   0
   1  10   6  267.55   12.33   0
   1 -10   6  247.19    9.39   0
  -1  10  -6  265.25    9.01   0
  -1 -10  -6  263.87    9.07   0
  -1  10  -6  274.25    9.85   0
  -1 -10  -6  236.81   10.63   0
  -1  10  -6  234.39    8.49   0
  -2  10  -6  162.91    8.19   0
   2  10   6  157.61    8.72   0
  -2  10  -6  151.25   10.33   0
   2  10   6  136.54   12.48   0
  -2 -10  -6  162.90    8.83   0
  -2  10  -6  152.80    8.39   0
  -2  10  -6  166.36    9.28   0
  -2 -10  -6  131.88   10.62   0
   3  10   6    8.66    8.08   0
  -3  10  -6    1.71    8.17   0
  -3  10  -6   13.50    9.95   0
   3  10   6    5.71   12.68   0
  -3 -10  -6    1.93   11.41   0
  -3  10  -6    7.40   10.67   0
  -3  10  -6    9.36    9.65   0
  -3 -10  -6    6.67    8.49   0
   4  10   6  192.65    9.27   0
  -4  10  -6  195.21   11.26   0
  -4  10  -6  197.77   11.33   0
   4  10   6  209.71   12.67   0
  -4  10  -6  202.47   12.03   0
  -4  10  -6  204.40    9.11   0
  -4 -10  -6  177.61   11.27   0
   5  11  -6  105.50    8.21   0
   5  11  -6   97.80    9.89   0
   5 -11  -6  111.44   12.55   0
  -5 -11   6  119.56    9.30   0
   5 -11  -6  103.54    8.64   0
   5  11  -6  105.07    9.53   0
   5 -11  -6  113.36   12.40   0
  -5  11   6  115.23    9.03   0
  -4  11   6    8.87    8.67   0
   4  11  -6    6.59    8.02   0
   4  11  -6    9.87    9.54   0
  -4 -11   6   13.06    8.78   0
   4 -11  -6   17.34    8.02   0
   4  11  -6   12.18    8.91   0
   4 -11  -6   -7.91   13.43   0
  -3  11   6   89.52   10.25   0
  -3  11   6  102.10   10.72   0
   3  11  -6   83.31    9.66   0
  -3 -11   6  104.43   10.68   0
   3  11  -6   85.53    7.93   0
   3 -11  -6  110.95    8.16   0
   3  11  -6   95.82    8.75   0
   3 -11  -6  103.04   12.32   0
  -2  11   6   14.83   10.09   0
  -2  11   6   31.34    9.35   0
  -2 -11   6   14.69    8.67   0
   2  11  -6   22.46    7.84   0
   2 -11  -6   12.69    8.18   0
   2  11  -6   34.08    8.49   0
   2  11  -6   29.13    7.74   0
   2 -11  -6   24.54    9.51   0
  -1  11   6   10.65    8.33   0
  -1  11   6    6.76   11.10   0
  -1 -11   6   13.14    8.48   0
   1  11  -6   28.22    7.82   0
   1 -11  -6    2.21    7.90   0
   1  11  -6   10.65    8.46   0
   1 -11  -6    6.04    9.07   0
   1  11  -6    7.22    7.86   0
   0  11   6   14.37    8.04   0
   0 -11   6   19.28   10.39   0
   0  11   6   15.34   11.78   0
   0  11  -6   32.28    8.20   0
   0 -11  -6   39.72    7.82   0
   0  11  -6   28.18    8.39   0
   0 -11  -6   17.82   10.40   0
   0  11  -6   20.43    7.83   0
   1  11   6  176.60    8.91   0
   1  11   6  188.94   10.76   0
   1 -11   6  182.19    9.05   0
  -1 -11  -6  195.78    9.14   0
  -1  11  -6  172.92    8.56   0
  -1  11  -6  175.43   11.37   0
  -1 -11  -6  152.15    9.40   0
  -1  11  -6  177.36    8.46   0
   2  11   6  115.94    8.48   0
  -2  11  -6  134.14    8.25   0
   2  11   6  118.96   13.60   0
  -2  11  -6  119.40   10.70   0
  -2 -11  -6  141.51   10.76   0
  -2  11  -6  119.52   10.44   0
  -2  11  -6  136.46   11.42   0
  -2 -11  -6  112.88   11.10   0
   3  11   6  226.24   13.57   0
   3  11   6  195.91   11.21   0
  -3  11  -6  193.20    9.02   0
  -3  11  -6  186.84   11.08   0
  -3 -11  -6  215.91   11.23   0
  -3  11  -6  197.75    8.86   0
  -3  11  -6  192.67   11.68   0
  -3 -11  -6  179.72   11.67   0
  -4  12   6  189.18    9.77   0
   4  12  -6  187.11    8.87   0
   4  12  -6  180.24    8.50   0
  -4 -12   6  170.69    9.56   0
   4 -12  -6  219.80    9.07   0
   4  12  -6  192.68   10.00   0
   4 -12  -6  205.66   14.88   0
  -3  12   6   47.54    8.28   0
  -3  12   6   45.10    8.87   0
   3  12  -6   33.88    8.12   0
  -3 -12   6   47.52   11.12   0
   3  12  -6   59.15    8.20   0
   3 -12  -6   46.09    8.58   0
   3  12  -6   54.52   10.89   0
   3 -12  -6   14.18   13.97   0
  -2  12   6  193.96   10.95   0
  -2  12   6  148.66   11.62   0
  -2 -12   6  185.17    9.59   0
   2  12  -6  170.27    8.60   0
   2 -12  -6  181.52    8.74   0
   2  12  -6  193.64    9.42   0
   2  12  -6  176.47    8.65   0
   2 -12  -6  179.74   13.89   0
  -1  12   6   21.54    9.96   0
  -1  12   6   62.88   12.13   0
   1  12  -6   33.98    9.96   0
  -1 -12   6   37.93    8.75   0
   1 -12  -6   30.87    8.27   0
   1  12  -6   24.64    8.78   0
   1 -12  -6   37.98    9.90   0
   1  12  -6   38.72    8.04   0
   0  12   6  543.09   11.95   0
   0  12   6  546.53   14.13   0
   0 -12   6  552.93   10.90   0
   0  12  -6  546.29    9.67   0
   0 -12  -6  619.85   10.50   0
   0  12  -6  553.54   10.95   0
   0 -12  -6  565.42   11.51   0
   0  12  -6  543.09    9.99   0
  -1  12  -6    2.50    8.00   0
   1  12   6   -1.32    9.82   0
   1  12   6    5.75   10.25   0
   1 -12   6    4.45   10.39   0
  -1 -12  -6    5.74    8.44   0
  -1  12  -6   12.39    7.93   0
  -1  12  -6    1.79    8.82   0
  -1 -12  -6    7.08    9.25   0
   2  12   6   88.44    8.83   0
  -2  12  -6   99.98    8.61   0
   2  12   6   88.20   13.68   0
  -2  12  -6   81.13    8.79   0
  -2 -12  -6  100.07    9.01   0
  -2  12  -6   83.78    8.75   0
  -2  12  -6   83.37   11.45   0
  -2 -12  -6  107.87    9.80   0
   9   0  -7   81.10    9.21   0
  -9   0   7   80.85   10.60   0
  -9   0   7  108.96    8.56   0
   9   0  -7   86.49   10.29   0
   8   0  -7    2.62    7.72   0
  -8   0   7    5.51    9.94   0
   8   0  -7    7.31   11.36   0
  -8   0   7    8.66    7.18   0
   7   0  -7  773.32   11.27   0
  -7   0   7  821.42    9.96   0
  -7   0   7  837.03   10.88   0
   7   0  -7  771.68   11.65   0
  -6   0   7    1.86    7.22   0
   6   0  -7    3.75    7.02   0
   6   0  -7   -1.50    8.41   0
  -5   0   7  997.70   10.13   0
   5   0  -7 1004.60   10.20   0
   5   0  -7  977.83   12.93   0
  -4   0   7   -2.07    6.96   0
   4   0  -7   -3.74    7.61   0
   4   0  -7   -3.84    7.02   0
   4   0  -7   14.14    8.43   0
   3   0  -7 1413.85   11.96   0
  -3   0   7 1378.36   11.32   0
   3   0  -7 1357.49   12.13   0
   3   0  -7 1370.01   11.26   0
  -2   0   7    8.24    7.41   0
   2   0  -7   12.51    7.57   0
   2   0  -7    0.59    9.57   0
   2   0  -7    3.27    7.59   0
   1   0  -7  208.75    8.36   0
   1   0  -7  233.73    8.71   0
  -1   0   7  218.66   10.16   0
   1   0  -7  215.88    9.77   0
   0   0  -7   -2.35    7.49   0
   0   0  -7    6.16    7.72   0
   0   0  -7    3.73    8.66   0
   0   0   7    7.41    8.64   0
  -1   0  -7  211.32    8.14   0
  -1   0  -7  181.57    8.21   0
  -1   0  -7  202.83    9.63   0
   1   0   7  192.96    9.62   0
  -2   0  -7   -0.43    8.79   0
   2   0   7    3.50    8.70   0
  -2   0  -7   12.18    7.85   0
  -3   0  -7  236.52   10.79   0
   3   0   7  238.55   11.07   0
  -3   0  -7  222.03    8.49   0
  -4   0  -7    0.54   10.97   0
   4   0   7    3.82    7.36   0
  -4   0  -7    6.37   11.94   0
  -4   0  -7    5.77    7.98   0
   5   0   7   18.60    7.61   0
  -5   0  -7   13.73    9.70   0
   6   0   7   -3.77    7.90   0
  -6   0  -7   -0.38   10.03   0
   9  -1  -7    8.62    8.61   0
   9   1  -7    1.09    8.12   0
  -9   1   7    0.79    7.99   0
  -9  -1   7   -6.95    8.64   0
  -9  -1   7    5.96    9.71   0
   9  -1  -7    9.28   12.15   0
   9   1  -7   11.71    9.84   0
   8  -1  -7  119.33    9.78   0
  -8   1   7  105.72    8.02   0
   8   1  -7  122.08    8.40   0
  -8  -1   7  112.11    8.85   0
  -8  -1   7  113.46    9.84   0
   8  -1  -7  101.71   12.17   0
   8   1  -7   93.07    9.98   0
  -7   1   7    6.48    7.24   0
   7  -1  -7   -6.82    7.46   0
   7  -1  -7    3.33    9.30   0
   7   1  -7    0.10    7.43   0
  -7  -1   7   -9.72    9.28   0
  -7  -1   7    0.89    7.29   0
   7  -1  -7   -5.26    8.75   0
   7   1  -7   -6.15   10.52   0
  -6   1   7  107.15    9.20   0
   6  -1  -7  106.03    7.57   0
   6  -1  -7  108.52    8.07   0
  -6  -1   7  102.12    7.57   0
   6   1  -7  117.39    9.33   0
   6  -1  -7  105.45    9.40   0
   6   1  -7  116.67   10.50   0
  -6  -1   7   98.62    8.25   0
  -5   1   7  127.92    7.20   0
   5  -1  -7  115.62    9.64   0
   5  -1  -7  116.94    8.80   0
  -5  -1   7  128.72    9.62   0
  -5  -1   7  127.59    7.56   0
   5   1  -7  127.90    7.63   0
   5  -1  -7  123.36    8.41   0
   5   1  -7  131.88    8.63   0
  -4   1   7  191.23    7.75   0
   4  -1  -7  204.60    9.82   0
   4  -1  -7  187.35    7.74   0
  -4  -1   7  194.92    7.75   0
   4  -1  -7  172.81    9.14   0
   4   1  -7  197.55    9.27   0
   4   1  -7  179.11    7.72   0
  -3   1   7  198.08    9.37   0
   3  -1  -7  183.74    9.69   0
   3   1  -7  203.84    8.25   0
   3  -1  -7  184.52    9.10   0
   3   1  -7  195.35    8.62   0
  -3  -1   7  188.58    7.75   0
   3   1  -7  194.52    9.09   0
   3  -1  -7  187.71    8.68   0
  -2   1   7  958.61   10.65   0
   2  -1  -7  949.35   10.72   0
   2   1  -7  965.15   10.33   0
   2  -1  -7  943.53   10.38   0
   2  -1  -7  928.50   11.09   0
   2   1  -7  941.34   10.50   0
  -2  -1   7  943.40   11.59   0
   2   1  -7  941.26   10.74   0
   1  -1  -7  239.84    7.92   0
   1   1  -7  251.77    9.93   0
  -1   1   7  250.52    8.55   0
   1  -1  -7  233.00    8.36   0
   1  -1  -7  239.89    7.68   0
   1   1  -7  238.26    8.68   0
   1   1  -7  244.71    8.33   0
  -1  -1   7  247.08    8.37   0
   0  -1  -7   44.98    7.56   0
   0   1  -7   55.04    9.17   0
   0  -1  -7   48.96    9.39   0
   0   1  -7   53.24    7.70   0
   0  -1  -7   48.73    8.44   0
   0   1   7   38.18    8.85   0
   0   1  -7   41.19    7.53   0
   0  -1   7   48.18    8.83   0
  -1  -1  -7  262.16    8.13   0
  -1   1  -7  294.59    8.62   0
  -1  -1  -7  263.96    9.87   0
  -1   1  -7  271.51    8.51   0
   1  -1   7  280.54   10.25   0
   1   1   7  292.12    9.95   0
  -1   1  -7  290.51    8.76   0
  -2   1  -7  634.60    9.94   0
   2   1   7  650.32   12.90   0
  -2  -1  -7  640.02   12.03   0
   2   1   7  636.82    9.48   0
   2  -1   7  631.91   11.61   0
  -2   1  -7  615.26    9.91   0
  -2   1  -7  642.33   11.99   0
  -2  -1  -7  617.44    9.58   0
  -3  -1  -7  158.29   10.88   0
   3   1   7  149.55    9.48   0
   3   1   7  159.99   11.08   0
  -3   1  -7  163.81    9.70   0
  -3   1  -7  159.75    9.60   0
  -3  -1  -7  150.18    8.33   0
  -3   1  -7  145.09    7.98   0
   4   1   7  526.26    9.32   0
  -4  -1  -7  520.66   18.48   0
  -4   1  -7  531.14   14.14   0
  -4   1  -7  557.37   13.70   0
  -4  -1  -7  499.83    9.45   0
  -4  -1  -7  582.66   18.94   0
  -4   1  -7  527.69    9.74   0
  -5   1  -7    0.87   16.65   0
   5   1   7    8.97    7.40   0
  -5   1  -7    7.85   19.44   0
  -5  -1  -7    8.81    9.19   0
  -5   1  -7   -0.73    7.77   0
   6   1   7   65.97    8.16   0
  -6  -1  -7   65.77    9.94   0
  -6   1  -7   52.62    8.40   0
  -9   2   7   56.58    8.19   0
   9  -2  -7   45.31   10.29   0
   9   2  -7   56.71   10.19   0
  -9  -2   7   43.33    8.78   0
   9  -2  -7   39.12   12.76   0
   9   2  -7   69.48    9.73   0
  -9  -2   7   58.46    7.88   0
   9  -2  -7   53.75    8.92   0
   8  -2  -7   33.26    7.83   0
  -8   2   7   64.70    9.61   0
   8  -2  -7   36.40    7.89   0
   8   2  -7   51.55    7.81   0
  -8  -2   7   41.23    8.25   0
   8  -2  -7   40.92    9.38   0
   8   2  -7   46.82    9.50   0
  -8  -2   7   53.01    7.73   0
   7  -2  -7   12.20    7.77   0
   7  -2  -7   14.29    9.49   0
  -7  -2   7   13.89    7.96   0
   7   2  -7  -13.03    7.73   0
   7  -2  -7    8.99    8.79   0
   7   2  -7   30.27   11.01   0
  -7  -2   7   -3.87    7.33   0
  -7   2   7    9.73    9.25   0
   6  -2  -7    0.01    7.30   0
   6  -2  -7    2.94    7.49   0
  -6  -2   7   15.79    8.02   0
   6   2  -7    0.90    7.27   0
   6  -2  -7    8.72   10.20   0
   6   2  -7   23.47   10.26   0
  -6  -2   7   -1.87    7.10   0
  -6   2   7    4.29    7.33   0
   5  -2  -7   65.79    7.03   0
   5  -2  -7   81.15    9.63   0
  -5  -2   7   78.72    8.57   0
   5  -2  -7   76.58    8.22   0
   5   2  -7   93.52   10.59   0
   5   2  -7   94.06    7.18   0
  -5  -2   7   72.25    8.77   0
  -5   2   7   78.82    6.88   0
   4  -2  -7   61.50    9.50   0
   4  -2  -7   75.81    7.72   0
  -4  -2   7   55.33    8.15   0
   4  -2  -7   57.30    8.23   0
   4   2  -7   70.31   10.49   0
   4   2  -7   62.65    7.31   0
  -4  -2   7   77.72    7.28   0
  -4   2   7   67.15    7.85   0
   3  -2  -7  440.34    9.32   0
   3  -2  -7  437.67    8.52   0
   3  -2  -7  430.05    9.50   0
   3   2  -7  458.06    9.48   0
   3   2  -7  464.03    8.66   0
  -3  -2   7  436.77    8.35   0
  -3   2   7  446.11    8.73   0
   2  -2  -7  241.50    8.37   0
   2  -2  -7  224.99    8.10   0
   2   2  -7  248.12    8.25   0
   2  -2  -7  243.59    8.82   0
   2   2  -7  232.18    8.68   0
   2   2  -7  232.85    9.54   0
  -2  -2   7  234.65    9.45   0
  -2   2   7  236.06    8.47   0
  -1   2   7  108.01    7.43   0
   1  -2  -7  105.74    9.38   0
   1   2  -7  100.22    7.78   0
   1  -2  -7  105.55    7.24   0
   1  -2  -7  111.76    9.64   0
   1   2  -7  104.64    8.19   0
   1   2  -7   92.09   10.05   0
  -1  -2   7   96.65    9.96   0
   0  -2  -7   12.89    7.15   0
   0   2   7    7.84    7.25   0
   0   2  -7   10.51    7.17   0
   0  -2  -7    2.99    8.32   0
   0  -2   7   11.50    7.16   0
   0   2  -7   -1.45    7.64   0
   0   2  -7   -0.01    7.09   0
  -1   2  -7  447.51    9.43   0
  -1  -2  -7  425.99   10.37   0
   1   2   7  452.92    8.85   0
   1   2   7  433.51    9.16   0
  -1   2  -7  443.10    9.65   0
  -1   2  -7  432.28   10.62   0
   1  -2   7  447.91    9.02   0
  -1  -2  -7  398.60    8.88   0
  -2   2  -7   25.16    7.45   0
  -2  -2  -7   11.76    8.95   0
  -2   2  -7   12.76    7.79   0
   2  -2   7   14.78    7.19   0
   2   2   7    8.19    7.19   0
   2   2   7    9.86    9.00   0
  -2   2  -7   15.07    9.01   0
  -2  -2  -7   18.12    7.31   0
  -3   2  -7 1323.31   11.70   0
   3   2   7 1297.86   12.58   0
  -3   2  -7 1254.27   14.51   0
  -3   2  -7 1296.67   12.81   0
   3   2   7 1351.22   17.96   0
  -3   2  -7 1341.09   14.81   0
  -3  -2  -7 1290.67   12.89   0
  -3  -2  -7 1393.49   18.23   0
   4   2   7    8.69    7.72   0
  -4   2  -7   17.32    9.79   0
  -4  -2  -7   22.40   16.33   0
  -4   2  -7   25.85   11.01   0
  -4   2  -7   17.53   10.34   0
  -4  -2  -7   20.42   17.37   0
  -4  -2  -7   31.71    7.79   0
  -4   2  -7   30.27    7.86   0
   5   2   7  420.07    9.08   0
  -5   2  -7  388.86   10.66   0
  -5   2  -7  429.00   14.98   0
  -5   2  -7  422.99   16.85   0
  -5  -2  -7  392.92    9.57   0
  -5   2  -7  401.07   11.18   0
   6   2   7   20.24    7.90   0
  -6   2  -7    3.17    7.78   0
  -6  -2  -7   26.94    8.14   0
  -6   2  -7   18.67    8.14   0
   9   3  -7   62.71    8.46   0
   9  -3  -7   57.91   11.78   0
  -9  -3   7   68.20    9.04   0
   9  -3  -7   52.32   11.22   0
   9   3  -7   48.98   12.40   0
   9  -3  -7   57.10    8.82   0
  -9  -3   7   72.05   10.20   0
  -9   3   7   74.07    8.62   0
   8  -3  -7   74.88   10.02   0
  -8  -3   7   72.29    8.66   0
   8   3  -7   73.90    8.20   0
   8  -3  -7   69.23   12.03   0
   8   3  -7   82.44   11.66   0
  -8  -3   7   71.28    7.99   0
  -8   3   7   71.79    7.84   0
   8  -3  -7   79.45    8.34   0
   7  -3  -7   37.40    7.92   0
   7  -3  -7   36.63    9.53   0
  -7  -3   7   42.34   10.45   0
   7   3  -7   38.79    7.40   0
   7  -3  -7   37.79   10.62   0
   7   3  -7   39.23    9.25   0
  -7  -3   7   29.72    7.33   0
  -7   3   7   54.29    9.10   0
   6  -3  -7  912.73   10.33   0
   6  -3  -7  909.46   11.47   0
  -6  -3   7  892.25   10.99   0
   6  -3  -7  891.79   13.36   0
   6   3  -7  887.91   10.46   0
   6   3  -7  883.27   11.47   0
  -6  -3   7  935.16   11.51   0
  -6   3   7  917.01   10.23   0
   5  -3  -7   69.68    7.20   0
   5  -3  -7   63.84    7.51   0
  -5  -3   7   69.63    8.20   0
   5  -3  -7   70.23   10.21   0
   5   3  -7   75.16    8.72   0
   5   3  -7   81.22    7.13   0
  -5  -3   7   80.31    7.44   0
  -5   3   7   69.05    8.54   0
   4  -3  -7 1026.92   10.61   0
   4  -3  -7 1063.90   11.18   0
  -4  -3   7 1034.45   11.41   0
   4  -3  -7 1003.55   12.81   0
   4   3  -7 1034.97   12.78   0
   4   3  -7 1019.72   10.10   0
  -4   3   7 1042.62   10.74   0
  -4  -3   7 1060.60   10.03   0
   3  -3  -7   79.81    9.55   0
   3  -3  -7   82.15    7.30   0
   3  -3  -7   87.37    8.33   0
  -3  -3   7   75.26    8.08   0
   3   3  -7   80.62    8.31   0
   3   3  -7   86.14    7.40   0
  -3   3   7   73.88    7.44   0
  -3  -3   7   90.11    7.59   0
   2  -3  -7  972.50   12.45   0
  -2  -3   7  977.37   11.30   0
   2  -3  -7  941.54   10.60   0
   2  -3  -7  946.34   11.32   0
   2   3  -7  944.69   12.10   0
   2   3  -7  985.98   10.17   0
  -2   3   7  958.91   10.86   0
   1  -3  -7  241.28    8.27   0
   1  -3  -7  230.25    9.48   0
   1   3  -7  240.87    8.35   0
  -1  -3   7  238.76    9.74   0
   1   3  -7  224.06    8.53   0
   1   3  -7  244.74    8.54   0
  -1   3   7  238.60    8.17   0
   0  -3  -7   23.30    8.81   0
   0   3  -7   27.39    7.53   0
   0   3   7   19.84    8.95   0
   0   3  -7    3.09    7.85   0
   0  -3   7    9.89    7.33   0
   0   3  -7   -7.65    7.24   0
   0   3   7   12.22    8.97   0
   0  -3  -7   16.93    7.42   0
  -1  -3  -7   82.96    8.91   0
   1   3   7   78.34    8.78   0
  -1   3  -7   91.19    7.68   0
   1   3   7   79.63    7.51   0
  -1   3  -7   98.20    8.24   0
   1  -3   7   94.57    8.90   0
  -1   3  -7   83.85    7.57   0
  -1  -3  -7   85.36    7.78   0
  -2   3  -7  439.63    9.05   0
   2   3   7  406.96    8.88   0
  -2   3  -7  392.49    8.84   0
   2   3   7  420.93   12.30   0
  -2  -3  -7  419.04    8.93   0
  -2  -3  -7  414.00   11.73   0
  -2   3  -7  421.99   10.61   0
  -3   3  -7    3.88    7.50   0
   3   3   7    8.24    7.40   0
  -3   3  -7   12.96    7.57   0
  -3   3  -7   10.96    9.14   0
  -3  -3  -7    6.38   12.44   0
  -3  -3  -7    8.71    7.67   0
  -3   3  -7    6.93    8.91   0
   3   3   7   11.63    9.85   0
   4   3   7  273.86    8.72   0
  -4   3  -7  295.44    8.84   0
  -4   3  -7  291.88   11.10   0
  -4  -3  -7  309.40   24.64   0
  -4  -3  -7  282.71    8.94   0
  -4   3  -7  329.30   12.27   0
  -4   3  -7  265.84    8.95   0
   5   3   7   35.72    7.90   0
  -5   3  -7   34.89    7.90   0
  -5   3  -7   35.04   11.42   0
  -5   3  -7   34.67   12.38   0
  -5  -3  -7   29.84    8.10   0
  -5   3  -7   17.38    8.21   0
   6   3   7   11.99    8.02   0
  -6   3  -7    5.21    9.78   0
  -6   3  -7    6.53   15.79   0
  -6  -3  -7   30.74    9.93   0
  -6   3  -7    3.51    8.32   0
  -6   3  -7    6.16   16.17   0
   8  -4  -7    3.69    9.53   0
  -8  -4   7    2.50    7.83   0
  -8  -4   7   12.00    8.52   0
   8   4  -7    4.60    8.00   0
   8  -4  -7    3.13   11.50   0
   8   4  -7   25.39   11.63   0
  -8   4   7   -2.43    7.88   0
   8  -4  -7    5.31    8.50   0
  -7  -4   7  291.56    8.78   0
   7  -4  -7  281.72   10.39   0
  -7  -4   7  294.78   10.90   0
   7  -4  -7  267.49   11.45   0
   7   4  -7  315.66    8.79   0
   7   4  -7  280.19   10.25   0
  -7   4   7  258.07    8.74   0
   7  -4  -7  280.74    9.22   0
  -6  -4   7   -6.61    7.42   0
   6  -4  -7    7.95    9.35   0
  -6  -4   7   -4.62    8.27   0
   6  -4  -7   -2.85    8.53   0
   6   4  -7  -12.36    9.11   0
   6   4  -7    4.10    7.54   0
  -6   4   7    6.87    7.41   0
   6  -4  -7   -8.34    7.83   0
  -5  -4   7  729.45    9.39   0
   5  -4  -7  689.01   10.44   0
  -5  -4   7  682.59   10.34   0
   5  -4  -7  664.20   12.02   0
   5   4  -7  704.34   10.95   0
   5   4  -7  689.95    9.27   0
  -5   4   7  675.21    9.49   0
   5  -4  -7  671.07    9.44   0
   4  -4  -7   33.65    7.68   0
   4  -4  -7   55.05    9.19   0
  -4  -4   7   56.98    7.03   0
  -4  -4   7   51.23    9.58   0
   4  -4  -7   54.96    8.01   0
   4   4  -7   57.70    7.81   0
  -4   4   7   60.46    7.56   0
   4   4  -7   51.53    6.89   0
   3  -4  -7  732.43    9.83   0
   3  -4  -7  723.03   10.23   0
  -3  -4   7  759.34    9.77   0
  -3  -4   7  738.90   10.13   0
   3  -4  -7  717.01   12.12   0
   3   4  -7  740.44   10.23   0
  -3   4   7  752.23    9.92   0
   3   4  -7  747.86   11.03   0
   2  -4  -7  332.63   10.45   0
   2  -4  -7  343.81    8.80   0
   2  -4  -7  333.80    9.20   0
  -2  -4   7  375.49   10.63   0
   2   4  -7  357.45    9.16   0
  -2  -4   7  331.74    8.24   0
  -2   4   7  340.93    8.74   0
   2   4  -7  346.26    9.87   0
   1  -4  -7  180.92    9.45   0
  -1   4   7  180.15    8.06   0
   1   4  -7  174.38    8.49   0
  -1   4   7  159.46    8.37   0
  -1  -4   7  160.96    7.83   0
   1   4  -7  161.26    8.22   0
   1  -4  -7  166.63    9.91   0
   0   4  -7  329.72    8.36   0
   0   4  -7  349.63    8.98   0
   0   4   7  310.16    8.46   0
   0   4  -7  316.25    9.02   0
   0  -4   7  346.06    9.71   0
   0   4   7  315.33    8.63   0
   0  -4  -7  330.84    8.44   0
   0  -4  -7  344.02    9.89   0
  -1   4  -7   45.69    9.13   0
  -1   4  -7   48.58    9.18   0
   1   4   7   57.16    7.33   0
  -1   4  -7   57.50    7.95   0
   1  -4   7   52.56    7.36   0
   1   4   7   62.29    9.09   0
  -1  -4  -7   52.60    9.35   0
  -1  -4  -7   49.01    7.66   0
  -2   4  -7    8.99    7.28   0
   2   4   7   13.63    9.14   0
  -2   4  -7   14.24    8.71   0
   2   4   7    9.52    7.26   0
  -2   4  -7    9.68    6.95   0
  -2   4  -7    3.14    9.44   0
  -2  -4  -7    6.04   10.24   0
  -2  -4  -7    7.63    7.32   0
  -3   4  -7  275.50    8.65   0
  -3   4  -7  284.43    8.71   0
   3   4   7  278.56    8.42   0
  -3   4  -7  288.78    8.71   0
  -3   4  -7  254.91   10.14   0
   3   4   7  267.97   13.09   0
  -3  -4  -7  289.18   14.18   0
  -3  -4  -7  264.97    8.60   0
   4   4   7    2.76   19.05   0
  -4   4  -7    8.63    9.22   0
   4   4   7    1.82    7.62   0
  -4   4  -7    6.65    7.52   0
  -4  -4  -7    2.07   19.54   0
  -4   4  -7    0.53    9.44   0
  -4  -4  -7   -7.77    7.85   0
  -4   4  -7    9.78    7.81   0
   5   4   7   29.14    7.92   0
  -5   4  -7   19.90    8.14   0
  -5   4  -7   22.37   10.09   0
  -5  -4  -7   18.87    8.01   0
  -5   4  -7   15.45    9.98   0
  -5   4  -7   24.48   11.16   0
   6   4   7   33.88   10.09   0
  -6   4  -7   22.60   10.06   0
  -6  -4  -7   33.14    8.05   0
  -6   4  -7   27.60   13.63   0
  -6   4  -7   30.88   13.22   0
  -6   4  -7   23.63   10.31   0
   8  -5  -7   16.91   11.33   0
  -8  -5   7   15.29    8.60   0
  -8  -5   7   21.03    9.72   0
   8   5  -7   31.74    9.93   0
   8  -5  -7   14.45   11.21   0
   8   5  -7   23.90   11.83   0
  -8   5   7   13.57    8.11   0
   8  -5  -7   23.02   10.54   0
   7  -5  -7    2.20   10.59   0
  -7  -5   7   -0.95    8.29   0
  -7  -5   7    1.04    7.21   0
   7  -5  -7    5.03   11.70   0
   7   5  -7    2.44    7.64   0
   7   5  -7   11.54    8.64   0
  -7   5   7   -6.95    7.77   0
   7  -5  -7    0.90    8.11   0
   6  -5  -7   25.92    9.54   0
  -6  -5   7   39.03   10.16   0
  -6  -5   7   37.10    7.45   0
   6   5  -7   23.53    8.73   0
  -6   5   7   30.53    7.74   0
   6   5  -7   39.33    7.60   0
   6  -5  -7   29.60   10.07   0
   6  -5  -7   15.35    7.95   0
   5  -5  -7    7.36    9.31   0
  -5  -5   7    8.08    8.10   0
   5  -5  -7   -3.42   10.15   0
  -5  -5   7    0.80    7.16   0
   5   5  -7   -4.54   10.36   0
  -5   5   7    4.28    7.55   0
   5   5  -7   19.72    7.42   0
   5  -5  -7   14.39    7.70   0
   4  -5  -7   30.47    9.17   0
  -4  -5   7   30.29    7.53   0
   4  -5  -7   19.61    9.65   0
   4   5  -7   31.57    8.17   0
  -4  -5   7   28.71    6.75   0
  -4   5   7   18.10    9.02   0
   4   5  -7   31.38    7.19   0
   4  -5  -7   21.67    7.61   0
   3  -5  -7  173.63    8.76   0
  -3  -5   7  178.21    8.57   0
   3   5  -7  163.71    8.34   0
  -3   5   7  184.71    8.37   0
  -3  -5   7  175.40    7.52   0
   3  -5  -7  175.22    8.66   0
   3   5  -7  193.26    9.24   0
   3  -5  -7  183.25    9.77   0
   2   5  -7  198.85    7.91   0
  -2  -5   7  186.65    8.66   0
   2   5  -7  215.56    8.87   0
  -2   5   7  206.02    8.40   0
   2  -5  -7  212.12   10.14   0
   2  -5  -7  215.28    9.62   0
  -2  -5   7  200.38    8.03   0
   1   5  -7   66.16    9.42   0
  -1   5   7   36.96    7.79   0
   1   5  -7   50.59    8.08   0
  -1  -5   7   41.05    7.64   0
  -1   5   7   49.20    9.72   0
   1  -5  -7   35.74    9.29   0
   1  -5  -7   40.27    7.75   0
   0   5  -7  237.53    9.17   0
   0   5   7  239.49    8.62   0
   0   5  -7  230.31   10.27   0
   0   5  -7  229.45    9.15   0
   0  -5   7  252.02    9.22   0
   0   5   7  232.16   10.24   0
   0  -5  -7  250.09   10.28   0
   0  -5  -7  213.70    8.62   0
   1   5   7   29.85    7.40   0
  -1   5  -7   29.85    9.22   0
  -1   5  -7   36.22    7.87   0
  -1   5  -7   24.11    9.63   0
   1   5   7   24.96    8.66   0
  -1  -5  -7   24.12    9.92   0
  -1  -5  -7   27.08    7.95   0
  -2   5  -7  847.34   10.48   0
   2   5   7  825.59   11.11   0
  -2   5  -7  871.90   10.92   0
  -2   5  -7  819.78   11.87   0
  -2   5  -7  835.91   12.16   0
  -2  -5  -7  894.09   14.79   0
  -2  -5  -7  803.04    9.87   0
   2   5   7  852.67   13.91   0
  -3   5  -7    4.93    7.70   0
   3   5   7    2.87    9.27   0
   3   5   7    5.40   10.09   0
  -3   5  -7    2.78    9.11   0
  -3   5  -7   10.70    7.88   0
  -3   5  -7   18.38    9.03   0
  -3  -5  -7   12.36   11.22   0
  -3  -5  -7   23.73    7.69   0
  -4   5  -7  351.79   11.29   0
   4   5   7  376.74   10.67   0
  -4   5  -7  377.08   10.89   0
  -4   5  -7  354.11    9.33   0
  -4  -5  -7  370.80   20.22   0
   4   5   7  366.09   19.39   0
  -4   5  -7  354.93   11.07   0
  -4  -5  -7  350.77    9.05   0
   5   5   7   93.16    8.28   0
  -5   5  -7  111.70   11.65   0
  -5   5  -7  102.24   10.13   0
  -5   5  -7   90.72   10.43   0
  -5  -5  -7   91.37    8.56   0
  -5   5  -7   99.76   10.38   0
  -6   5  -7  246.63   13.91   0
   6   5   7  277.86    9.29   0
  -6   5  -7  250.60    9.88   0
  -6  -5  -7  247.02   11.25   0
  -6   5  -7  274.96   14.03   0
  -6   5  -7  243.04   11.78   0
  -8  -6   7   11.70    8.81   0
   8   6  -7   35.08    9.87   0
   8  -6  -7   -3.02   12.13   0
   8   6  -7   -7.33   11.76   0
  -8   6   7   20.90    8.23   0
  -8  -6   7    2.87    8.02   0
   8  -6  -7    8.38   10.61   0
   8  -6  -7    2.59   11.56   0
  -7  -6   7   70.51   10.46   0
   7  -6  -7   54.30   12.14   0
   7   6  -7   68.26    8.99   0
  -7   6   7   65.33    8.38   0
   7   6  -7   48.62    9.79   0
  -7  -6   7   76.15    8.05   0
   7  -6  -7   59.10    8.79   0
   7  -6  -7   52.04    9.83   0
  -6  -6   7   -2.46   10.02   0
   6  -6  -7    6.42   10.14   0
   6   6  -7   -7.61    8.86   0
  -6   6   7    5.23    7.89   0
   6   6  -7  -11.63    7.54   0
  -6  -6   7   10.53    7.15   0
   6  -6  -7    3.29    7.98   0
   6  -6  -7    4.09    9.31   0
  -5  -6   7  140.33    8.64   0
   5  -6  -7  133.04   10.47   0
   5   6  -7  148.76    9.19   0
  -5   6   7  134.94    8.29   0
  -5  -6   7  146.19    7.47   0
   5   6  -7  136.30    7.65   0
   5  -6  -7  135.77    8.31   0
   5  -6  -7  133.60    9.98   0
   4  -6  -7  212.86   10.48   0
  -4  -6   7  209.01    8.67   0
   4   6  -7  216.66    9.18   0
  -4   6   7  212.72    8.27   0
   4  -6  -7  240.90    8.38   0
   4   6  -7  218.77    8.00   0
   4  -6  -7  225.64    8.41   0
  -4  -6   7  232.37    7.86   0
   3   6  -7  300.29    7.87   0
  -3  -6   7  289.96    7.82   0
   3  -6  -7  293.39    9.03   0
  -3  -6   7  288.68    8.74   0
   3   6  -7  318.33    8.88   0
  -3   6   7  285.78    8.82   0
   3  -6  -7  300.88    8.85   0
   3  -6  -7  303.43    8.87   0
   2   6  -7  119.17    7.89   0
  -2   6   7  106.43    8.09   0
  -2  -6   7   97.99    8.45   0
   2   6  -7   96.96   10.20   0
  -2   6   7  113.54    8.29   0
  -2  -6   7  114.26    7.28   0
   2  -6  -7  115.26   10.10   0
   2  -6  -7  108.31    9.49   0
   1   6  -7  485.78    9.11   0
  -1   6   7  475.28    8.88   0
   1   6  -7  449.58    9.97   0
  -1  -6   7  471.05    8.92   0
  -1   6   7  480.17    9.65   0
  -1  -6   7  457.53    9.62   0
   1  -6  -7  467.68   11.10   0
   1  -6  -7  451.00   10.94   0
   0   6   7   96.76    8.13   0
   0   6  -7  118.45    8.17   0
   0   6  -7  112.07    7.68   0
   0   6  -7  140.10   10.29   0
   0   6   7  116.35    8.30   0
   0  -6  -7  123.37    8.48   0
   0  -6  -7  108.19    8.39   0
   1   6   7  500.43    9.13   0
  -1   6  -7  513.12   11.21   0
  -1   6  -7  509.15    9.32   0
  -1   6  -7  529.29    9.27   0
  -1   6  -7  532.39    9.98   0
   1   6   7  525.40    9.86   0
  -1  -6  -7  548.39   11.83   0
  -1  -6  -7  486.95   10.70   0
   2   6   7  163.68    8.02   0
  -2   6  -7  154.44    8.34   0
  -2   6  -7  146.85    7.78   0
  -2   6  -7  165.17    7.97   0
  -2   6  -7  148.65   10.38   0
  -2  -6  -7  155.96   12.12   0
   2   6   7  151.24   10.02   0
  -2  -6  -7  140.80    8.39   0
  -3   6  -7  464.84   11.07   0
   3   6   7  445.52    9.25   0
  -3   6  -7  470.14    9.70   0
  -3   6  -7  473.12   11.18   0
  -3   6  -7  458.44   11.11   0
  -3  -6  -7  483.69   13.57   0
  -3  -6  -7  461.16    9.11   0
   3   6   7  450.02   12.71   0
  -4   6  -7   92.98   10.00   0
   4   6   7   81.56    8.23   0
  -4  -6  -7   94.57   14.39   0
  -4   6  -7  110.71   10.20   0
  -4   6  -7  100.67   10.01   0
  -4   6  -7   78.22    9.79   0
   4   6   7   93.14   14.45   0
  -4  -6  -7   89.74    9.87   0
   5   6   7   58.40    8.49   0
  -5   6  -7   65.56   10.17   0
  -5   6  -7   63.99   10.50   0
  -5   6  -7   65.10   10.13   0
  -5  -6  -7   65.23    8.43   0
  -5   6  -7   66.87   10.19   0
  -7  -7   7    3.46    7.86   0
  -7  -7   7   26.75    8.70   0
   7  -7  -7   23.71   12.37   0
  -7   7   7   36.37    8.60   0
   7   7  -7   20.41   11.28   0
   7   7  -7    7.97    7.78   0
   7  -7  -7    6.01    8.46   0
   7  -7  -7   18.40   11.98   0
  -6  -7   7  403.73    9.64   0
  -6  -7   7  374.27   10.29   0
   6  -7  -7  336.39   11.81   0
  -6   7   7  339.10    9.33   0
   6   7  -7  348.28   10.07   0
   6   7  -7  351.29    8.37   0
   6  -7  -7  366.55    9.42   0
   6  -7  -7  350.09   11.53   0
  -5  -7   7    8.94    8.39   0
   5  -7  -7   27.28    9.89   0
  -5  -7   7   24.80    7.50   0
  -5   7   7   33.62    9.60   0
   5   7  -7   26.87    8.76   0
   5  -7  -7   27.03    8.29   0
   5   7  -7   29.55    7.39   0
   5  -7  -7   36.00    9.68   0
   4  -7  -7  663.65   10.69   0
  -4  -7   7  686.05   10.26   0
  -4   7   7  676.82    9.97   0
   4   7  -7  686.34   12.15   0
  -4  -7   7  691.48    9.36   0
   4  -7  -7  729.68   10.10   0
   4  -7  -7  696.55   10.70   0
   4   7  -7  719.53    9.33   0
  -3  -7   7   12.14    7.22   0
   3   7  -7    6.65    7.25   0
   3  -7  -7   18.73    9.84   0
  -3  -7   7   11.65    8.14   0
  -3   7   7    2.23    8.18   0
   3   7  -7    8.56    8.33   0
   3  -7  -7   14.71    7.87   0
   3  -7  -7   16.56    9.81   0
   2   7  -7  244.79    8.05   0
  -2   7   7  235.58   10.45   0
  -2  -7   7  247.42    8.95   0
  -2   7   7  237.97    8.98   0
   2   7  -7  248.35    9.36   0
   2  -7  -7  231.30    8.70   0
  -2  -7   7  243.52    7.91   0
   2  -7  -7  222.08   10.65   0
  -1   7   7   15.49    9.02   0
  -1  -7   7  -11.45    8.26   0
   1   7  -7    1.76    7.22   0
  -1  -7   7    5.83    7.16   0
   1   7  -7   -2.85    8.51   0
  -1   7   7    0.91   10.19   0
   1  -7  -7   -4.96   10.21   0
   1  -7  -7    6.45    7.56   0
   0   7   7  430.46    9.24   0
   0   7  -7  410.00    8.35   0
   0   7  -7  459.32    8.80   0
   0   7  -7  425.22    9.76   0
   0   7   7  438.04    9.99   0
   0  -7  -7  458.12    9.60   0
   0  -7  -7  432.55    8.79   0
   1   7   7   34.55    7.76   0
  -1   7  -7   37.66    8.32   0
  -1   7  -7   44.56    9.02   0
  -1   7  -7   46.35    7.36   0
  -1   7  -7   27.20    8.21   0
   1   7   7   37.25   10.40   0
  -1  -7  -7   30.02   10.18   0
  -1  -7  -7   37.51    7.90   0
   2   7   7  121.31    8.06   0
  -2   7  -7  118.77    8.15   0
  -2   7  -7  104.93    7.74   0
  -2   7  -7  118.02   10.36   0
  -2   7  -7  126.40    8.07   0
  -2  -7  -7  116.13   10.34   0
   2   7   7  102.09   11.77   0
  -2  -7  -7  101.92    8.05   0
   3   7   7   43.71    8.09   0
  -3   7  -7   37.94    8.05   0
  -3   7  -7   25.12    9.97   0
  -3   7  -7   27.99    7.69   0
  -3  -7  -7   35.73   11.48   0
  -3   7  -7   38.56    9.45   0
  -3  -7  -7   26.06    8.24   0
   3   7   7   29.30    9.43   0
  -4   7  -7   19.31    9.74   0
   4   7   7   16.44    7.98   0
   4   7   7   13.81   13.35   0
  -4  -7  -7    9.95   14.05   0
  -4   7  -7   17.02   10.33   0
  -4   7  -7    2.54    9.84   0
  -4   7  -7    8.54   10.01   0
  -4  -7  -7    9.88    8.04   0
   5   7   7    5.44   10.37   0
  -5   7  -7    1.75   10.07   0
  -5   7  -7    4.51    8.32   0
  -5   7  -7   -0.41   10.30   0
  -5  -7  -7   11.41    8.48   0
  -5   7  -7    9.24    9.99   0
  -7  -8   7   78.08    8.59   0
  -7  -8   7   77.00    9.11   0
   7  -8  -7   -0.98   11.61   0
  -7   8   7   58.60    8.49   0
   7   8  -7   68.79    9.38   0
   7  -8  -7   84.04    8.47   0
   7   8  -7   66.97    8.30   0
   7  -8  -7   43.17   11.80   0
  -6  -8   7  105.90    7.96   0
  -6  -8   7  110.46    9.00   0
   6  -8  -7   96.58   12.29   0
  -6   8   7  101.09    8.70   0
   6   8  -7  109.87   11.53   0
   6  -8  -7  110.74    8.55   0
   6   8  -7   90.64    7.77   0
   6  -8  -7   98.50   12.44   0
   5  -8  -7   50.84   10.04   0
  -5  -8   7   59.49   10.62   0
  -5  -8   7   68.43    7.84   0
  -5   8   7   77.87    8.38   0
   5   8  -7   57.26    9.18   0
   5  -8  -7   64.12    8.31   0
   5  -8  -7   65.39   10.13   0
   5   8  -7   50.10    7.79   0
   4   8  -7    2.15    7.29   0
   4  -8  -7    6.66    9.75   0
  -4  -8   7   -4.42    8.29   0
  -4   8   7   10.61    7.99   0
   4   8  -7   14.89    8.34   0
  -4  -8   7    5.61    7.39   0
   4  -8  -7    2.44    7.70   0
   4  -8  -7   10.47    9.89   0
   3   8  -7  142.40    7.75   0
  -3  -8   7  141.34    8.75   0
  -3   8   7  160.93   10.36   0
  -3  -8   7  133.77    7.73   0
   3   8  -7  147.07    8.89   0
   3  -8  -7  168.87    8.21   0
   3  -8  -7  144.55    8.35   0
  -2   8   7   64.79    7.87   0
   2   8  -7   55.81    9.12   0
  -2  -8   7   48.66   10.27   0
  -2   8   7   63.04    7.96   0
   2   8  -7   63.11    8.63   0
   2  -8  -7   70.00    8.14   0
   2  -8  -7   52.60    9.97   0
  -1   8   7   53.82    7.94   0
   1   8  -7   58.76    7.82   0
  -1  -8   7   61.42    8.34   0
   1   8  -7   74.40    7.72   0
  -1   8   7   71.75    8.84   0
   1   8  -7   77.52    8.77   0
   1  -8  -7   74.79    8.25   0
   1  -8  -7   63.83    9.71   0
   0   8   7  230.58    8.48   0
   0  -8   7  231.93    8.97   0
   0   8  -7  248.36    8.31   0
   0   8   7  252.23   11.12   0
   0   8  -7  240.88    9.50   0
   0   8  -7  246.77    8.31   0
   0  -8  -7  276.66    9.06   0
   0  -8  -7  231.18    8.72   0
   1   8   7  144.16    8.16   0
  -1   8  -7  137.16    8.44   0
  -1   8  -7  153.50    8.77   0
   1   8   7  130.64   11.42   0
  -1   8  -7  126.59    9.71   0
  -1  -8  -7  135.32   10.66   0
  -1   8  -7  152.30    8.00   0
  -1  -8  -7  135.13    8.35   0
   2   8   7   95.75    8.00   0
  -2   8  -7  102.14    8.35   0
  -2   8  -7   99.76    8.04   0
  -2   8  -7   98.80    8.85   0
  -2  -8  -7   92.65    9.94   0
   2   8   7  100.94   10.83   0
  -2   8  -7   99.01    9.67   0
  -2  -8  -7   87.99    8.45   0
   3   8   7  140.55    8.61   0
  -3   8  -7  152.45    8.80   0
  -3  -8  -7  149.31   12.06   0
  -3   8  -7  137.50   11.03   0
  -3   8  -7  140.92    8.71   0
  -3   8  -7  134.27    8.86   0
   3   8   7  135.50   11.88   0
  -3  -8  -7  133.78   10.46   0
  -4   8  -7    1.50   10.07   0
   4   8   7    4.62   10.37   0
  -4  -8  -7    5.95   13.05   0
  -4   8  -7    3.94   10.42   0
  -4   8  -7   12.98   10.09   0
  -4   8  -7   -4.78    8.38   0
  -4  -8  -7    9.40    8.36   0
   4   8   7    1.86   12.10   0
  -6  -9   7   11.72    8.89   0
   6  -9  -7    5.93   12.09   0
  -6  -9   7    5.09    9.49   0
  -6   9   7   13.74    8.35   0
   6   9  -7    6.77    9.15   0
   6  -9  -7    8.05    8.11   0
   6  -9  -7    2.69   11.37   0
   6   9  -7    0.16    9.41   0
   5   9  -7   10.74    7.54   0
  -5  -9   7   17.58    7.65   0
   5  -9  -7    0.65   10.05   0
  -5  -9   7    2.37    8.54   0
  -5   9   7    7.97    8.59   0
   5   9  -7    6.60    9.05   0
   5  -9  -7    6.80    8.00   0
   5  -9  -7   10.75   10.65   0
   4   9  -7  233.47    8.33   0
   4  -9  -7  241.51   11.04   0
  -4  -9   7  237.31    9.33   0
  -4   9   7  226.18   11.09   0
   4   9  -7  261.72   11.43   0
   4  -9  -7  253.64   10.46   0
   4  -9  -7  227.06   11.28   0
   3   9  -7   89.91    7.63   0
  -3  -9   7   77.05    8.85   0
  -3   9   7   88.40    8.52   0
   3   9  -7  114.82    8.71   0
   3  -9  -7   90.39    9.88   0
   3  -9  -7   99.89   10.55   0
  -2   9   7   10.67    9.75   0
   2   9  -7   12.60    9.10   0
  -2  -9   7   12.39    7.99   0
  -2   9   7   12.56    8.92   0
   2   9  -7    7.12    8.96   0
   2   9  -7    4.87    8.52   0
   2  -9  -7    6.11    7.89   0
   2  -9  -7   10.50    8.12   0
  -1   9   7   16.82    7.70   0
  -1  -9   7    6.98    8.20   0
   1   9  -7    0.70    7.51   0
  -1   9   7   20.49    8.75   0
   1   9  -7   17.72    7.22   0
   1   9  -7   19.97    8.72   0
   1  -9  -7    2.89    7.68   0
   1  -9  -7   14.92    9.90   0
   0  -9   7  329.00   11.16   0
   0   9   7  366.49    9.10   0
   0   9  -7  346.18    8.71   0
   0   9   7  354.64   12.07   0
   0   9  -7  345.43    9.70   0
   0   9  -7  350.28   10.25   0
   0  -9  -7  376.52    9.41   0
   0  -9  -7  337.81   10.96   0
   1   9   7  110.11    8.32   0
  -1   9  -7   96.54   10.36   0
  -1   9  -7  101.73    8.32   0
   1   9   7   87.88   11.63   0
  -1   9  -7  101.15    9.10   0
  -1  -9  -7  111.01   10.24   0
  -1   9  -7  117.69    8.03   0
  -1  -9  -7   92.45    8.46   0
   2   9   7  336.20    9.09   0
  -2   9  -7  348.21    9.82   0
  -2   9  -7  368.21    9.16   0
   2   9   7  370.79   13.01   0
  -2   9  -7  366.60   10.25   0
  -2  -9  -7  368.65   11.71   0
  -2   9  -7  364.64   11.18   0
  -2  -9  -7  309.44    9.22   0
   3   9   7   63.93    8.76   0
  -3   9  -7   58.79   10.37   0
  -3  -9  -7   65.02   10.51   0
  -3   9  -7   63.94    9.10   0
  -3   9  -7   58.14   10.08   0
   3   9   7   75.61   12.48   0
  -3   9  -7   73.64    8.50   0
  -3  -9  -7   57.97    8.61   0
  -4   9  -7  168.83    9.57   0
   4   9   7  175.44   11.21   0
  -4   9  -7  158.38   12.01   0
  -4   9  -7  170.59   11.24   0
  -4   9  -7  190.83    9.44   0
  -4  -9  -7  155.73    9.41   0
   4   9   7    4.95   12.52   0
   5  10  -7  170.68    8.22   0
   5  10  -7  147.28    8.40   0
   5 -10  -7  167.56   12.84   0
  -5 -10   7  179.49    9.39   0
  -5  10   7  151.22    9.39   0
   5  10  -7  173.30   11.64   0
   5 -10  -7  160.97    9.09   0
   5 -10  -7  179.74   14.10   0
   4  10  -7   62.19    7.92   0
   4  10  -7   46.11    8.01   0
   4 -10  -7   60.48   10.33   0
  -4 -10   7   66.73    9.01   0
  -4  10   7   66.34    8.46   0
   4  10  -7   55.05    9.14   0
   4 -10  -7   56.01    8.51   0
   4 -10  -7   55.65   11.32   0
  -3  10   7  320.58    9.60   0
   3  10  -7  331.34    8.72   0
   3  10  -7  335.24    8.71   0
  -3 -10   7  313.34    9.23   0
  -3  10   7  321.62   11.80   0
   3  10  -7  336.47    9.96   0
   3 -10  -7  333.92    8.91   0
   3 -10  -7  306.09   11.83   0
  -2  10   7   28.51   10.19   0
  -2 -10   7   45.07   10.45   0
  -2  10   7   22.10    9.05   0
   2  10  -7   27.89    7.79   0
   2  10  -7   11.54    8.52   0
   2 -10  -7   24.53    7.78   0
   2 -10  -7   17.20    8.71   0
   2  10  -7   18.90    9.53   0
  -1  10   7  329.29    9.45   0
  -1 -10   7  337.28    9.75   0
  -1  10   7  342.75   10.53   0
   1  10  -7  324.59    8.71   0
   1  10  -7  335.45    8.91   0
   1  10  -7  328.28    9.70   0
   1 -10  -7  356.03    9.37   0
   1 -10  -7  325.50   11.34   0
   0  10   7   15.06    7.98   0
   0 -10   7   19.67    8.16   0
   0  10   7   18.03   11.72   0
   0  10  -7   21.30    9.64   0
   0  10  -7    2.20    8.27   0
   0 -10  -7   12.47    9.83   0
   0  10  -7   -6.36    7.59   0
   0 -10  -7    2.46    8.51   0
   1  10   7  202.91    8.66   0
   1  10   7  214.33   10.88   0
  -1  10  -7  192.80    8.55   0
  -1 -10  -7  213.04    9.05   0
  -1  10  -7  205.18    9.39   0
  -1  10  -7  183.85    8.69   0
  -1 -10  -7  189.40    8.98   0
   2  10   7   47.55    8.13   0
  -2  10  -7   57.37   10.69   0
   2  10   7   83.61   12.56   0
  -2 -10  -7   60.42   10.42   0
  -2  10  -7   52.52    8.12   0
  -2  10  -7   48.34    9.45   0
  -2  10  -7   60.56    8.37   0
  -2 -10  -7   62.66    8.66   0
   3  10   7   15.02   10.52   0
  -3  10  -7   10.74   10.71   0
  -3 -10  -7   20.79   12.15   0
   3  10   7   17.36   10.71   0
  -3  10  -7   17.49    9.24   0
  -3  10  -7   17.33    8.38   0
  -3 -10  -7   15.52    8.43   0
  -3  10  -7   17.12   10.41   0
   4  11  -7   95.52    8.30   0
   4 -11  -7   88.17   10.65   0
   4  11  -7  106.65    8.50   0
  -4 -11   7  110.80    9.28   0
  -4  11   7   95.61   11.02   0
   4  11  -7  106.60   11.07   0
   4 -11  -7  108.71    8.58   0
   4 -11  -7   96.36   12.60   0
  -3  11   7   32.06    8.43   0
  -3  11   7   43.63    9.12   0
   3  11  -7   33.06    8.11   0
   3  11  -7   21.73    8.34   0
  -3 -11   7   26.75   10.60   0
   3  11  -7   23.59   10.97   0
   3 -11  -7   41.68    8.28   0
   3 -11  -7   40.14   11.87   0
  -2  11   7   50.38   10.42   0
  -2  11   7   73.37   11.88   0
  -2 -11   7   75.00    8.60   0
   2  11  -7   53.47    9.93   0
   2  11  -7   88.33    8.21   0
   2  11  -7   83.63    8.86   0
   2 -11  -7   75.18    8.40   0
   2 -11  -7   78.33    9.63   0
  -1  11   7  320.26    9.72   0
  -1  11   7  341.48   11.15   0
  -1 -11   7  315.98    9.89   0
   1  11  -7  319.68   10.43   0
   1 -11  -7  337.81    9.51   0
   1  11  -7  325.26    9.26   0
   1  11  -7  311.37   11.54   0
   1 -11  -7  312.01   12.23   0
   0  11   7  157.68    8.96   0
   0 -11   7  145.91   10.96   0
   0  11   7  178.71   11.04   0
   0  11  -7  164.27    8.58   0
   0 -11  -7  161.10    9.19   0
   0  11  -7  139.18    9.36   0
   0  11  -7  160.30    8.90   0
   0 -11  -7  165.18   11.30   0
   1  11   7   23.30    8.50   0
   1  11   7    9.28   10.28   0
  -1  11  -7   27.16    8.09   0
  -1 -11  -7   17.16    8.40   0
  -1  11  -7   19.33   10.88   0
  -1  11  -7   15.50   10.16   0
  -1 -11  -7   28.98    8.95   0
   2  11   7   52.88    8.69   0
  -2  11  -7   58.93   10.73   0
   2  11   7   47.97   13.11   0
  -2 -11  -7   45.40   10.72   0
  -2  11  -7   79.17    8.66   0
  -2  11  -7   57.02   11.55   0
  -2 -11  -7   56.04    8.96   0
  -2  11  -7   57.29    8.72   0
  -1  12   7  145.69    9.44   0
  -1  12   7  157.90   10.55   0
  -1 -12   7  161.20    9.54   0
   1  12  -7  174.89    8.89   0
   1 -12  -7  138.13    9.21   0
   1  12  -7  168.58    9.58   0
   1  12  -7  158.06   10.44   0
   1 -12  -7  131.84   12.57   0
   8   0  -8    0.62    7.93   0
  -8   0   8    8.36    8.03   0
   8   0  -8   11.84   11.82   0
   7   0  -8   18.27    7.77   0
   7   0  -8   -4.78    7.92   0
  -7   0   8  -14.36    7.76   0
   7   0  -8   15.93   10.98   0
   6   0  -8   68.39    7.71   0
   6   0  -8   67.78    7.54   0
  -6   0   8   58.99    7.68   0
   6   0  -8   59.87    8.45   0
   5   0  -8   10.26    7.23   0
  -5   0   8    6.44    6.94   0
   5   0  -8   -2.49    6.84   0
   5   0  -8    3.43    8.19   0
   4   0  -8  180.78    8.17   0
  -4   0   8  183.01    7.72   0
   4   0  -8  193.30    7.58   0
   4   0  -8  186.42    8.59   0
   3   0  -8    4.50    9.66   0
  -3   0   8   -4.76    7.35   0
   3   0  -8    8.22    8.28   0
   3   0  -8   -4.91    7.52   0
   2   0  -8   47.58    7.42   0
   2   0  -8   47.58    8.52   0
   2   0  -8   62.93    7.22   0
  -2   0   8   60.64    8.90   0
   1   0  -8   -0.43    7.24   0
   1   0  -8    8.02    7.41   0
   1   0  -8    8.46    8.69   0
  -1   0   8    0.90    6.93   0
   0   0  -8 1571.31   12.91   0
   0   0  -8 1489.61   12.97   0
   0   0  -8 1468.77   13.40   0
   0   0   8 1551.51   12.50   0
  -1   0  -8   13.67    7.63   0
   1   0   8    5.19    8.40   0
  -1   0  -8   11.77    7.67   0
  -1   0  -8    3.02    6.91   0
  -2   0  -8  925.16   10.60   0
  -2   0  -8 1025.18   12.97   0
   2   0   8  983.75   12.96   0
  -2   0  -8  967.34   10.73   0
   3   0   8    4.08   10.36   0
  -3   0  -8   -1.20   10.17   0
  -3   0  -8    5.95    9.57   0
  -3   0  -8   -5.03    7.78   0
  -4   0  -8  162.17   13.09   0
  -4   0  -8  149.80   13.44   0
  -4   0  -8  159.54    8.59   0
  -5   0  -8    6.14    8.16   0
   8  -1  -8   11.94    8.04   0
   8  -1  -8    3.87   10.07   0
   8   1  -8   28.71    8.39   0
  -8   1   8   17.43    8.04   0
  -8  -1   8   14.68   10.41   0
  -8  -1   8   20.72    8.19   0
   8  -1  -8   20.70    9.84   0
   8   1  -8   26.10   12.02   0
   7  -1  -8  482.90    9.31   0
  -7   1   8  503.97    9.33   0
   7  -1  -8  486.12   10.33   0
  -7  -1   8  513.91   10.19   0
   7   1  -8  474.52    9.03   0
  -7  -1   8  520.42    9.18   0
   7  -1  -8  497.02   12.65   0
   7   1  -8  504.24   10.88   0
  -6   1   8   45.00    9.11   0
   6  -1  -8   50.98    7.69   0
   6  -1  -8   45.53    9.29   0
   6   1  -8   48.01    9.12   0
  -6  -1   8   42.01    7.44   0
   6  -1  -8   41.63   10.42   0
   6   1  -8   32.66    8.53   0
  -5   1   8  246.00    8.19   0
   5  -1  -8  249.03    8.79   0
   5  -1  -8  242.59    7.96   0
   5   1  -8  235.80    7.91   0
  -5  -1   8  235.15    7.83   0
   5  -1  -8  236.71   10.85   0
   5   1  -8  222.38    8.93   0
  -4   1   8   68.69    7.13   0
   4  -1  -8   65.97    7.67   0
   4   1  -8   73.80    9.77   0
   4  -1  -8   79.45    7.00   0
   4  -1  -8   77.98    8.20   0
   4   1  -8   83.45    8.25   0
   4   1  -8   62.21    7.20   0
  -4  -1   8   67.26    7.30   0
   3  -1  -8    8.77    7.57   0
  -3   1   8   14.89    7.31   0
   3   1  -8    7.46    7.53   0
   3  -1  -8    3.00    7.29   0
   3  -1  -8    8.50    9.71   0
   3   1  -8   17.95    8.26   0
   3   1  -8   16.84    7.34   0
  -3  -1   8   -0.46    7.14   0
   2  -1  -8   80.34    7.55   0
   2   1  -8   74.16    7.56   0
  -2   1   8   87.76    7.22   0
   2  -1  -8  102.46    7.51   0
   2  -1  -8   78.32    8.04   0
   2   1  -8   77.18    7.78   0
   2   1  -8   75.36    7.43   0
  -2  -1   8   83.44    7.25   0
   1  -1  -8  964.02   10.54   0
   1   1  -8  963.72   10.38   0
   1  -1  -8  966.70   10.51   0
   1  -1  -8  949.38   10.67   0
  -1   1   8  957.70   10.65   0
   1   1  -8  933.53   10.42   0
   1   1  -8  958.45   10.32   0
  -1  -1   8  935.16   10.26   0
   0  -1   8  537.47   10.74   0
   0  -1  -8  536.25    9.16   0
   0   1  -8  555.63   10.81   0
   0  -1  -8  520.61   10.57   0
   0  -1  -8  548.94   10.62   0
   0   1  -8  526.76    9.24   0
   0   1   8  551.70    9.53   0
   0   1  -8  551.79    9.47   0
  -1  -1  -8  116.08    7.49   0
  -1   1  -8  114.97    8.06   0
  -1  -1  -8  126.53    9.16   0
  -1  -1  -8  118.71    7.83   0
  -1   1  -8  118.99    7.97   0
   1  -1   8  120.87    9.02   0
  -1   1  -8  122.10    9.02   0
   1   1   8  119.91    9.21   0
  -2   1  -8    6.61    7.77   0
  -2  -1  -8   12.89    8.71   0
   2   1   8   18.62    8.82   0
  -2   1  -8   10.91    7.82   0
   2  -1   8    4.17    8.62   0
  -2   1  -8   22.64    8.94   0
  -2  -1  -8   20.85    7.84   0
  -3  -1  -8  276.50   10.68   0
  -3   1  -8  256.35    8.50   0
  -3   1  -8  269.80   10.65   0
   3   1   8  258.32   11.64   0
  -3  -1  -8  252.16    8.83   0
  -3   1  -8  261.93   10.25   0
   4   1   8    4.22    7.39   0
  -4   1  -8    0.14    7.77   0
  -4   1  -8    5.99   11.75   0
  -4  -1  -8    2.65   13.54   0
  -4   1  -8    2.54   11.08   0
  -4  -1  -8    2.68    7.52   0
  -4  -1  -8    2.08   13.33   0
  -4   1  -8   10.35    8.23   0
  -5   1  -8   50.79   18.21   0
   5   1   8   35.60    9.92   0
  -5   1  -8   51.22    9.57   0
  -5   1  -8   51.36   19.62   0
  -5  -1  -8   54.55    8.25   0
  -5   1  -8   34.72    8.40   0
   8  -2  -8  207.66    8.87   0
  -8   2   8  214.70    8.70   0
   8  -2  -8  181.25   10.85   0
  -8  -2   8  185.79    9.37   0
   8   2  -8  179.41   10.13   0
   8  -2  -8  188.66   12.23   0
   8   2  -8  196.16   10.40   0
  -8  -2   8  189.70    8.48   0
  -7   2   8   42.77    9.48   0
   7  -2  -8   42.67    7.90   0
   7  -2  -8   34.71    9.80   0
  -7  -2   8   46.44    9.85   0
   7   2  -8   54.69    7.90   0
   7  -2  -8   56.24   10.91   0
   7   2  -8   58.20    9.34   0
  -7  -2   8   42.12    9.14   0
  -6   2   8  760.18    9.78   0
   6  -2  -8  731.38    9.49   0
   6  -2  -8  739.65   10.67   0
  -6  -2   8  736.25   10.46   0
   6   2  -8  716.18    9.69   0
   6  -2  -8  730.79   11.09   0
   6   2  -8  748.26   12.57   0
  -6  -2   8  747.60    9.72   0
  -5   2   8  113.74    7.60   0
   5  -2  -8  109.64    7.78   0
   5  -2  -8  116.60    7.56   0
  -5  -2   8  121.22    8.03   0
   5  -2  -8  110.46    9.91   0
   5   2  -8  128.05    8.11   0
   5   2  -8  122.22    7.63   0
  -5  -2   8  110.98    7.63   0
  -4   2   8  500.12    9.14   0
   4  -2  -8  526.26    9.11   0
   4  -2  -8  545.10    8.99   0
   4  -2  -8  518.65    9.70   0
   4   2  -8  531.56    9.96   0
   4   2  -8  499.54    8.67   0
  -4  -2   8  515.99    8.70   0
  -3   2   8   60.82    7.67   0
   3  -2  -8   66.63    7.68   0
   3  -2  -8   55.04    7.63   0
   3   2  -8   75.35    7.47   0
   3  -2  -8   54.58    7.85   0
   3   2  -8   57.25    8.29   0
   3   2  -8   54.19    7.17   0
  -3  -2   8   55.48    7.42   0
  -2   2   8   53.53    7.36   0
   2  -2  -8   46.51    7.58   0
   2  -2  -8   42.38    7.23   0
   2   2  -8   63.96    9.09   0
   2  -2  -8   52.12    7.97   0
   2   2  -8   42.02    7.83   0
   2   2  -8   45.31    7.27   0
  -2  -2   8   45.92    8.96   0
  -1  -2   8  107.20    7.64   0
   1  -2  -8  111.67    8.07   0
  -1   2   8   91.87    7.60   0
   1   2  -8   97.09    7.55   0
   1  -2  -8   96.27    9.04   0
   1  -2  -8  113.94    7.98   0
   1   2  -8  115.27    7.95   0
   1   2  -8   96.36    9.12   0
   0  -2  -8  466.65    8.79   0
   0   2  -8  433.90    9.23   0
   0  -2  -8  435.16    9.05   0
   0  -2  -8  414.61    8.83   0
   0   2   8  457.47    9.15   0
   0   2  -8  417.59    9.32   0
   0  -2   8  439.34   10.38   0
   0   2  -8  449.73    9.10   0
  -1   2  -8   33.85    7.77   0
  -1  -2  -8   58.03    8.62   0
  -1   2  -8   45.45    7.90   0
   1   2   8   49.38    8.86   0
[truncated: 70,718 more chars]
