# Supplementary material for: Synthesis, crystal structure and thermal properties of poly[bis­[μ2-3-(amino­meth­yl)pyridine]­bis­(thio­cyanato)­cobalt(II)]
Source: Acta Crystallogr E Crystallogr Commun. 2021 Mar 26;77(Pt 4):428–32. doi: 10.1107/S2056989021003005 (PMC8025872; doi:10.1107/S2056989021003005)
Supplement: Supplementary file 2 [file e-77-00428-Isup2.hkl]

data_I                                                                          
_shelx_title ' [Co(NCS)2(3-(aminomethyl)pyridine)2]n   P2(1)/n'                 
_shelx_refln_list_code          4                                               
_shelx_F_calc_maximum       96.47                                               
_exptl_crystal_F_000       402.00                                               
_reflns_d_resolution_high  0.7832                                               
                                                                                
loop_                                                                           
 _space_group_symop_operation_xyz                                               
 'x, y, z'                                                                      
 '-x+1/2, y+1/2, -z+1/2'                                                        
 '-x, -y, -z'                                                                   
 'x-1/2, -y-1/2, z-1/2'                                                         
                                                                                
_cell_length_a     8.2442                                                       
_cell_length_b    11.9186                                                       
_cell_length_c     8.9204                                                       
_cell_angle_alpha  90.000                                                       
_cell_angle_beta  100.807                                                       
_cell_angle_gamma  90.000                                                       
                                                                                
_shelx_F_squared_multiplier     1.000                                           
                                                                                
loop_                                                                           
 _refln_index_h                                                                 
 _refln_index_k                                                                 
 _refln_index_l                                                                 
 _refln_F_squared_calc                                                          
 _refln_F_squared_meas                                                          
 _refln_F_squared_sigma                                                         
 _refln_observed_status                                                         
   2   0   0        696.68        700.84        10.07 o                         
   4   0   0       1528.31       1391.12        11.79 o                         
   6   0   0       1471.14       1502.86        19.26 o                         
   8   0   0        162.06        168.80         5.54 o                         
  10   0   0         11.46          6.02         6.20 o                         
   1   1   0       4630.35       5363.58        18.24 o                         
   2   1   0       6145.07       6720.81        26.82 o                         
   3   1   0        131.77        106.08         4.50 o                         
   4   1   0        728.26        689.42         5.42 o                         
   5   1   0        376.22        345.47         4.24 o                         
   6   1   0        557.32        546.62         4.64 o                         
   7   1   0        357.78        366.66         4.29 o                         
   8   1   0        353.58        373.09         5.35 o                         
   9   1   0        712.82        737.88         5.96 o                         
  10   1   0         58.17         57.63         5.04 o                         
   0   2   0       3114.23       3644.46        36.26 o                         
   1   2   0       4547.74       5157.63        24.76 o                         
   2   2   0       2349.23       2681.51        15.61 o                         
   3   2   0        537.50        584.08         5.15 o                         
   4   2   0         35.37         33.38         3.55 o                         
   5   2   0         50.53         47.47         3.57 o                         
   6   2   0        895.15        914.56         5.02 o                         
   7   2   0        559.68        563.36         6.60 o                         
   8   2   0        491.80        497.96         5.97 o                         
   9   2   0         26.11         30.68         3.91 o                         
  10   2   0        371.83        327.08        43.14 o                         
   2   3   0          1.93          9.17         4.44 o                         
   3   3   0        812.48        746.61         5.73 o                         
   4   3   0       1161.95       1203.53         8.91 o                         
   5   3   0       2754.51       2755.09        22.34 o                         
   6   3   0        459.56        429.36         4.42 o                         
   7   3   0        466.59        508.11         5.75 o                         
   8   3   0        108.06        113.94         4.22 o                         
   9   3   0         44.65         52.31         4.15 o                         
  10   3   0         62.83         59.26         5.35 o                         
   0   4   0       3462.36       3359.13        17.37 o                         
   1   4   0        715.47        785.88         5.48 o                         
   2   4   0       7401.81       7295.09        31.93 o                         
   3   4   0        299.80        279.81         4.31 o                         
   4   4   0       1368.33       1276.16         7.63 o                         
   5   4   0        836.10        819.23         9.28 o                         
   6   4   0        534.08        532.06         6.31 o                         
   7   4   0        217.89        211.16         4.48 o                         
   8   4   0        155.57        161.79         4.28 o                         
   9   4   0        170.40        178.60         5.08 o                         
   1   5   0        443.03        448.49         4.10 o                         
   2   5   0        155.33        193.85         4.03 o                         
   3   5   0        375.64        441.85         4.49 o                         
   4   5   0        495.37        465.35         4.27 o                         
   5   5   0        207.65        219.32         4.07 o                         
   6   5   0        182.27        177.69         4.42 o                         
   7   5   0        491.18        492.73         4.66 o                         
   8   5   0         24.85         29.34         4.03 o                         
   9   5   0        349.67        324.62        17.24 o                         
   0   6   0       1137.34       1167.38         7.03 o                         
   1   6   0         93.87        110.04         3.41 o                         
   2   6   0       1055.74       1050.87         4.77 o                         
   3   6   0        765.33        775.85         6.24 o                         
   4   6   0         95.77         89.45         3.81 o                         
   5   6   0        296.15        294.16         3.98 o                         
   6   6   0        343.57        355.94         4.34 o                         
   7   6   0        458.00        450.29         4.33 o                         
   8   6   0        602.00        619.16         7.48 o                         
   9   6   0         66.32         63.77        13.10 o                         
   1   7   0       4264.54       4148.69        21.06 o                         
   2   7   0          7.14          8.95         3.11 o                         
   3   7   0       2884.52       2777.74        15.28 o                         
   4   7   0         33.06         53.76         7.96 o                         
   5   7   0        436.10        433.17         4.26 o                         
   6   7   0         18.55         21.73         3.64 o                         
   7   7   0        218.50        233.45         3.98 o                         
   8   7   0         27.67         27.13         4.24 o                         
   9   7   0         50.95         37.51         8.61 o                         
   0   8   0        462.00        479.11         6.46 o                         
   1   8   0        316.05        294.58         3.73 o                         
   2   8   0        269.35        249.81         3.41 o                         
   3   8   0        203.00        191.52         3.39 o                         
   4   8   0        578.87        583.48         4.25 o                         
   5   8   0        615.20        576.58         4.22 o                         
   6   8   0        162.76        162.94         3.78 o                         
   7   8   0         39.93         49.84         3.90 o                         
   8   8   0        140.01        134.09         4.34 o                         
   1   9   0         34.08         36.58         3.67 o                         
   2   9   0         19.09         20.18         3.10 o                         
   3   9   0        358.27        360.60         3.67 o                         
   4   9   0        170.05        185.80         4.62 o                         
   5   9   0        248.98        231.80         5.85 o                         
   6   9   0          0.78          3.76         3.40 o                         
   7   9   0        288.79        292.67         4.03 o                         
   8   9   0         55.86         57.54         4.26 o                         
   0  10   0        394.39        383.02         4.73 o                         
   1  10   0        104.24        105.82         3.78 o                         
   2  10   0       1231.62       1219.41        10.74 o                         
   3  10   0        218.40        201.80         4.85 o                         
   4  10   0       1353.39       1323.95        12.80 o                         
   5  10   0         35.70         38.76         3.47 o                         
   6  10   0        126.29        132.87         3.71 o                         
   7  10   0         20.23         19.99         3.99 o                         
   1  11   0        930.36        915.11         6.43 o                         
   2  11   0          2.95          4.95         2.98 o                         
   3  11   0        379.09        386.71         4.56 o                         
   4  11   0          7.69         13.17         3.32 o                         
   5  11   0        303.21        314.19         6.04 o                         
   6  11   0        348.85        347.84         5.19 o                         
   7  11   0         64.32         70.35         3.90 o                         
   0  12   0         46.26         53.72         4.19 o                         
   1  12   0         88.06         94.23         3.08 o                         
   2  12   0        188.43        190.97         4.47 o                         
   3  12   0          7.95          7.90         3.05 o                         
   4  12   0         62.29         59.34         3.32 o                         
   5  12   0          2.39         11.92         3.59 o                         
   6  12   0         30.80         39.59         3.86 o                         
   1  13   0        130.13        126.62         3.21 o                         
   2  13   0         47.16         52.21         3.19 o                         
   3  13   0        256.21        244.90         3.51 o                         
   4  13   0          6.13          5.80         3.23 o                         
   5  13   0        264.47        227.38         7.62 o                         
   0  14   0        250.38        271.54         4.82 o                         
   1  14   0        156.10        150.83         4.39 o                         
   2  14   0        409.52        399.09         6.61 o                         
   3  14   0         16.00         18.38         3.21 o                         
   4  14   0        269.07        248.85        16.03 o                         
   1  15   0          1.53          7.86         3.46 o                         
  -9   0   1        453.83        429.82        10.07 o                         
  -7   0   1         18.63         14.33         5.24 o                         
  -5   0   1          4.03          7.97         4.88 o                         
  -3   0   1          2.75          9.93         6.42 o                         
  -1   0   1       8050.11       8732.78        28.18 o                         
   1   0   1        811.50        862.33        12.97 o                         
   3   0   1         27.43         16.45         6.53 o                         
   5   0   1       1187.83       1142.12        23.64 o                         
   7   0   1       2026.77       2033.11        45.70 o                         
   9   0   1         30.23         29.79         6.33 o                         
 -10   1   1        354.16        340.59         5.64 o                         
  -9   1   1         37.35         43.39         3.91 o                         
  -8   1   1        398.07        409.88         4.70 o                         
  -7   1   1        320.60        311.34         4.01 o                         
  -6   1   1        198.82        193.19         3.79 o                         
  -5   1   1        286.87        273.01         3.99 o                         
  -4   1   1       2168.73       2113.49         7.11 o                         
  -3   1   1        468.68        510.35         4.90 o                         
  -2   1   1       9306.35       9930.80        30.12 o                         
  -1   1   1        646.73        681.62         7.40 o                         
   0   1   1       1564.28       1969.79        11.85 o                         
   1   1   1        226.95        242.46         6.72 o                         
   2   1   1        751.56        786.41         7.24 o                         
   3   1   1         38.12         33.59         4.32 o                         
   4   1   1       1324.18       1291.76        23.68 o                         
   5   1   1        611.38        623.09         7.72 o                         
   6   1   1        832.68        806.25        10.33 o                         
   7   1   1        196.50        199.82         4.05 o                         
   8   1   1         79.44         85.92         4.20 o                         
   9   1   1          0.02          5.85         4.43 o                         
  10   1   1         92.54         87.83         5.77 o                         
 -10   2   1          0.47          1.98         3.86 o                         
  -9   2   1        271.64        287.95         5.98 o                         
  -8   2   1         79.30         83.01         3.79 o                         
  -7   2   1        557.26        586.17         4.57 o                         
  -6   2   1         19.77         21.70         3.47 o                         
  -5   2   1       2047.65       1943.69        12.28 o                         
  -4   2   1        632.36        655.73         4.82 o                         
  -3   2   1       6457.25       6515.38        24.26 o                         
  -2   2   1        660.73        774.06         6.24 o                         
  -1   2   1       5139.35       5745.94        39.47 o                         
   0   2   1         37.64         45.80         5.92 o                         
   1   2   1        998.86       1006.41         7.87 o                         
   2   2   1        372.00        388.71         5.91 o                         
   3   2   1        582.03        553.39         5.32 o                         
   4   2   1        710.07        747.58         6.44 o                         
   5   2   1       1739.33       1781.98        19.88 o                         
   6   2   1         78.50         84.89         4.06 o                         
   7   2   1        297.13        317.59         4.45 o                         
   8   2   1         66.38         66.75         4.26 o                         
   9   2   1         35.09         36.73         4.46 o                         
  10   2   1         92.81         68.37        14.86 o                         
 -10   3   1         46.38         42.11         4.73 o                         
  -9   3   1         86.94         91.05         4.10 o                         
  -8   3   1        191.69        198.86         4.02 o                         
  -7   3   1        100.26         97.23         3.76 o                         
  -6   3   1         24.55         32.18         3.36 o                         
  -5   3   1          0.04          1.67         3.56 o                         
  -4   3   1        386.83        371.30         4.82 o                         
  -3   3   1         65.90         96.84         4.04 o                         
  -2   3   1       2948.01       3037.32        17.53 o                         
  -1   3   1        827.43        852.43         9.47 o                         
   0   3   1        441.42        474.47         5.82 o                         
   1   3   1          0.44          2.89         4.49 o                         
   2   3   1        239.29        189.24         4.59 o                         
   3   3   1        630.70        609.31         7.22 o                         
   4   3   1       1591.11       1607.86        13.51 o                         
   5   3   1         42.19         44.31         3.81 o                         
   6   3   1       2053.48       2033.34        16.02 o                         
   7   3   1         21.50         26.43         4.12 o                         
   8   3   1        241.27        252.86         4.56 o                         
   9   3   1         46.82         60.21         4.95 o                         
 -10   4   1        164.44        149.99        20.65 o                         
  -9   4   1         44.68         49.69         4.09 o                         
  -8   4   1          2.54          8.23         3.98 o                         
  -7   4   1        246.14        255.55         4.42 o                         
  -6   4   1        168.80        166.75         3.81 o                         
  -5   4   1        132.78        128.46         3.68 o                         
  -4   4   1        136.78        144.71         3.81 o                         
  -3   4   1       3097.52       3270.77        15.25 o                         
  -2   4   1       1150.26       1171.73         5.82 o                         
  -1   4   1        576.38        577.04         4.98 o                         
   0   4   1         69.71         67.85         4.44 o                         
   1   4   1        587.61        581.31         5.00 o                         
   2   4   1       4894.08       4990.58        20.18 o                         
   3   4   1       1077.75       1126.11         7.50 o                         
   4   4   1         63.39         49.31         3.91 o                         
   5   4   1       2123.89       2086.77        12.73 o                         
   6   4   1        229.05        235.86         4.56 o                         
   7   4   1        280.50        284.79         4.77 o                         
   8   4   1         16.26         23.97         4.53 o                         
   9   4   1        212.43        212.24         8.34 o                         
  -9   5   1         40.05         37.37         4.21 o                         
  -8   5   1        717.19        722.24        10.96 o                         
  -7   5   1        159.08        158.27         4.21 o                         
  -6   5   1        874.41        900.41         7.36 o                         
  -5   5   1          0.31          1.29         3.28 o                         
  -4   5   1       1544.35       1448.05        12.96 o                         
  -3   5   1         67.37         81.17         3.68 o                         
  -2   5   1       7117.87       7113.26        43.79 o                         
  -1   5   1        603.98        667.29         5.09 o                         
   0   5   1       3669.01       3505.44        19.68 o                         
   1   5   1        890.21        929.52         6.56 o                         
   2   5   1       2181.66       1997.19         7.03 o                         
   3   5   1         18.20         15.71         3.46 o                         
   4   5   1        441.70        453.09         4.43 o                         
   5   5   1         27.70         41.81         3.91 o                         
   6   5   1        331.68        352.50         5.54 o                         
   7   5   1          3.41          8.38         4.21 o                         
   8   5   1         56.37         64.23         5.62 o                         
   9   5   1          9.34         14.45         4.60 o                         
  -9   6   1        138.98        138.52         4.51 o                         
  -8   6   1        161.34        166.96         3.96 o                         
  -7   6   1        535.22        523.89         4.94 o                         
  -6   6   1         71.86         72.28         3.63 o                         
  -5   6   1          6.12          2.72         3.61 o                         
  -4   6   1        195.55        178.87         3.65 o                         
  -3   6   1        978.81        964.85         4.74 o                         
  -2   6   1        186.26        177.44         3.64 o                         
  -1   6   1       1934.93       1873.08         8.69 o                         
   0   6   1        827.95        789.00         4.31 o                         
   1   6   1        494.24        409.31         4.02 o                         
   2   6   1          0.12          2.17         3.14 o                         
   3   6   1        779.98        745.22         4.67 o                         
   4   6   1       1729.71       1719.61        11.06 o                         
   5   6   1        196.05        198.25         4.10 o                         
   6   6   1          0.23          4.34         3.67 o                         
   7   6   1        340.30        356.58         4.56 o                         
   8   6   1        217.07        228.58         5.64 o                         
   9   6   1        212.69        204.38         5.51 o                         
  -9   7   1         66.42         67.02         4.45 o                         
  -8   7   1         49.96         52.92         3.62 o                         
  -7   7   1          0.99          5.22         3.44 o                         
  -6   7   1         98.94         98.08         3.72 o                         
  -5   7   1         50.67         44.42         3.36 o                         
  -4   7   1         11.86         20.54         3.79 o                         
  -3   7   1         47.90         48.39         3.46 o                         
  -2   7   1        238.48        274.84         3.61 o                         
  -1   7   1         19.64         23.22         3.00 o                         
   0   7   1        274.78        291.61         3.60 o                         
   1   7   1        167.55        190.15         3.30 o                         
   2   7   1        597.42        616.00         3.97 o                         
   3   7   1          2.81          2.51         3.41 o                         
   4   7   1        558.56        549.18         4.70 o                         
   5   7   1         67.46         70.95         3.54 o                         
   6   7   1        433.29        460.46         4.30 o                         
   7   7   1         94.67        100.30         4.08 o                         
   8   7   1        536.43        560.17        12.85 o                         
  -8   8   1         97.54        105.86         4.14 o                         
  -7   8   1        639.65        641.37         9.14 o                         
  -6   8   1         23.00         39.01         3.90 o                         
  -5   8   1        551.50        577.88         4.72 o                         
  -4   8   1          3.99          7.25         3.27 o                         
  -3   8   1       2139.93       2068.75        10.32 o                         
  -2   8   1         15.08          9.27         3.18 o                         
  -1   8   1       2093.82       2116.22        13.55 o                         
   0   8   1        262.75        263.90         3.54 o                         
   1   8   1        428.48        415.01         4.38 o                         
   2   8   1        334.38        328.35         3.70 o                         
   3   8   1       2217.22       2205.58        15.05 o                         
   4   8   1          2.75          7.65         3.51 o                         
   5   8   1         57.65         71.18         3.53 o                         
   6   8   1        315.00        309.92         5.10 o                         
   7   8   1        332.96        321.01         5.12 o                         
   8   8   1          5.49          4.65         4.08 o                         
  -8   9   1         59.99         55.85         4.02 o                         
  -7   9   1         85.79         92.54         4.82 o                         
  -6   9   1       1035.65        993.64         9.65 o                         
  -5   9   1         60.73         63.80         3.49 o                         
  -4   9   1        788.35        801.75         4.43 o                         
  -3   9   1          0.10          8.75         3.17 o                         
  -2   9   1       1177.10       1151.13         6.50 o                         
  -1   9   1        146.99        152.28         3.37 o                         
   0   9   1        764.71        727.04         4.99 o                         
   1   9   1         52.86         52.20         3.10 o                         
   2   9   1        673.44        650.74         4.85 o                         
   3   9   1        400.77        370.82         5.23 o                         
   4   9   1        468.44        454.96         4.79 o                         
   5   9   1         93.72        113.09         3.71 o                         
   6   9   1        103.69        106.47         5.09 o                         
   7   9   1         99.79        106.79         4.83 o                         
   8   9   1         18.20          9.72         4.28 o                         
  -7  10   1         37.70         34.50         3.71 o                         
  -6  10   1        158.09        165.18         4.03 o                         
  -5  10   1         33.98         36.63         3.51 o                         
  -4  10   1          7.41          7.98         3.16 o                         
  -3  10   1         21.75         24.83         3.01 o                         
  -2  10   1        167.17        167.15         3.36 o                         
  -1  10   1          2.47          7.02         3.10 o                         
   0  10   1         15.51         17.98         3.15 o                         
   1  10   1         14.53         17.15         2.93 o                         
   2  10   1         55.83         54.76         3.35 o                         
   3  10   1        856.93        825.50         6.44 o                         
   4  10   1          0.12          3.17         3.11 o                         
   5  10   1         57.62         70.08         3.63 o                         
   6  10   1         88.43         92.16         3.97 o                         
   7  10   1        334.31        313.42         5.02 o                         
  -7  11   1         43.04         46.77         3.91 o                         
  -6  11   1        247.64        256.39         6.70 o                         
  -5  11   1          0.91          3.03         3.46 o                         
  -4  11   1         63.05         63.13         3.35 o                         
  -3  11   1         84.04         83.62         3.26 o                         
  -2  11   1        172.12        172.77         3.18 o                         
  -1  11   1          1.07          9.29         2.84 o                         
   0  11   1        686.00        680.61         3.85 o                         
   1  11   1        724.84        717.99         5.46 o                         
   2  11   1        563.46        562.47         5.37 o                         
   3  11   1        167.03        175.24         3.52 o                         
   4  11   1        135.92        157.26         3.54 o                         
   5  11   1        147.30        141.08         3.85 o                         
   6  11   1        174.51        174.29         4.20 o                         
  -6  12   1          1.16          4.34         3.79 o                         
  -5  12   1        550.17        555.98         6.75 o                         
  -4  12   1         10.49         11.34         3.21 o                         
  -3  12   1        537.16        539.79         6.02 o                         
  -2  12   1          0.03          6.75         3.09 o                         
  -1  12   1        911.08        897.59        10.93 o                         
   0  12   1         38.23         41.68         2.94 o                         
   1  12   1       1521.05       1528.43         6.78 o                         
   2  12   1        113.65        115.61         3.53 o                         
   3  12   1        235.14        225.95         3.46 o                         
   4  12   1         21.93         18.84         3.68 o                         
   5  12   1         29.99         35.51         3.88 o                         
   6  12   1         24.94         29.97         4.12 o                         
  -5  13   1         66.14         70.72         3.67 o                         
  -4  13   1         92.42         82.04         4.35 o                         
  -3  13   1          0.02          4.63         2.97 o                         
  -2  13   1          7.25         13.64         3.12 o                         
  -1  13   1         23.36         31.80         2.95 o                         
   0  13   1        176.71        177.26         3.10 o                         
   1  13   1         35.31         42.49         3.66 o                         
   2  13   1        324.17        309.58         3.78 o                         
   3  13   1        336.68        328.02         4.00 o                         
   4  13   1         30.00         35.42         3.60 o                         
   5  13   1        129.04        134.12         4.04 o                         
  -4  14   1          6.58          7.72         3.36 o                         
  -3  14   1         16.68         15.73         3.38 o                         
  -2  14   1         27.02         30.14         3.21 o                         
  -1  14   1          1.03          2.33         2.95 o                         
   0  14   1         32.97         37.62         3.06 o                         
   1  14   1        279.48        269.32         4.04 o                         
   2  14   1          0.18          5.01         3.56 o                         
   3  14   1         13.97         10.67         3.57 o                         
  -1  15   1         14.60         16.59         3.20 o                         
   0  15   1        252.54        228.56         3.76 o                         
   1  15   1         34.20         32.08         3.29 o                         
 -10   0   2        465.44        444.73         7.37 o                         
  -8   0   2        734.18        747.28        14.52 o                         
  -6   0   2       3691.46       3666.30        23.70 o                         
  -4   0   2       4048.81       3995.28        21.47 o                         
  -2   0   2       4527.99       4665.11        13.64 o                         
   2   0   2        757.76        643.13         8.19 o                         
   4   0   2        108.79         96.71         6.36 o                         
   6   0   2         26.70         38.76         5.94 o                         
   8   0   2        353.65        337.14         7.18 o                         
 -10   1   2        128.76        130.01         4.16 o                         
  -9   1   2        426.22        431.62         4.40 o                         
  -8   1   2        265.84        263.95         3.88 o                         
  -7   1   2          3.65          7.74         3.48 o                         
  -6   1   2         60.19         56.42         3.61 o                         
  -5   1   2       1034.03       1028.88         7.32 o                         
  -4   1   2        428.30        394.74         4.18 o                         
  -3   1   2       2158.23       2228.66         6.78 o                         
  -2   1   2         67.65         76.89         4.63 o                         
  -1   1   2        236.42        282.22         5.40 o                         
   0   1   2       7519.19       8021.88        42.31 o                         
   1   1   2       4605.08       4936.48        22.47 o                         
   2   1   2       3929.33       3993.78        18.28 o                         
   3   1   2       2482.74       2402.19        23.56 o                         
   4   1   2        729.66        634.56        10.38 o                         
   5   1   2        906.00        820.03        11.91 o                         
   6   1   2        150.57        146.78         4.60 o                         
   7   1   2        177.15        183.08         4.87 o                         
   8   1   2         20.67         24.15         4.68 o                         
   9   1   2        382.00        389.32         5.83 o                         
 -10   2   2         84.04         78.86         5.25 o                         
  -9   2   2          1.88          5.65         3.50 o                         
  -8   2   2         27.79         30.23         3.35 o                         
  -7   2   2        158.53        162.68         3.64 o                         
  -6   2   2          2.20          2.88         3.37 o                         
  -5   2   2        106.28        120.92         3.83 o                         
  -4   2   2        838.18        851.37         4.74 o                         
  -3   2   2          0.29          4.78         3.56 o                         
  -2   2   2       1382.53       1506.01         6.24 o                         
  -1   2   2       2811.56       2937.77        15.06 o                         
   0   2   2        379.36        420.39         5.28 o                         
   1   2   2        608.32        638.44         5.42 o                         
   2   2   2       2026.03       1968.88        14.19 o                         
   3   2   2         19.39         12.79         4.24 o                         
   4   2   2       3938.64       3863.93        44.05 o                         
   5   2   2          7.85         12.51         3.82 o                         
   6   2   2       2040.04       1988.80        21.63 o                         
   7   2   2        508.96        506.96         5.08 o                         
   8   2   2        374.80        382.38         8.59 o                         
   9   2   2         78.34         68.08         5.14 o                         
 -10   3   2        160.43        159.20        12.81 o                         
  -9   3   2        308.39        330.36         4.22 o                         
  -8   3   2          1.99          9.47         3.23 o                         
  -7   3   2        864.81        868.30         7.50 o                         
  -6   3   2         99.37        107.18         3.58 o                         
  -5   3   2       3599.60       3598.98        27.20 o                         
  -4   3   2        196.90        220.15         3.74 o                         
  -3   3   2       4833.09       4797.10        35.63 o                         
  -2   3   2       5092.75       5228.40        14.69 o                         
  -1   3   2       2384.77       2392.02        10.49 o                         
   0   3   2        651.22        616.74         6.70 o                         
   1   3   2        252.72        223.04         4.20 o                         
   2   3   2       1618.58       1562.72        11.92 o                         
   3   3   2       1256.19       1253.10        11.57 o                         
   4   3   2        590.99        595.33         9.23 o                         
   5   3   2       1170.40       1141.18        12.08 o                         
   6   3   2         13.09         11.43         3.88 o                         
   7   3   2         69.96         70.35         4.13 o                         
   8   3   2          4.53          6.04         4.23 o                         
   9   3   2          4.39          2.03         5.25 o                         
 -10   4   2        150.90        139.21         4.74 o                         
  -9   4   2        224.46        219.89         6.18 o                         
  -8   4   2        401.52        407.53         4.54 o                         
  -7   4   2         95.28         94.66         3.82 o                         
  -6   4   2        710.44        703.69         4.61 o                         
  -5   4   2        114.08        112.26         3.65 o                         
  -4   4   2       8523.94       8629.03        55.86 o                         
  -3   4   2        283.75        265.09         3.81 o                         
  -2   4   2        794.25        749.11         4.72 o                         
  -1   4   2       1982.75       1978.81        18.49 o                         
   0   4   2       1803.28       1765.08        11.78 o                         
   1   4   2        666.07        647.44         6.21 o                         
   2   4   2       1513.83       1506.80        11.46 o                         
   3   4   2         84.74         76.63         3.60 o                         
   4   4   2        813.16        818.53         6.17 o                         
   5   4   2        734.39        730.40         9.10 o                         
   6   4   2          5.27          2.71         3.88 o                         
   7   4   2          1.69          1.99         4.07 o                         
   8   4   2         34.74         44.37         4.48 o                         
   9   4   2          1.74          7.39         5.02 o                         
  -9   5   2          8.90         10.59         3.81 o                         
  -8   5   2        193.46        192.22         3.74 o                         
  -7   5   2          4.00          6.31         3.65 o                         
  -6   5   2        222.48        229.13         3.84 o                         
  -5   5   2         14.26         21.12         3.44 o                         
  -4   5   2        580.58        582.05         4.38 o                         
  -3   5   2         76.79         85.81         3.58 o                         
  -2   5   2        212.64        200.31         3.66 o                         
  -1   5   2       1153.93       1126.82         4.96 o                         
   0   5   2          1.88         24.36         6.18 o                         
   1   5   2        556.57        492.91         5.21 o                         
   2   5   2        266.21        267.25         3.67 o                         
   3   5   2       1893.71       1840.69         8.95 o                         
   4   5   2        239.86        227.96         3.78 o                         
   5   5   2       1905.56       1868.60        18.54 o                         
   6   5   2          1.01          3.46         4.17 o                         
   7   5   2        477.90        492.64         5.21 o                         
   8   5   2          0.09          5.93         5.03 o                         
   9   5   2        557.56        554.51        14.77 o                         
  -9   6   2         14.82         22.02         4.25 o                         
  -8   6   2        391.65        402.17         5.33 o                         
  -7   6   2          3.15         10.45         3.49 o                         
  -6   6   2         98.83        105.84         4.42 o                         
  -5   6   2        429.22        430.60         4.02 o                         
  -4   6   2        151.12        160.60         3.74 o                         
  -3   6   2       1315.64       1272.71         6.42 o                         
  -2   6   2       1109.05       1100.37         4.56 o                         
  -1   6   2        836.63        786.48         5.82 o                         
   0   6   2       1288.51       1261.08        10.45 o                         
   1   6   2        774.49        738.74         5.11 o                         
   2   6   2        689.11        653.50         6.77 o                         
   3   6   2        850.94        821.30         9.51 o                         
   4   6   2       1301.01       1293.69         9.46 o                         
   5   6   2         49.77         57.86         3.68 o                         
   6   6   2        132.18        138.39         4.41 o                         
   7   6   2         14.91         17.12         4.56 o                         
   8   6   2        358.11        371.66         5.31 o                         
  -9   7   2        314.29        296.41         8.22 o                         
  -8   7   2          1.75          6.46         3.40 o                         
  -7   7   2        683.39        707.06         4.95 o                         
  -6   7   2         27.59         33.22         3.44 o                         
  -5   7   2       2254.44       2265.05        19.15 o                         
  -4   7   2        201.72        205.65         4.18 o                         
  -3   7   2       2115.62       2081.62        12.25 o                         
  -2   7   2         90.94         79.50         3.25 o                         
  -1   7   2       2080.25       2034.19        13.18 o                         
   0   7   2        324.23        355.55         3.55 o                         
   1   7   2       1555.11       1596.40         8.67 o                         
   2   7   2        406.44        441.04         5.71 o                         
   3   7   2        295.02        305.66         4.11 o                         
   4   7   2         32.77         37.56         3.39 o                         
   5   7   2          6.58         11.69         3.67 o                         
   6   7   2         20.04         28.48         4.26 o                         
   7   7   2          3.31          5.10         3.96 o                         
   8   7   2          0.83          4.44         4.61 o                         
  -8   8   2         40.41         40.54         3.90 o                         
  -7   8   2        101.27         98.09         3.59 o                         
  -6   8   2        354.28        367.01         5.50 o                         
  -5   8   2         86.42         88.34         3.27 o                         
  -4   8   2          6.67          9.75         3.14 o                         
  -3   8   2        180.24        178.35         3.44 o                         
  -2   8   2       2253.29       2192.38         9.95 o                         
  -1   8   2          0.61          3.47         3.03 o                         
   0   8   2        175.23        176.27         3.35 o                         
   1   8   2        872.04        833.64         5.06 o                         
   2   8   2        255.95        260.83         3.97 o                         
   3   8   2       1039.76       1028.60        11.05 o                         
   4   8   2       1178.25       1220.95         9.30 o                         
   5   8   2         64.76         69.41         3.90 o                         
   6   8   2        270.28        294.00         4.22 o                         
   7   8   2          9.39          8.00         4.14 o                         
   8   8   2        110.17         94.30         4.70 o                         
  -8   9   2         16.38         12.79         3.81 o                         
  -7   9   2          8.98         15.06         3.65 o                         
  -6   9   2          0.03          4.24         3.63 o                         
  -5   9   2         43.30         42.23         3.14 o                         
  -4   9   2          1.80          8.94         3.37 o                         
  -3   9   2         78.12         79.66         3.13 o                         
  -2   9   2        429.46        411.79         4.17 o                         
  -1   9   2         57.30         59.54         3.05 o                         
   0   9   2         77.03         76.95         3.00 o                         
   1   9   2        339.52        339.34         4.53 o                         
   2   9   2          1.85          8.26         3.15 o                         
   3   9   2        717.57        711.51         7.82 o                         
   4   9   2        142.85        138.10         3.59 o                         
   5   9   2        952.82        945.88         8.71 o                         
   6   9   2          1.46          0.67         3.72 o                         
   7   9   2        619.99        598.28         8.93 o                         
  -7  10   2          6.14         10.84         3.81 o                         
  -6  10   2        628.22        622.26         7.39 o                         
  -5  10   2         39.52         45.95         3.38 o                         
  -4  10   2        539.34        557.57         5.17 o                         
  -3  10   2        373.22        357.97         4.70 o                         
  -2  10   2       1248.59       1248.04        11.10 o                         
  -1  10   2        918.90        923.17         6.78 o                         
   0  10   2        205.09        211.07         3.24 o                         
   1  10   2        139.04        132.73         3.19 o                         
   2  10   2        395.91        388.28         5.15 o                         
   3  10   2         40.40         38.88         3.06 o                         
   4  10   2        148.06        144.97         3.35 o                         
   5  10   2         57.97         61.64         3.64 o                         
   6  10   2         42.32         46.50         3.94 o                         
   7  10   2          2.50          0.31         4.02 o                         
  -7  11   2        365.74        361.10        11.71 o                         
  -6  11   2          9.47         10.52         3.90 o                         
  -5  11   2        187.64        191.39         3.73 o                         
  -4  11   2        170.15        162.04         3.30 o                         
  -3  11   2        361.18        364.23         3.89 o                         
  -2  11   2         91.37         88.16         3.03 o                         
  -1  11   2       1534.81       1515.43         6.46 o                         
   0  11   2        108.43        110.39         3.02 o                         
   1  11   2        272.28        280.91         3.32 o                         
   2  11   2        114.02        120.93         3.52 o                         
   3  11   2         29.67         38.46         3.58 o                         
   4  11   2         22.27         26.41         3.30 o                         
   5  11   2        106.79        105.23         3.92 o                         
   6  11   2         71.71         67.67         3.78 o                         
  -6  12   2         19.88         21.33         3.54 o                         
  -5  12   2         15.67         13.96         3.51 o                         
  -4  12   2         27.11         29.65         3.06 o                         
  -3  12   2         60.64         60.55         3.18 o                         
  -2  12   2         36.73         38.13         3.22 o                         
  -1  12   2        180.87        172.84         3.25 o                         
   0  12   2        509.03        510.54         4.56 o                         
   1  12   2        252.56        255.27         4.79 o                         
   2  12   2        386.52        397.77         5.18 o                         
   3  12   2          1.65          4.02         3.38 o                         
   4  12   2        103.95        106.14         4.12 o                         
   5  12   2          6.92          1.73         4.24 o                         
  -5  13   2         37.92         29.03         4.39 o                         
  -4  13   2          9.86         13.42         3.28 o                         
  -3  13   2         66.22         72.61         3.31 o                         
  -2  13   2         64.31         66.65         3.28 o                         
  -1  13   2        429.58        422.62         4.86 o                         
   0  13   2        332.90        336.49         3.52 o                         
   1  13   2        185.99        188.71         3.57 o                         
   2  13   2          1.24          2.70         3.58 o                         
   3  13   2         87.85         88.28         3.37 o                         
   4  13   2          8.92         11.91         3.86 o                         
  -3  14   2          5.32          8.70         3.22 o                         
  -2  14   2        246.53        232.35         4.48 o                         
  -1  14   2         24.39         26.26         3.14 o                         
   0  14   2        458.69        438.53         5.18 o                         
   1  14   2        109.81        104.17         3.31 o                         
   2  14   2          8.89          7.92         3.28 o                         
   3  14   2          2.51          5.41         3.45 o                         
  -9   0   3         34.47         32.55         5.17 o                         
  -7   0   3         63.76         69.74         4.74 o                         
  -5   0   3          3.78          6.56         4.28 o                         
  -3   0   3       1974.91       2020.01        13.90 o                         
  -1   0   3        808.14        757.38        10.18 o                         
   3   0   3        892.33        754.19         7.70 o                         
   5   0   3        986.97        924.15        11.64 o                         
   7   0   3        996.67       1030.20         9.16 o                         
   9   0   3        182.62        185.65         7.81 o                         
 -10   1   3        109.55        100.51         3.94 o                         
  -9   1   3          1.30          6.28         3.74 o                         
  -8   1   3        687.77        694.11         6.36 o                         
  -7   1   3          7.95         12.61         3.24 o                         
  -6   1   3        494.04        476.54         6.60 o                         
  -5   1   3        174.83        172.38         3.36 o                         
  -4   1   3        962.19        914.28         5.70 o                         
  -3   1   3       1934.71       1969.45         5.79 o                         
  -2   1   3       1937.63       1907.55         8.10 o                         
  -1   1   3       1680.19       1649.13         6.25 o                         
   0   1   3        864.38        835.77         5.15 o                         
   1   1   3          0.93         22.29         4.06 o                         
   2   1   3       4189.01       4361.90        15.90 o                         
   3   1   3          0.39          6.03         3.99 o                         
   4   1   3         33.44         30.82         4.14 o                         
   5   1   3          5.60         12.96         3.39 o                         
   6   1   3         46.73         42.66         4.35 o                         
   7   1   3         53.48         50.71         4.46 o                         
   8   1   3        465.60        479.50        12.84 o                         
   9   1   3         20.55         20.05         4.85 o                         
 -10   2   3          1.61          3.42         3.91 o                         
  -9   2   3        368.64        382.07         5.95 o                         
  -8   2   3          3.89          5.41         3.19 o                         
  -7   2   3       1076.63       1063.13         4.78 o                         
  -6   2   3        235.79        247.27         5.02 o                         
  -5   2   3       1733.31       1697.01        11.30 o                         
  -4   2   3        173.77        164.50         3.27 o                         
  -3   2   3       1824.73       1771.07         5.52 o                         
  -2   2   3        754.22        824.78         4.56 o                         
  -1   2   3          9.16         41.23         3.45 o                         
   0   2   3       2825.02       2843.16        14.16 o                         
   1   2   3       1942.72       1986.88        11.22 o                         
   2   2   3         10.46         27.31         3.79 o                         
   3   2   3        151.05        162.83         3.77 o                         
   4   2   3        487.23        503.22         5.88 o                         
   5   2   3          6.34         15.92         3.60 o                         
   6   2   3        174.81        169.74         4.23 o                         
   7   2   3        299.29        308.47         6.38 o                         
   8   2   3         37.10         43.60         4.90 o                         
   9   2   3         43.06         47.54         5.53 o                         
 -10   3   3          1.62          3.13         3.98 o                         
  -9   3   3          6.65         11.69         3.78 o                         
  -8   3   3         47.42         44.50         3.60 o                         
  -7   3   3         27.29         51.72         8.54 o                         
  -6   3   3         86.56         96.61         3.47 o                         
  -5   3   3        462.53        453.33         3.92 o                         
  -4   3   3       1074.41       1050.15         6.28 o                         
  -3   3   3          2.57         39.70         3.22 o                         
  -2   3   3       1980.90       1976.26         5.90 o                         
  -1   3   3        175.96        165.18         3.42 o                         
   0   3   3        589.46        504.58         4.16 o                         
   1   3   3        766.94        765.85         7.09 o                         
   2   3   3       4174.58       4014.72        28.51 o                         
   3   3   3          0.02          6.50         3.53 o                         
   4   3   3       1475.78       1424.03        14.47 o                         
   5   3   3        130.54        121.60         4.32 o                         
   6   3   3       1143.61       1148.11        15.61 o                         
   7   3   3          0.02          1.05         3.95 o                         
   8   3   3        275.87        288.25         7.98 o                         
   9   3   3         11.11          8.84         5.87 o                         
 -10   4   3          0.01         -1.20         4.09 o                         
  -9   4   3          1.37          5.91         3.91 o                         
  -8   4   3         44.90         51.02         3.79 o                         
  -7   4   3        173.89        173.23         3.87 o                         
  -6   4   3          2.49          3.30         3.40 o                         
  -5   4   3        904.86        911.39         5.65 o                         
  -4   4   3       1075.39       1077.31        10.48 o                         
  -3   4   3        638.26        599.42         4.52 o                         
  -2   4   3       1113.81       1139.89         5.40 o                         
  -1   4   3       1952.44       1842.94        15.93 o                         
   0   4   3        214.63        294.55         6.24 o                         
   1   4   3       1159.10       1068.69         8.76 o                         
   2   4   3       1283.72       1304.52         9.67 o                         
   3   4   3       3333.12       3224.99        20.47 o                         
   4   4   3         17.80         15.89         3.55 o                         
   5   4   3        135.75        135.87         3.97 o                         
   6   4   3         24.23         25.89         3.51 o                         
   7   4   3        547.34        576.93        14.10 o                         
   8   4   3         49.31         49.79         4.44 o                         
   9   4   3        135.72        135.81         5.60 o                         
  -9   5   3          0.16         -0.39         3.95 o                         
  -8   5   3        655.32        686.47         6.34 o                         
  -7   5   3        102.22         99.13         3.76 o                         
  -6   5   3       1333.93       1336.01         8.97 o                         
  -5   5   3         50.18         57.17         3.36 o                         
  -4   5   3        719.55        696.42         5.36 o                         
  -3   5   3        244.12        236.35         3.66 o                         
  -2   5   3        829.78        820.91         6.36 o                         
  -1   5   3         14.70         27.33         3.17 o                         
   0   5   3        398.97        364.61         4.53 o                         
   1   5   3         90.05        114.19         3.26 o                         
   2   5   3        411.74        410.60         3.94 o                         
   3   5   3          9.64         14.59         3.22 o                         
   4   5   3         12.70         17.23         3.41 o                         
   5   5   3          0.11          4.65         3.68 o                         
   6   5   3         25.70         29.14         3.83 o                         
   7   5   3         16.96         15.88         4.00 o                         
   8   5   3         46.56         44.54         4.56 o                         
  -9   6   3        144.69        137.50         4.05 o                         
  -8   6   3          7.16         13.48         3.67 o                         
  -7   6   3        370.84        380.71         5.29 o                         
  -6   6   3        792.28        816.56         4.47 o                         
  -5   6   3         95.94        102.69         3.17 o                         
  -4   6   3          6.52         13.10         3.20 o                         
  -3   6   3        276.27        279.08         5.05 o                         
  -2   6   3        412.44        383.02         4.10 o                         
  -1   6   3       2064.87       2034.16        15.31 o                         
   0   6   3       1150.59       1149.68         7.19 o                         
   1   6   3        388.94        358.56         3.47 o                         
   2   6   3        295.03        281.79         3.60 o                         
   3   6   3       1348.35       1307.34         8.36 o                         
   4   6   3         55.44         54.42         3.42 o                         
   5   6   3        126.74        137.05         3.83 o                         
   6   6   3          3.39          8.37         4.02 o                         
   7   6   3        254.31        256.87         4.81 o                         
   8   6   3         21.51         33.17         5.96 o                         
  -9   7   3          5.57          7.78         4.13 o                         
  -8   7   3         19.79         25.11         3.74 o                         
  -7   7   3         36.14         32.25         3.70 o                         
  -6   7   3        272.91        256.85         3.61 o                         
  -5   7   3         33.87         37.63         3.35 o                         
  -4   7   3         58.43         62.49         3.29 o                         
  -3   7   3        949.27        937.19         5.81 o                         
  -2   7   3        672.49        661.13         4.64 o                         
  -1   7   3        150.14        163.29         4.43 o                         
   0   7   3       2212.83       2125.73        17.78 o                         
   1   7   3         36.10         49.07         3.15 o                         
   2   7   3       2001.39       1912.43        14.82 o                         
   3   7   3         30.35         34.70         3.19 o                         
   4   7   3       1147.52       1140.64         8.50 o                         
   5   7   3         60.46         66.52         3.47 o                         
   6   7   3        391.34        418.26         5.46 o                         
   7   7   3         32.23         30.63         4.55 o                         
   8   7   3        442.23        444.00        15.54 o                         
  -8   8   3          1.22          5.99         3.48 o                         
  -7   8   3        582.11        575.31         6.67 o                         
  -6   8   3         27.76         32.24         3.39 o                         
  -5   8   3        372.31        373.94         4.08 o                         
  -4   8   3        600.12        585.08         5.33 o                         
  -3   8   3       1460.75       1403.60         6.69 o                         
  -2   8   3        681.89        657.52         4.17 o                         
  -1   8   3        494.34        494.50         3.88 o                         
   0   8   3        127.38        111.97         3.24 o                         
   1   8   3        104.18        110.04         4.73 o                         
   2   8   3         49.07         57.28         3.11 o                         
   3   8   3        252.07        258.94         3.56 o                         
   4   8   3          6.95          5.90         3.22 o                         
   5   8   3        195.72        211.90         3.93 o                         
   6   8   3         10.19         11.81         3.89 o                         
   7   8   3          1.54          7.37         4.54 o                         
  -8   9   3        109.37        110.38         4.16 o                         
  -7   9   3        186.13        176.11         4.10 o                         
  -6   9   3        875.34        874.05        10.26 o                         
  -5   9   3         47.71         57.61         3.22 o                         
  -4   9   3        589.33        587.03         3.76 o                         
  -3   9   3          6.87          5.46         3.07 o                         
  -2   9   3        338.03        338.09         3.42 o                         
  -1   9   3        594.43        590.96         3.68 o                         
   0   9   3         91.23         98.03         3.08 o                         
   1   9   3        357.12        362.32         4.27 o                         
   2   9   3         14.26         20.30         3.03 o                         
   3   9   3         79.01         83.17         3.57 o                         
   4   9   3        356.55        358.83         5.56 o                         
   5   9   3         20.00         22.82         3.55 o                         
   6   9   3         36.72         36.64         3.97 o                         
   7   9   3          8.97         11.34         4.26 o                         
  -7  10   3         13.44         10.77         3.48 o                         
  -6  10   3         11.23         14.89         3.26 o                         
  -5  10   3         57.24         59.69         5.54 o                         
  -4  10   3         33.34         36.60         3.13 o                         
  -3  10   3        345.81        347.78         3.66 o                         
  -2  10   3         18.67         18.00         2.97 o                         
  -1  10   3        223.50        232.40         4.19 o                         
   0  10   3        113.78        126.40         3.14 o                         
   1  10   3        600.90        580.74         6.47 o                         
   2  10   3          2.46          1.16         3.08 o                         
   3  10   3       1054.85       1080.00        17.70 o                         
   4  10   3          6.07          8.29         3.18 o                         
   5  10   3        790.85        801.50        11.01 o                         
   6  10   3         88.87         85.06         4.23 o                         
  -7  11   3          4.21          9.67         3.73 o                         
  -6  11   3         72.64         77.91         3.62 o                         
  -5  11   3        172.96        188.56         3.71 o                         
  -4  11   3        194.23        198.61         3.51 o                         
  -3  11   3        293.99        290.23         3.31 o                         
  -2  11   3        463.63        459.30         5.91 o                         
  -1  11   3         31.91         32.09         2.85 o                         
   0  11   3        542.64        545.99         3.75 o                         
   1  11   3        365.45        369.46         4.88 o                         
   2  11   3        288.95        304.90         4.52 o                         
   3  11   3         18.05         22.64         3.38 o                         
   4  11   3        347.81        364.01         5.30 o                         
   5  11   3         58.67         59.04         3.69 o                         
   6  11   3        153.54        131.28        10.98 o                         
  -6  12   3          4.94          9.44         3.52 o                         
  -5  12   3        436.61        429.62         7.66 o                         
  -4  12   3         10.22         11.11         3.29 o                         
  -3  12   3        200.06        199.55         3.31 o                         
  -2  12   3          6.74         12.67         3.05 o                         
  -1  12   3        369.76        373.64         4.59 o                         
   0  12   3         46.81         43.19         3.23 o                         
   1  12   3         29.30         35.04         3.16 o                         
   2  12   3         19.84         27.31         3.29 o                         
   3  12   3         34.45         41.82         3.42 o                         
   4  12   3          7.06          9.01         3.53 o                         
   5  12   3          4.94          9.18         3.90 o                         
  -5  13   3         29.07         31.85         3.82 o                         
  -4  13   3        145.38        133.69         4.01 o                         
  -3  13   3         17.05         25.94         3.23 o                         
  -2  13   3        108.10        104.13         3.99 o                         
  -1  13   3        179.68        186.19         4.10 o                         
   0  13   3        152.14        155.14         3.23 o                         
   1  13   3         49.64         54.20         3.33 o                         
   2  13   3        214.55        204.92         3.58 o                         
   3  13   3        124.37        123.53         3.69 o                         
   4  13   3        126.31        126.04         3.74 o                         
  -3  14   3         64.35         61.46         3.22 o                         
  -2  14   3         23.87         19.06         3.19 o                         
  -1  14   3        224.78        220.03         3.55 o                         
   0  14   3         95.81         98.38         4.11 o                         
   1  14   3        134.78        133.46         3.47 o                         
   2  14   3          4.02         10.29         3.59 o                         
 -10   0   4        318.61        280.91        16.16 o                         
  -8   0   4       1581.21       1593.24        24.89 o                         
  -6   0   4        406.14        389.17         4.98 o                         
  -4   0   4       1271.67       1314.08         8.30 o                         
  -2   0   4        140.33        153.29         8.74 o                         
   0   0   4        717.01        759.90         6.23 o                         
   2   0   4        108.80        118.31         4.81 o                         
   4   0   4          4.95         10.89         5.34 o                         
   6   0   4          1.77          4.50         6.27 o                         
   8   0   4        185.11        165.32         6.98 o                         
 -10   1   4          0.01          2.93         3.48 o                         
  -9   1   4        191.11        191.96         3.77 o                         
  -8   1   4        125.58        127.67         3.45 o                         
  -7   1   4        144.66        155.36         4.46 o                         
  -6   1   4        695.81        657.54         7.64 o                         
  -5   1   4        810.39        796.90         4.07 o                         
  -4   1   4        574.29        486.02         5.15 o                         
  -3   1   4        852.16        794.59         4.44 o                         
  -2   1   4        678.02        659.24         4.01 o                         
  -1   1   4       1642.68       1522.44        12.56 o                         
   0   1   4       1592.45       1604.79         8.09 o                         
   1   1   4       3640.97       3682.06        13.91 o                         
   2   1   4          0.55          2.71         3.15 o                         
   3   1   4        557.67        524.17         4.62 o                         
   4   1   4         40.74         37.12         3.80 o                         
   5   1   4        468.54        462.54         8.61 o                         
   6   1   4         85.82         82.00         4.26 o                         
   7   1   4        520.65        514.64         5.37 o                         
   8   1   4        301.73        296.61         5.65 o                         
 -10   2   4          4.65         10.30         3.48 o                         
  -9   2   4         37.31         45.89         3.82 o                         
  -8   2   4          1.02          4.24         3.40 o                         
  -7   2   4        219.02        206.03         3.67 o                         
  -6   2   4        147.81        146.82         3.15 o                         
  -5   2   4         22.05         24.78         3.38 o                         
  -4   2   4       1744.57       1672.56         7.39 o                         
  -3   2   4        448.55        423.04         3.59 o                         
  -2   2   4        760.55        625.94         3.98 o                         
  -1   2   4        416.21        422.35         3.75 o                         
   0   2   4       4945.61       4821.20        14.70 o                         
   1   2   4         12.30         14.03         3.15 o                         
   2   2   4       3136.85       2919.38        19.04 o                         
   3   2   4         41.11         49.43         3.83 o                         
   4   2   4       1666.50       1651.45        12.63 o                         
   5   2   4          0.02          1.93         3.56 o                         
   6   2   4       1444.83       1457.23        25.11 o                         
   7   2   4         59.29         67.48         5.12 o                         
   8   2   4        237.50        229.65         5.58 o                         
 -10   3   4         15.13         11.35         3.99 o                         
  -9   3   4        321.64        319.43         4.93 o                         
  -8   3   4         18.57         23.55         3.36 o                         
  -7   3   4        601.30        606.83         4.87 o                         
  -6   3   4        377.82        383.17         4.13 o                         
  -5   3   4        647.88        661.31         3.89 o                         
  -4   3   4        502.82        506.12         3.61 o                         
  -3   3   4       1512.56       1506.68         7.56 o                         
  -2   3   4        618.39        583.52         4.14 o                         
  -1   3   4        184.08        165.84         3.25 o                         
   0   3   4          0.21          3.59         3.02 o                         
   1   3   4          8.45         14.68         3.17 o                         
   2   3   4        236.88        241.19         3.47 o                         
   3   3   4        208.50        220.13         3.65 o                         
   4   3   4          4.25          9.36         3.57 o                         
   5   3   4        338.28        350.97         4.33 o                         
   6   3   4        451.47        458.97        10.96 o                         
   7   3   4         37.57         37.92         4.53 o                         
   8   3   4         19.80         16.15         4.54 o                         
  -9   4   4        112.60        110.46         6.50 o                         
  -8   4   4        126.69        134.55         3.48 o                         
  -7   4   4         50.67         54.41         3.12 o                         
  -6   4   4       1481.72       1523.32        11.56 o                         
  -5   4   4        144.36        135.78         3.26 o                         
  -4   4   4       1207.62       1209.08         8.56 o                         
  -3   4   4        536.75        503.16         5.60 o                         
  -2   4   4         59.34         39.14         2.92 o                         
  -1   4   4       2112.82       2198.93         6.93 o                         
   0   4   4        776.08        786.41         4.04 o                         
   1   4   4         61.00         53.82         3.70 o                         
   2   4   4        206.88        195.94         3.33 o                         
   3   4   4        869.76        829.53         4.51 o                         
   4   4   4          4.39          4.49         3.50 o                         
   5   4   4         33.47         41.99         3.97 o                         
   6   4   4        484.84        506.57         6.25 o                         
   7   4   4         13.19         14.15         4.04 o                         
   8   4   4         37.03         39.34         4.82 o                         
  -9   5   4          1.79          3.67         4.07 o                         
  -8   5   4         12.18         19.11         3.77 o                         
  -7   5   4         89.64         88.92         3.25 o                         
  -6   5   4        345.14        335.76         3.59 o                         
  -5   5   4        260.24        249.48         3.38 o                         
  -4   5   4        693.64        699.06         6.85 o                         
  -3   5   4        739.39        692.00         4.58 o                         
  -2   5   4        310.87        323.72         3.24 o                         
  -1   5   4       3061.67       2862.62         8.75 o                         
   0   5   4        115.94        114.37         3.77 o                         
   1   5   4       2998.03       2912.71        17.12 o                         
   2   5   4          0.21          2.82         3.07 o                         
   3   5   4       1610.02       1563.06        12.68 o                         
   4   5   4        304.83        302.22         3.79 o                         
   5   5   4       1257.66       1251.81        22.27 o                         
   6   5   4         34.37         37.04         3.78 o                         
   7   5   4        264.51        273.16         5.77 o                         
   8   5   4          0.23          0.48         4.38 o                         
  -9   6   4         21.64         24.84         3.86 o                         
  -8   6   4        105.75        105.75         3.78 o                         
  -7   6   4         24.69         26.31         3.35 o                         
  -6   6   4        175.37        185.89         3.46 o                         
  -5   6   4       1175.96       1175.30        11.82 o                         
  -4   6   4         47.85         57.01         3.08 o                         
  -3   6   4        714.09        708.88         5.14 o                         
  -2   6   4        869.82        845.55         4.87 o                         
  -1   6   4          2.55          2.53         3.18 o                         
   0   6   4       1802.48       1742.96        11.72 o                         
   1   6   4         21.61         26.21         3.10 o                         
   2   6   4        593.61        595.90         3.84 o                         
   3   6   4        743.99        726.10         4.57 o                         
   4   6   4        591.76        590.18         6.05 o                         
   5   6   4        867.39        880.74        10.26 o                         
   6   6   4        149.89        159.42         4.02 o                         
   7   6   4         56.76         59.77         4.27 o                         
   8   6   4        139.46        137.70         5.41 o                         
  -9   7   4        274.09        274.11         4.25 o                         
  -8   7   4        199.11        186.96         3.84 o                         
  -7   7   4        376.54        393.41         6.05 o                         
  -6   7   4        100.14         94.40         3.34 o                         
  -5   7   4       1351.11       1383.04        11.42 o                         
  -4   7   4         33.66         37.00         3.04 o                         
  -3   7   4         18.85         15.88         2.88 o                         
  -2   7   4         18.15         14.21         4.01 o                         
  -1   7   4        331.67        333.41         3.43 o                         
   0   7   4          4.56          5.73         2.83 o                         
   1   7   4        405.59        423.40         4.75 o                         
   2   7   4          0.19          3.88         3.47 o                         
   3   7   4        138.92        133.04         3.22 o                         
   4   7   4         38.33         45.25         3.25 o                         
   5   7   4         23.11         28.50         3.49 o                         
   6   7   4         27.95         29.03         4.14 o                         
   7   7   4         89.42         85.07         4.58 o                         
  -8   8   4        238.76        207.42         4.79 o                         
  -7   8   4        130.57        147.01         3.65 o                         
  -6   8   4        213.26        231.95         4.16 o                         
  -5   8   4         23.01         29.70         3.32 o                         
  -4   8   4        453.80        442.08         3.85 o                         
  -3   8   4        496.61        501.62         4.91 o                         
  -2   8   4       1234.49       1211.04        13.92 o                         
  -1   8   4        133.84        135.84         3.06 o                         
   0   8   4        738.55        727.71         4.62 o                         
   1   8   4        195.31        190.29         3.29 o                         
   2   8   4        178.38        185.85         3.23 o                         
   3   8   4         91.02         94.26         3.30 o                         
   4   8   4       1444.96       1470.20        16.08 o                         
   5   8   4         10.35         10.80         3.40 o                         
   6   8   4         24.81         23.55         4.18 o                         
   7   8   4         57.73         50.28         4.79 o                         
  -8   9   4          0.23          0.97         3.71 o                         
  -7   9   4          1.00         -3.35         3.35 o                         
  -6   9   4        111.58        112.36         3.63 o                         
  -5   9   4        699.25        686.63         8.53 o                         
  -4   9   4        464.72        444.20         4.78 o                         
  -3   9   4        119.11        122.10         3.08 o                         
  -2   9   4         18.44         19.11         2.95 o                         
  -1   9   4        860.80        872.32         8.33 o                         
   0   9   4         32.21         34.38         2.78 o                         
   1   9   4       1122.23       1118.12        10.42 o                         
   2   9   4        161.79        166.68         3.14 o                         
   3   9   4        638.63        652.21         8.70 o                         
   4   9   4          0.86          5.28         3.20 o                         
   5   9   4        696.29        695.73         8.19 o                         
   6   9   4        154.93        145.83        16.66 o                         
  -7  10   4        121.52        112.91         3.70 o                         
  -6  10   4        238.06        232.76         4.07 o                         
  -5  10   4        280.99        300.64         5.11 o                         
  -4  10   4        152.13        162.41         3.17 o                         
  -3  10   4          8.86         13.06         2.94 o                         
  -2  10   4         39.88         47.48         2.91 o                         
  -1  10   4         65.41         75.41         3.21 o                         
   0  10   4        119.36        132.00         2.99 o                         
   1  10   4         58.38         63.32         3.03 o                         
   2  10   4         12.74         15.62         2.98 o                         
   3  10   4          0.04          4.52         3.10 o                         
   4  10   4        151.80        153.95         3.48 o                         
   5  10   4          4.05          6.41         3.57 o                         
   6  10   4         11.79          8.06         4.15 o                         
  -6  11   4         49.34         39.49         3.44 o                         
  -5  11   4        121.24        122.30         3.28 o                         
  -4  11   4          0.20          0.33         3.03 o                         
  -3  11   4        258.43        255.61         3.67 o                         
  -2  11   4        490.42        483.67         3.60 o                         
  -1  11   4        298.91        303.55         3.59 o                         
   0  11   4         40.81         47.22         3.07 o                         
   1  11   4         62.13         62.46         2.95 o                         
   2  11   4        118.64        117.77         3.18 o                         
   3  11   4        133.31        146.08         3.65 o                         
   4  11   4         25.12         36.92         3.58 o                         
   5  11   4         43.69         42.04         3.77 o                         
  -5  12   4         25.04         15.46         3.32 o                         
  -4  12   4        111.12        110.62         3.38 o                         
  -3  12   4         36.68         40.16         3.31 o                         
  -2  12   4        324.18        327.60         4.26 o                         
  -1  12   4         52.89         51.47         2.97 o                         
   0  12   4        850.93        847.25         8.49 o                         
   1  12   4          1.70          2.66         3.18 o                         
   2  12   4        772.79        792.89        11.21 o                         
   3  12   4          0.34         -3.52         3.93 o                         
   4  12   4         75.12         68.69         3.66 o                         
  -4  13   4         74.06         73.90         3.27 o                         
  -3  13   4        138.52        133.09         4.72 o                         
  -2  13   4         46.09         52.51         3.36 o                         
  -1  13   4        129.11        137.38         3.34 o                         
   0  13   4         40.24         49.39         3.72 o                         
   1  13   4        160.45        157.72         4.45 o                         
   2  13   4         27.59         33.34         3.24 o                         
   3  13   4        191.13        179.69         5.08 o                         
  -2  14   4         97.90         89.84         3.41 o                         
  -1  14   4          2.04          5.48         3.39 o                         
   0  14   4          3.09          4.89         3.30 o                         
   1  14   4          4.96         11.97         3.51 o                         
  -9   0   5        263.14        255.18         5.23 o                         
  -7   0   5        567.09        559.95         8.49 o                         
  -5   0   5        989.47        939.66         7.13 o                         
  -3   0   5       2144.48       2005.21         8.86 o                         
  -1   0   5       4538.09       4302.44        43.25 o                         
   1   0   5       2866.45       2747.65        15.32 o                         
   3   0   5       1287.84       1212.58         8.65 o                         
   5   0   5         41.77         51.93         6.11 o                         
   7   0   5        276.80        269.91         7.62 o                         
 -10   1   5          6.41          8.52         3.75 o                         
  -9   1   5         56.10         61.15         3.49 o                         
  -8   1   5        730.10        740.01         8.80 o                         
  -7   1   5        211.68        206.10         3.23 o                         
  -6   1   5        297.13        304.91         3.54 o                         
  -5   1   5        183.86        196.53         4.25 o                         
  -4   1   5          8.21         15.06         3.13 o                         
  -3   1   5          5.17          3.50         2.89 o                         
  -2   1   5       2206.95       2189.41         9.07 o                         
  -1   1   5         75.96         83.12         3.14 o                         
   0   1   5         94.04         80.33         3.03 o                         
   1   1   5        475.12        480.03         3.68 o                         
   2   1   5       1548.12       1580.18         8.76 o                         
   3   1   5        285.88        262.29         3.65 o                         
   4   1   5        114.64        123.29         3.97 o                         
   5   1   5        217.02        202.05         5.12 o                         
   6   1   5        209.53        198.98         4.92 o                         
   7   1   5         22.56         31.12         4.24 o                         
   8   1   5        258.49        232.98        15.10 o                         
 -10   2   5         35.04         25.68         3.89 o                         
  -9   2   5         89.20         93.80         3.88 o                         
  -8   2   5          0.29          4.69         3.14 o                         
  -7   2   5        357.89        364.91         3.90 o                         
  -6   2   5        369.55        371.12         3.65 o                         
  -5   2   5         21.08         38.96         6.29 o                         
  -4   2   5         20.20         22.03         3.00 o                         
  -3   2   5         82.57         70.01         2.89 o                         
  -2   2   5         25.01         30.02         2.84 o                         
  -1   2   5         10.58         15.62         3.25 o                         
   0   2   5        165.16        180.53         3.10 o                         
   1   2   5        206.15        208.31         3.24 o                         
   2   2   5          3.14         10.32         2.95 o                         
   3   2   5        407.60        414.97         3.78 o                         
   4   2   5         11.09          9.39         4.05 o                         
   5   2   5        258.73        267.99         4.43 o                         
   6   2   5         46.57         47.50         4.25 o                         
   7   2   5        610.82        581.45         5.46 o                         
   8   2   5         96.61         92.52         5.75 o                         
  -9   3   5        197.04        196.22         4.38 o                         
  -8   3   5        278.29        276.78         3.53 o                         
  -7   3   5          1.04         12.27         3.02 o                         
  -6   3   5        588.88        578.94         3.78 o                         
  -5   3   5         91.79         90.31         3.05 o                         
  -4   3   5       1430.04       1360.25         7.23 o                         
  -3   3   5        414.38        440.07         3.49 o                         
  -2   3   5       3036.64       2915.14        13.84 o                         
  -1   3   5        689.78        719.87         3.81 o                         
   0   3   5        872.11        787.19         6.44 o                         
   1   3   5         43.76         39.26         3.13 o                         
   2   3   5       1435.23       1374.63         6.89 o                         
   3   3   5        175.79        172.92         3.38 o                         
   4   3   5       1009.52       1014.90        12.89 o                         
   5   3   5         30.25         34.73         3.51 o                         
   6   3   5        267.34        283.59         5.47 o                         
   7   3   5         18.70         17.41         4.49 o                         
   8   3   5         24.59         22.16         5.00 o                         
  -9   4   5         13.78         13.33         3.34 o                         
  -8   4   5        291.14        293.09         3.68 o                         
  -7   4   5       1026.75       1013.39         8.10 o                         
  -6   4   5        256.20        260.77         3.97 o                         
  -5   4   5        359.92        356.53         3.42 o                         
  -4   4   5         17.10         14.00         2.86 o                         
  -3   4   5       2055.49       1978.64         9.42 o                         
  -2   4   5         40.34         41.89         2.84 o                         
  -1   4   5       1128.45       1073.39         4.06 o                         
   0   4   5          0.03          2.52         2.76 o                         
   1   4   5       1328.76       1269.46         9.99 o                         
   2   4   5          3.17         10.53         3.01 o                         
   3   4   5        461.91        451.46         4.12 o                         
   4   4   5        286.05        270.12         5.38 o                         
   5   4   5        210.15        209.34         3.92 o                         
   6   4   5        283.72        289.82         5.28 o                         
   7   4   5        130.62        130.27         4.19 o                         
   8   4   5          1.70          5.41         5.23 o                         
  -9   5   5          2.77          7.43         3.60 o                         
  -8   5   5        164.85        165.71         3.55 o                         
  -7   5   5        365.12        378.84         4.72 o                         
  -6   5   5        111.53        109.09         3.11 o                         
  -5   5   5         17.80         24.67         3.19 o                         
  -4   5   5         12.38         14.69         2.85 o                         
  -3   5   5        304.45        301.66         3.43 o                         
  -2   5   5          9.33         14.72         2.89 o                         
  -1   5   5         11.75         14.65         2.88 o                         
   0   5   5        292.55        310.22         3.30 o                         
   1   5   5          9.95          7.13         3.11 o                         
   2   5   5         22.26         29.44         3.09 o                         
   3   5   5        115.06        116.82         3.25 o                         
   4   5   5        183.22        185.92         3.72 o                         
   5   5   5         10.22         13.26         3.54 o                         
   6   5   5        245.02        254.00         4.80 o                         
   7   5   5          1.55          3.46         4.02 o                         
  -9   6   5        135.48        127.74         3.71 o                         
  -8   6   5        123.64        134.50         4.67 o                         
  -7   6   5        289.97        295.48         3.72 o                         
  -6   6   5         20.98         26.42         3.10 o                         
  -5   6   5         23.29         26.49         3.12 o                         
  -4   6   5        446.48        440.98         4.42 o                         
  -3   6   5        411.37        410.79         3.53 o                         
  -2   6   5          0.33         14.76         5.64 o                         
  -1   6   5       1136.58       1085.88         7.96 o                         
   0   6   5         52.41         60.17         3.14 o                         
   1   6   5        667.01        665.48         5.26 o                         
   2   6   5        553.77        535.23         4.05 o                         
   3   6   5        566.27        558.48         5.20 o                         
   4   6   5          1.24         10.90         3.35 o                         
   5   6   5        338.74        357.90         8.75 o                         
   6   6   5         43.14         47.12         3.81 o                         
   7   6   5        116.66        105.23         4.22 o                         
  -8   7   5         86.17         89.29         3.63 o                         
  -7   7   5         59.50         55.67         3.31 o                         
  -6   7   5        687.07        673.89         9.20 o                         
  -5   7   5         11.67         15.02         3.11 o                         
  -4   7   5        656.15        673.95         7.27 o                         
  -3   7   5         33.54         34.83         2.88 o                         
  -2   7   5       1343.67       1343.38        11.46 o                         
  -1   7   5         45.19         51.27         3.48 o                         
   0   7   5       2489.08       2401.16        17.54 o                         
   1   7   5        231.94        235.14         3.31 o                         
   2   7   5        785.47        780.11         5.34 o                         
   3   7   5        267.74        268.68         3.44 o                         
   4   7   5        155.01        163.82         3.64 o                         
   5   7   5         22.64         28.46         3.70 o                         
   6   7   5        198.31        206.09         4.18 o                         
   7   7   5          7.39          6.63         4.36 o                         
  -8   8   5        145.19        142.16         4.81 o                         
  -7   8   5         46.93         50.14         4.12 o                         
  -6   8   5         86.52         89.38         3.26 o                         
  -5   8   5        325.86        328.58         3.68 o                         
  -4   8   5          0.21          4.82         2.92 o                         
  -3   8   5        106.87        105.61         3.31 o                         
  -2   8   5         30.23         41.59         2.94 o                         
  -1   8   5        396.28        413.40         3.94 o                         
   0   8   5          0.75          1.48         3.72 o                         
   1   8   5         11.24         18.46         4.49 o                         
   2   8   5        116.65        120.98         3.28 o                         
   3   8   5        171.76        181.08         3.35 o                         
   4   8   5        495.09        517.77        10.09 o                         
   5   8   5        189.85        200.30         3.67 o                         
   6   8   5          0.63          4.04         3.82 o                         
  -7   9   5         23.66         31.07         3.82 o                         
  -6   9   5        144.40        143.89         3.65 o                         
  -5   9   5         51.55         59.04         4.50 o                         
  -4   9   5        108.62        114.25         3.29 o                         
  -3   9   5         87.99         85.89         2.87 o                         
  -2   9   5         45.85         46.75         2.79 o                         
  -1   9   5         74.39         77.98         2.98 o                         
   0   9   5         13.51         15.16         2.89 o                         
   1   9   5        218.99        219.82         3.55 o                         
   2   9   5        121.33        115.05         3.38 o                         
   3   9   5          0.25          0.41         3.30 o                         
   4   9   5        210.85        213.64         3.84 o                         
   5   9   5          0.63          4.56         3.41 o                         
   6   9   5        337.86        291.41        15.96 o                         
  -7  10   5         53.98         46.71         3.57 o                         
  -6  10   5         37.82         43.72         5.82 o                         
  -5  10   5        457.23        445.57         4.14 o                         
  -4  10   5          1.80          5.91         3.23 o                         
  -3  10   5        450.48        460.47         5.02 o                         
  -2  10   5        134.14        131.84         3.09 o                         
  -1  10   5       1029.49       1045.32         9.03 o                         
   0  10   5        309.78        293.72         4.68 o                         
   1  10   5        447.23        453.60         5.40 o                         
   2  10   5         74.79         83.91         3.39 o                         
   3  10   5        515.13        505.87         6.48 o                         
   4  10   5          2.24          5.36         3.36 o                         
   5  10   5        334.23        302.01        22.94 o                         
  -6  11   5         69.45         67.04         3.56 o                         
  -5  11   5         98.52        102.20         4.13 o                         
  -4  11   5        362.12        369.25         3.81 o                         
  -3  11   5          6.06         15.60         2.99 o                         
  -2  11   5        330.28        330.59         3.36 o                         
  -1  11   5          7.65         11.24         2.92 o                         
   0  11   5        323.29        336.95         3.33 o                         
   1  11   5         57.03         57.10         2.91 o                         
   2  11   5        116.13        123.68         3.26 o                         
   3  11   5         41.02         44.21         3.38 o                         
   4  11   5         99.16        103.23         3.66 o                         
  -5  12   5          2.20          7.11         3.43 o                         
  -4  12   5         12.42         19.74         3.15 o                         
  -3  12   5         44.46         49.42         3.12 o                         
  -2  12   5        151.24        153.72         3.28 o                         
  -1  12   5          5.60          8.01         3.18 o                         
   0  12   5         23.12         29.78         3.15 o                         
   1  12   5         53.04         50.30         3.31 o                         
   2  12   5          3.21          7.19         3.33 o                         
   3  12   5          3.28          2.88         3.22 o                         
  -3  13   5          0.03          9.14         3.27 o                         
  -2  13   5        123.87        108.23         3.40 o                         
  -1  13   5         12.09         12.28         3.21 o                         
   0  13   5        312.66        299.03         6.29 o                         
   1  13   5         67.37         66.29         3.44 o                         
   2  13   5        138.55        112.76         3.68 o                         
  -8   0   6        148.01        158.02         4.55 o                         
  -6   0   6         81.71         78.22         4.03 o                         
  -4   0   6         17.20         27.36         4.48 o                         
  -2   0   6        409.77        401.01         4.50 o                         
   0   0   6          2.61         10.18         4.32 o                         
   2   0   6        631.56        626.04         5.69 o                         
   4   0   6         74.35         75.36         5.40 o                         
   6   0   6        305.50        293.43         6.52 o                         
  -9   1   6        197.49        173.17         3.62 o                         
  -8   1   6        361.64        365.20         4.04 o                         
  -7   1   6        450.08        440.22         4.79 o                         
  -6   1   6         87.20         89.07         4.59 o                         
  -5   1   6         93.64         89.61         3.10 o                         
  -4   1   6         37.25         37.37         2.92 o                         
  -3   1   6       1071.05       1038.35         4.06 o                         
  -2   1   6         26.24         23.44         2.79 o                         
  -1   1   6       2366.99       2325.74        10.96 o                         
   0   1   6        260.83        248.62         4.09 o                         
   1   1   6        382.77        397.59         3.40 o                         
   2   1   6        116.02        114.81         3.28 o                         
   3   1   6        302.98        315.47         4.26 o                         
   4   1   6         96.19         99.56         3.37 o                         
   5   1   6        464.73        436.46         8.12 o                         
   6   1   6        270.00        265.02         4.80 o                         
   7   1   6         34.82         36.79         4.53 o                         
  -9   2   6         54.25         51.82         3.37 o                         
  -8   2   6        211.20        199.07         4.04 o                         
  -7   2   6          8.86         14.22         2.86 o                         
  -6   2   6        433.51        414.54         3.50 o                         
  -5   2   6         21.17         23.85         2.78 o                         
  -4   2   6       1794.06       1711.86         7.65 o                         
  -3   2   6         29.81         42.49         2.96 o                         
  -2   2   6       2428.26       2351.85        11.49 o                         
  -1   2   6        396.66        407.83         5.24 o                         
   0   2   6       1482.12       1474.78         7.31 o                         
   1   2   6       1339.46       1289.47         8.71 o                         
   2   2   6        644.15        645.33         3.80 o                         
   3   2   6          1.02          5.80         3.14 o                         
   4   2   6        423.28        409.56         4.30 o                         
   5   2   6         35.96         35.92         3.50 o                         
   6   2   6        177.45        166.94         6.74 o                         
   7   2   6          3.64          8.86         7.80 o                         
  -9   3   6        192.74        183.23         3.55 o                         
  -8   3   6          0.41          6.12         3.08 o                         
  -7   3   6          1.26          4.96         2.99 o                         
  -6   3   6        326.84        328.19         3.70 o                         
  -5   3   6         53.28         60.57         2.78 o                         
  -4   3   6          0.81          4.31         2.73 o                         
  -3   3   6        633.76        618.72         3.68 o                         
  -2   3   6         17.65         21.02         2.74 o                         
  -1   3   6         35.88         37.48         3.03 o                         
   0   3   6          0.99          4.42         2.73 o                         
   1   3   6          5.44          6.23         2.93 o                         
   2   3   6        529.90        527.38         4.33 o                         
   3   3   6        662.32        672.00         7.73 o                         
   4   3   6        104.99        105.19         3.68 o                         
   5   3   6        409.84        400.93         4.87 o                         
   6   3   6          6.80          7.12         4.11 o                         
   7   3   6        163.88        148.11         4.81 o                         
  -9   4   6         42.45         38.77         3.52 o                         
  -8   4   6        117.36        114.52         3.26 o                         
  -7   4   6         65.31         73.73         4.06 o                         
  -6   4   6        128.41        131.47         3.19 o                         
  -5   4   6         11.80         14.72         2.90 o                         
  -4   4   6        221.83        231.05         3.04 o                         
  -3   4   6         36.55         40.55         2.84 o                         
  -2   4   6         36.85         39.09         4.24 o                         
  -1   4   6        260.61        251.25         3.25 o                         
   0   4   6        799.06        805.54         4.67 o                         
   1   4   6          8.85          8.13         2.94 o                         
   2   4   6         21.90         22.91         2.94 o                         
   3   4   6        414.36        412.74         4.30 o                         
   4   4   6        653.54        626.04         5.58 o                         
   5   4   6         60.47         59.65         3.58 o                         
   6   4   6        312.72        309.68         8.20 o                         
   7   4   6         19.95         21.66         4.24 o                         
  -9   5   6        380.85        350.72        36.79 o                         
  -8   5   6          3.09          4.57         3.35 o                         
  -7   5   6        132.29        134.75         3.24 o                         
  -6   5   6          1.67          2.98         2.85 o                         
  -5   5   6       1035.43       1008.70         8.03 o                         
  -4   5   6        391.14        369.15         3.23 o                         
  -3   5   6       1468.46       1421.12        11.61 o                         
  -2   5   6        101.76        114.61         2.88 o                         
  -1   5   6       1543.02       1541.88         7.71 o                         
   0   5   6         33.14         33.16         3.21 o                         
   1   5   6        954.30        966.57         6.31 o                         
   2   5   6        173.75        178.03         3.11 o                         
   3   5   6        392.46        382.11         5.49 o                         
   4   5   6        411.71        413.22         3.98 o                         
   5   5   6         99.74         97.93         3.82 o                         
   6   5   6          0.42          9.78         4.19 o                         
   7   5   6         37.48         30.75         4.37 o                         
  -8   6   6        102.30         97.77         6.41 o                         
  -7   6   6         27.11         34.72         3.31 o                         
  -6   6   6         35.70         45.89         3.04 o                         
  -5   6   6         72.47         73.69         2.94 o                         
  -4   6   6        358.78        385.33         3.25 o                         
  -3   6   6          4.23          8.63         2.80 o                         
  -2   6   6        364.59        357.18         3.23 o                         
  -1   6   6         43.22         47.06         2.96 o                         
   0   6   6       1101.71       1085.90        14.07 o                         
   1   6   6        131.37        139.44         3.08 o                         
   2   6   6        193.52        204.39         3.45 o                         
   3   6   6        390.68        392.63         5.10 o                         
   4   6   6        379.96        375.21         4.36 o                         
   5   6   6         45.76         51.87         3.71 o                         
   6   6   6         44.41         46.27         4.04 o                         
  -8   7   6          0.68          1.51         3.36 o                         
  -7   7   6          9.12          8.34         3.20 o                         
  -6   7   6          1.10          9.07         3.65 o                         
  -5   7   6        113.05        111.86         3.08 o                         
  -4   7   6         11.76         13.10         2.88 o                         
  -3   7   6         86.01         87.98         3.08 o                         
  -2   7   6        384.75        357.12         4.85 o                         
  -1   7   6        138.43        137.17         3.37 o                         
   0   7   6         53.60         68.79         3.58 o                         
   1   7   6        348.45        354.56         4.14 o                         
   2   7   6        306.89        306.39         3.50 o                         
   3   7   6          1.65          7.24         3.02 o                         
   4   7   6         87.08         81.24         3.43 o                         
   5   7   6        460.88        460.87         9.69 o                         
   6   7   6          4.12         -0.75         4.27 o                         
  -7   8   6         95.91        100.80        10.37 o                         
  -6   8   6        248.45        248.62         3.46 o                         
  -5   8   6        159.15        159.99         3.08 o                         
  -4   8   6        722.34        701.89         6.41 o                         
  -3   8   6         37.67         42.51         2.91 o                         
  -2   8   6        583.75        559.56         5.99 o                         
  -1   8   6        264.59        262.57         4.29 o                         
   0   8   6         92.45        104.53         3.04 o                         
   1   8   6          0.98          6.25         3.03 o                         
   2   8   6        407.30        411.58         3.61 o                         
   3   8   6          8.31         11.24         3.36 o                         
   4   8   6        234.59        232.78         3.81 o                         
   5   8   6        213.20        198.33         7.71 o                         
  -7   9   6         90.04         84.63        12.62 o                         
  -6   9   6          0.44          5.60         3.15 o                         
  -5   9   6        955.06        970.00        17.66 o                         
  -4   9   6          0.09          5.27         3.35 o                         
  -3   9   6        426.12        457.89         4.94 o                         
  -2   9   6         18.70         30.90         2.90 o                         
  -1   9   6        360.94        369.30         4.18 o                         
   0   9   6         19.39         23.13         3.01 o                         
   1   9   6        648.72        657.99         4.94 o                         
   2   9   6         77.68         81.90         3.19 o                         
   3   9   6         75.04         79.07         3.30 o                         
   4   9   6         74.39         68.54         3.60 o                         
   5   9   6        301.92        264.55        29.30 o                         
  -6  10   6         63.68         60.71         7.06 o                         
  -5  10   6          1.91          9.97         3.08 o                         
  -4  10   6         10.77         10.78         3.16 o                         
  -3  10   6          7.06         10.84         3.03 o                         
  -2  10   6         41.28         37.74         3.02 o                         
  -1  10   6        101.42         92.30         2.95 o                         
   0  10   6         54.53         61.05         3.07 o                         
   1  10   6        249.44        251.56         5.52 o                         
   2  10   6        146.48        154.96         3.64 o                         
   3  10   6          3.84          6.86         3.36 o                         
   4  10   6        201.24        196.41         4.05 o                         
  -5  11   6        124.62        108.44         3.39 o                         
  -4  11   6          4.64          9.44         3.38 o                         
  -3  11   6        107.98         96.89         3.35 o                         
  -2  11   6         17.74         23.68         3.04 o                         
  -1  11   6         10.78         11.25         2.99 o                         
   0  11   6         23.09         25.66         3.10 o                         
   1  11   6        175.74        177.41         3.28 o                         
   2  11   6        131.54        125.32         3.63 o                         
   3  11   6        206.69        197.17         4.16 o                         
  -4  12   6        203.44        191.23         4.82 o                         
  -3  12   6         49.60         46.61         3.27 o                         
  -2  12   6        180.28        179.21         3.72 o                         
  -1  12   6         29.76         36.90         3.26 o                         
   0  12   6        578.73        558.00         6.69 o                         
   1  12   6          3.89          4.91         3.16 o                         
   2  12   6         94.07         92.40         3.35 o                         
  -9   0   7         96.65         92.14         6.56 o                         
  -7   0   7        788.46        800.48        16.30 o                         
  -5   0   7        967.55        991.04         6.74 o                         
  -3   0   7       1375.59       1373.53         9.78 o                         
  -1   0   7        231.78        218.63         4.56 o                         
   1   0   7        206.26        196.90         5.69 o                         
   3   0   7        252.06        229.67         5.69 o                         
   5   0   7         14.98         16.38         5.96 o                         
  -9   1   7          0.84          3.89         3.41 o                         
  -8   1   7        113.07        110.73         3.52 o                         
  -7   1   7          0.02         -1.81         2.88 o                         
  -6   1   7        111.82        106.71         3.02 o                         
  -5   1   7        130.07        125.10         2.92 o                         
  -4   1   7        185.66        188.67         3.45 o                         
  -3   1   7        198.88        191.58         3.08 o                         
  -2   1   7        954.51        942.41         3.78 o                         
  -1   1   7        247.83        241.69         2.96 o                         
   0   1   7         43.66         47.47         2.94 o                         
   1   1   7        280.28        278.21         4.68 o                         
   2   1   7        631.52        629.04         3.77 o                         
   3   1   7        167.45        153.65         3.53 o                         
   4   1   7        554.01        525.64         7.25 o                         
   5   1   7          0.46          5.21         4.33 o                         
   6   1   7         51.43         61.48         5.02 o                         
  -9   2   7         45.96         54.90         3.28 o                         
  -8   2   7         37.64         47.07         3.07 o                         
  -7   2   7          1.64          7.88         3.51 o                         
  -6   2   7          3.26          5.89         2.78 o                         
  -5   2   7         81.37         80.09         2.85 o                         
  -4   2   7         62.67         66.99         2.87 o                         
  -3   2   7        442.42        442.91         3.97 o                         
  -2   2   7        245.78        235.91         3.05 o                         
  -1   2   7         94.94        103.43         2.99 o                         
   0   2   7          3.62          6.42         2.77 o                         
   1   2   7        422.95        433.93         4.75 o                         
   2   2   7         11.91         14.71         2.77 o                         
   3   2   7       1357.68       1306.68        12.68 o                         
   4   2   7         18.02         22.68         3.42 o                         
   5   2   7        394.05        404.62         6.62 o                         
   6   2   7         15.27         17.28         4.02 o                         
  -9   3   7         68.29         63.84         3.44 o                         
  -8   3   7         68.35         73.97         3.17 o                         
  -7   3   7         39.54         39.75         3.06 o                         
  -6   3   7        900.89        900.23         5.60 o                         
  -5   3   7         70.43         72.87         2.80 o                         
  -4   3   7       1069.74       1032.50         5.75 o                         
  -3   3   7         80.68         82.00         2.79 o                         
  -2   3   7        973.53        957.25         6.16 o                         
  -1   3   7        244.02        236.22         3.26 o                         
   0   3   7          3.98         13.09         3.29 o                         
   1   3   7         93.17         86.72         2.85 o                         
   2   3   7        426.18        414.31         4.17 o                         
   3   3   7          5.45          8.68         2.98 o                         
   4   3   7        301.62        286.41         6.72 o                         
   5   3   7         28.54         31.40         3.60 o                         
   6   3   7          6.25         11.12         4.12 o                         
  -8   4   7          2.44          6.09         3.12 o                         
  -7   4   7        278.89        284.16         4.93 o                         
  -6   4   7          0.83         -1.90         2.85 o                         
  -5   4   7        680.56        686.47         5.69 o                         
  -4   4   7         47.91         53.66         2.76 o                         
  -3   4   7        744.65        736.59         4.16 o                         
  -2   4   7        353.68        343.02         4.02 o                         
  -1   4   7        169.45        168.37         3.27 o                         
   0   4   7        329.14        328.28         4.66 o                         
   1   4   7         46.12         53.54         2.91 o                         
   2   4   7         10.18          9.14         2.84 o                         
   3   4   7        278.47        274.83         3.65 o                         
   4   4   7          0.76          3.12         3.21 o                         
   5   4   7         22.84         21.98         3.65 o                         
   6   4   7         27.64         29.07         4.22 o                         
  -8   5   7         23.12         19.75         3.49 o                         
  -7   5   7          1.50          1.63         2.97 o                         
  -6   5   7         26.90         31.43         2.98 o                         
  -5   5   7          5.51          6.43         2.90 o                         
  -4   5   7         27.59         27.30         2.80 o                         
  -3   5   7        178.27        177.41         3.02 o                         
  -2   5   7        180.92        203.56         3.40 o                         
  -1   5   7         41.36         46.50         3.40 o                         
   0   5   7        214.86        234.58         3.46 o                         
   1   5   7         31.30         28.78         3.21 o                         
   2   5   7        832.18        836.54         8.54 o                         
   3   5   7          6.78         10.38         3.09 o                         
   4   5   7        363.53        359.40         4.00 o                         
   5   5   7         89.72         96.93         3.94 o                         
   6   5   7        266.41        257.32         6.13 o                         
  -8   6   7          0.39         10.31         3.99 o                         
  -7   6   7         61.00         64.00         3.29 o                         
  -6   6   7          0.51          1.03         2.96 o                         
  -5   6   7        139.15        138.57         3.02 o                         
  -4   6   7        230.24        221.28         3.46 o                         
  -3   6   7        308.80        296.30         3.06 o                         
  -2   6   7        101.70        109.65         3.01 o                         
  -1   6   7        461.60        466.50         4.07 o                         
   0   6   7        114.62        115.61         3.78 o                         
   1   6   7        515.93        515.47         5.92 o                         
   2   6   7        145.27        153.37         3.11 o                         
   3   6   7        442.63        460.24         3.76 o                         
   4   6   7         86.15         92.34         3.64 o                         
   5   6   7         66.12         63.73         3.87 o                         
  -7   7   7         20.81         18.13         3.37 o                         
  -6   7   7        360.67        358.95         6.62 o                         
  -5   7   7         26.74         26.83         3.01 o                         
  -4   7   7        673.95        692.25         6.23 o                         
  -3   7   7         13.98         11.05         2.88 o                         
  -2   7   7        219.47        238.92         3.16 o                         
  -1   7   7          0.00          1.57         2.92 o                         
   0   7   7        443.87        434.19         5.43 o                         
   1   7   7         36.37         38.13         2.98 o                         
   2   7   7        110.92        114.25         3.09 o                         
   3   7   7         34.00         34.16         3.11 o                         
   4   7   7          8.88         12.21         3.47 o                         
   5   7   7          0.59          5.47         3.85 o                         
  -7   8   7         67.05         68.35         6.59 o                         
  -6   8   7         99.47        102.97         3.28 o                         
  -5   8   7         60.22         63.11         3.12 o                         
  -4   8   7          0.04          5.83         2.88 o                         
  -3   8   7        145.63        147.67         3.82 o                         
  -2   8   7         49.61         61.36         3.28 o                         
  -1   8   7         48.60         67.53         2.94 o                         
   0   8   7        232.27        243.97         4.21 o                         
   1   8   7        130.73        140.58         3.18 o                         
   2   8   7         86.98         96.80         3.12 o                         
   3   8   7        134.24        140.38         3.44 o                         
   4   8   7          0.75          4.32         3.53 o                         
  -6   9   7          1.01          7.02         3.30 o                         
  -5   9   7          1.02          8.15         3.02 o                         
  -4   9   7        252.44        238.89         4.23 o                         
  -3   9   7         99.86         94.07         4.30 o                         
  -2   9   7          7.56          9.51         3.02 o                         
  -1   9   7         10.53         12.24         2.85 o                         
   0   9   7        332.25        350.97         4.43 o                         
   1   9   7         96.73        103.83         3.20 o                         
   2   9   7        340.15        350.78         6.59 o                         
   3   9   7         62.58         64.59         3.37 o                         
   4   9   7        176.40        166.51        12.73 o                         
  -5  10   7        174.57        164.36         3.81 o                         
  -4  10   7         51.55         58.98         3.14 o                         
  -3  10   7        325.83        324.96         3.54 o                         
  -2  10   7         22.79         24.93         3.12 o                         
  -1  10   7        328.15        333.63         3.39 o                         
   0  10   7          0.95          9.89         3.21 o                         
   1  10   7        194.46        198.86         4.04 o                         
   2  10   7         55.60         58.40         3.26 o                         
   3  10   7         19.16         16.30         3.47 o                         
  -4  11   7        104.57        101.97         3.41 o                         
  -3  11   7         32.88         34.09         3.24 o                         
  -2  11   7         68.30         75.48         3.51 o                         
  -1  11   7        349.40        322.41         3.64 o                         
   0  11   7        156.52        158.64         3.39 o                         
   1  11   7         15.23         20.64         3.45 o                         
   2  11   7         58.11         59.61         3.46 o                         
  -1  12   7        162.30        156.33         4.27 o                         
  -8   0   8          1.43          6.30         5.07 o                         
  -6   0   8         54.56         63.96         3.89 o                         
  -4   0   8        172.82        185.32         3.97 o                         
  -2   0   8         53.53         55.49         4.08 o                         
   0   0   8       1512.30       1515.81        23.62 o                         
   2   0   8        982.13        966.31        16.73 o                         
   4   0   8        121.08        157.38         6.30 o                         
  -8   1   8         16.57         18.13         3.21 o                         
  -7   1   8        499.81        495.66         4.80 o                         
  -6   1   8         42.82         44.32         3.25 o                         
  -5   1   8        229.29        237.61         3.20 o                         
  -4   1   8         73.24         72.22         2.71 o                         
  -3   1   8          4.29          9.46         2.70 o                         
  -2   1   8         75.17         83.06         2.65 o                         
  -1   1   8        962.91        949.14         4.01 o                         
   0   1   8        542.99        538.68         4.09 o                         
   1   1   8        121.98        118.90         2.95 o                         
   2   1   8         13.48         13.64         3.13 o                         
   3   1   8        264.76        260.43         4.02 o                         
   4   1   8          7.11          3.89         3.25 o                         
   5   1   8         45.94         46.60         4.22 o                         
  -8   2   8        200.71        194.17         3.94 o                         
  -7   2   8         44.95         48.20         3.22 o                         
  -6   2   8        730.29        735.18         3.81 o                         
  -5   2   8        110.70        116.52         2.80 o                         
  -4   2   8        530.54        517.12         5.12 o                         
  -3   2   8         58.23         60.52         2.68 o                         
  -2   2   8         44.94         49.01         2.75 o                         
  -1   2   8         99.00        104.16         3.13 o                         
   0   2   8        446.53        438.10         5.34 o                         
   1   2   8         53.91         51.90         2.94 o                         
   2   2   8        133.89        125.24         3.00 o                         
   3   2   8          0.01          3.67         3.10 o                         
   4   2   8         29.61         28.02         3.39 o                         
   5   2   8          2.37          4.85         3.85 o                         
  -8   3   8         25.02         16.75         3.27 o                         
  -7   3   8         29.62         30.84         3.00 o                         
  -6   3   8         21.74         32.84         3.08 o                         
  -5   3   8        389.47        389.05         6.58 o                         
  -4   3   8         52.58         56.25         2.93 o                         
  -3   3   8        100.57         94.92         3.05 o                         
  -2   3   8        298.86        297.01         4.46 o                         
  -1   3   8         85.39         93.17         2.83 o                         
   0   3   8         84.52         83.79         2.97 o                         
   1   3   8        851.39        855.02         8.24 o                         
   2   3   8        277.55        259.09         3.96 o                         
   3   3   8        340.13        358.47         6.13 o                         
   4   3   8          0.18          4.98         3.47 o                         
   5   3   8        229.94        225.26         4.07 o                         
  -8   4   8         34.36         29.53         3.19 o                         
  -7   4   8         11.05         12.52         3.14 o                         
  -6   4   8        219.73        217.14         3.20 o                         
  -5   4   8        112.51        107.43         2.82 o                         
  -4   4   8         16.16         20.29         2.84 o                         
  -3   4   8         16.29         22.46         3.06 o                         
  -2   4   8        224.08        235.91         2.94 o                         
  -1   4   8         61.64         62.87         2.81 o                         
   0   4   8        318.69        332.13         4.00 o                         
   1   4   8         99.83        117.91         3.12 o                         
   2   4   8        236.72        252.77         3.35 o                         
   3   4   8         51.46         46.49         3.25 o                         
   4   4   8        314.14        317.91         4.04 o                         
   5   4   8          1.80          6.10         3.82 o                         
  -7   5   8        205.97        215.39         6.14 o                         
  -6   5   8         12.65         12.78         3.07 o                         
  -5   5   8        513.56        508.57         5.36 o                         
  -4   5   8          1.19          3.80         2.92 o                         
  -3   5   8        198.02        209.13         3.14 o                         
  -2   5   8          1.00          3.35         2.86 o                         
  -1   5   8         27.97         39.24         2.88 o                         
   0   5   8         15.07         15.73         3.03 o                         
   1   5   8        594.07        571.61         7.64 o                         
   2   5   8         16.46         23.20         3.06 o                         
   3   5   8          2.24          5.24         3.12 o                         
   4   5   8         24.93         29.72         3.50 o                         
   5   5   8          5.72         13.95         3.90 o                         
  -7   6   8         40.36         38.80         3.24 o                         
  -6   6   8        143.31        140.96         3.31 o                         
  -5   6   8          4.60          5.20         2.92 o                         
  -4   6   8        149.58        157.79         4.17 o                         
  -3   6   8        441.29        433.68         5.21 o                         
  -2   6   8        182.78        181.93         3.38 o                         
  -1   6   8          3.86          7.39         3.04 o                         
   0   6   8        500.80        500.20         4.44 o                         
   1   6   8         64.82         65.35         2.99 o                         
   2   6   8        264.35        276.46         3.41 o                         
   3   6   8         13.70         13.12         3.25 o                         
   4   6   8         44.52         45.08         3.50 o                         
  -7   7   8          3.03          5.72         3.39 o                         
  -6   7   8         10.91          7.91         3.15 o                         
  -5   7   8         35.18         35.43         2.95 o                         
  -4   7   8          3.58          3.03         2.81 o                         
  -3   7   8         60.48         69.27         3.23 o                         
  -2   7   8         89.33         93.24         3.15 o                         
  -1   7   8        313.61        323.29         3.58 o                         
   0   7   8          1.32          2.54         2.85 o                         
   1   7   8        472.34        481.77         9.50 o                         
   2   7   8          0.04          4.26         3.12 o                         
   3   7   8        172.12        175.26         3.50 o                         
   4   7   8          3.82          8.22         3.59 o                         
  -6   8   8         43.35         39.10         3.44 o                         
  -5   8   8         42.28         46.93         3.12 o                         
  -4   8   8        443.92        422.69         5.88 o                         
  -3   8   8         52.34         65.74         3.04 o                         
  -2   8   8          9.27         12.18         3.34 o                         
  -1   8   8        135.69        151.17         3.15 o                         
   0   8   8        104.45        115.96         3.12 o                         
   1   8   8          0.07          3.27         2.97 o                         
   2   8   8         49.97         44.55         3.07 o                         
   3   8   8         22.81         26.86         3.28 o                         
  -5   9   8        334.91        304.27         6.64 o                         
  -4   9   8         60.47         56.12         3.48 o                         
  -3   9   8        183.15        210.84         7.08 o                         
  -2   9   8         54.02         44.02         2.96 o                         
  -1   9   8         95.96         95.85         3.26 o                         
   0   9   8          1.40          6.63         3.20 o                         
   1   9   8         23.77         27.95         3.20 o                         
   2   9   8          3.10          3.29         3.25 o                         
  -4  10   8        134.75        119.72         3.58 o                         
  -3  10   8          0.06          7.35         3.46 o                         
  -2  10   8        226.07        226.77         3.48 o                         
  -1  10   8         50.16         53.85         3.47 o                         
   0  10   8        179.51        179.18         5.70 o                         
   1  10   8          7.00          5.81         3.21 o                         
  -7   0   9        230.68        227.38         6.14 o                         
  -5   0   9          9.92         15.39         4.19 o                         
  -3   0   9         10.28          6.66         3.80 o                         
  -1   0   9        264.69        259.53         5.36 o                         
   1   0   9          6.82          7.15         4.11 o                         
   3   0   9         13.25         19.38         4.47 o                         
  -7   1   9        148.76        150.17         4.02 o                         
  -6   1   9        147.18        146.80         3.04 o                         
  -5   1   9        104.22        105.55         3.01 o                         
  -4   1   9          4.34          4.87         2.77 o                         
  -3   1   9         85.81         95.69         2.90 o                         
  -2   1   9        946.55        968.90         4.67 o                         
  -1   1   9          0.05         -0.45         2.73 o                         
   0   1   9        398.90        411.82         3.19 o                         
   1   1   9          1.75          4.38         2.85 o                         
   2   1   9         72.09         76.08         3.19 o                         
   3   1   9          0.32          3.64         3.24 o                         
   4   1   9        110.13        110.19         4.02 o                         
  -7   2   9         96.85         85.16         3.36 o                         
  -6   2   9          0.11          1.01         3.18 o                         
  -5   2   9        127.28        123.85         3.00 o                         
  -4   2   9        167.47        169.90         3.93 o                         
  -3   2   9        441.49        465.42         4.44 o                         
  -2   2   9          5.83          9.19         2.89 o                         
  -1   2   9        972.25        992.66         7.42 o                         
   0   2   9          6.76         11.62         2.90 o                         
   1   2   9        383.86        400.42         4.84 o                         
   2   2   9         28.68         36.85         3.37 o                         
   3   2   9        238.40        230.20         5.36 o                         
   4   2   9          0.68          5.63         3.56 o                         
  -7   3   9         21.50         19.20         3.06 o                         
  -6   3   9        165.29        168.98         3.10 o                         
  -5   3   9        194.27        204.66         4.22 o                         
  -4   3   9         29.02         36.97         2.94 o                         
  -3   3   9          4.49          4.45         2.66 o                         
  -2   3   9        186.78        187.31         2.97 o                         
  -1   3   9         10.19         14.43         2.80 o                         
   0   3   9         35.50         33.77         2.82 o                         
   1   3   9          2.02          1.02         3.21 o                         
   2   3   9          4.69          8.87         3.64 o                         
   3   3   9         92.83         96.37         3.63 o                         
   4   3   9         60.52         43.84         3.71 o                         
  -7   4   9        131.28        116.98         3.36 o                         
  -6   4   9         61.89         65.96         3.17 o                         
  -5   4   9          8.31         11.13         2.81 o                         
  -4   4   9          8.27         15.69         2.99 o                         
  -3   4   9        136.63        140.11         3.13 o                         
  -2   4   9        163.09        157.74         3.23 o                         
  -1   4   9         50.53         51.24         2.85 o                         
   0   4   9          3.90          4.69         3.15 o                         
   1   4   9         38.48         37.13         3.14 o                         
   2   4   9         21.96         24.46         2.93 o                         
   3   4   9          5.62          6.80         3.25 o                         
   4   4   9         16.44         16.74         3.65 o                         
  -6   5   9         41.71         42.11         3.13 o                         
  -5   5   9          8.46         14.09         2.96 o                         
  -4   5   9        151.49        167.67         3.08 o                         
  -3   5   9         36.36         42.45         3.51 o                         
  -2   5   9        454.55        485.92         5.98 o                         
  -1   5   9         30.03         34.44         2.88 o                         
   0   5   9        560.48        574.02         5.07 o                         
   1   5   9         84.17         85.49         3.23 o                         
   2   5   9        369.06        377.05         7.32 o                         
   3   5   9          0.67          7.62         3.26 o                         
  -6   6   9         44.19         44.67         3.14 o                         
  -5   6   9         20.16         23.01         3.09 o                         
  -4   6   9        128.32        132.44         3.05 o                         
  -3   6   9        224.76        230.13         3.57 o                         
  -2   6   9         28.76         34.97         2.86 o                         
  -1   6   9        281.74        284.24         3.79 o                         
   0   6   9          1.25          5.79         2.90 o                         
   1   6   9        286.48        295.21         3.89 o                         
   2   6   9          7.72          8.22         3.29 o                         
   3   6   9         47.64         45.15         3.37 o                         
  -5   7   9          0.22          7.69         3.09 o                         
  -4   7   9         58.65         63.98         3.13 o                         
  -3   7   9          5.24          8.50         2.99 o                         
  -2   7   9         18.31         14.91         3.22 o                         
  -1   7   9         19.81         16.61         3.68 o                         
   0   7   9          7.89         12.85         3.04 o                         
   1   7   9          0.56          6.47         3.26 o                         
   2   7   9         54.22         49.25         3.35 o                         
  -4   8   9          7.06          4.61         3.10 o                         
  -3   8   9        124.34        123.69         4.18 o                         
  -2   8   9          6.28         13.16         4.02 o                         
  -1   8   9        110.08        111.00         3.73 o                         
   0   8   9         12.38         10.96         3.08 o                         
   1   8   9         67.12         68.33         3.29 o                         
  -3   9   9         37.60         35.51         3.42 o                         
  -2   9   9        135.79        140.30         3.55 o                         
  -1   9   9          0.01          0.50         3.37 o                         
   0   9   9        108.62        101.37         3.55 o                         
  -6   0  10        163.88        168.17         5.49 o                         
  -4   0  10        286.11        293.47         4.43 o                         
  -2   0  10        116.56        133.90         4.10 o                         
   0   0  10        609.46        595.76         8.73 o                         
   2   0  10        119.40        114.26         4.67 o                         
  -6   1  10         46.40         50.30         3.13 o                         
  -5   1  10         26.23         30.07         2.96 o                         
  -4   1  10          1.61          7.17         2.93 o                         
  -3   1  10        194.22        195.03         3.05 o                         
  -2   1  10         46.02         41.75         2.81 o                         
  -1   1  10        169.31        171.45         3.05 o                         
   0   1  10          7.09          5.98         2.91 o                         
   1   1  10          7.70         11.89         3.00 o                         
   2   1  10         48.75         58.24         3.12 o                         
   3   1  10         78.11         65.90         3.60 o                         
  -6   2  10         34.49         35.71         3.10 o                         
  -5   2  10          0.95          2.29         2.89 o                         
  -4   2  10        218.86        203.94         3.11 o                         
  -3   2  10          2.23          2.18         2.78 o                         
  -2   2  10         24.00         26.58         2.74 o                         
  -1   2  10         10.81         11.19         2.83 o                         
   0   2  10         25.35         27.07         2.94 o                         
   1   2  10          9.18         10.41         2.99 o                         
   2   2  10          5.44          4.56         3.36 o                         
   3   2  10          3.97          8.87         3.60 o                         
  -6   3  10         13.09         15.69         3.17 o                         
  -5   3  10        435.01        427.45         6.10 o                         
  -4   3  10         77.12         74.47         2.97 o                         
  -3   3  10        153.34        153.36         4.12 o                         
  -2   3  10          9.85          6.65         2.83 o                         
  -1   3  10        296.01        292.00         3.29 o                         
   0   3  10         33.60         40.92         3.07 o                         
   1   3  10         84.28         84.18         3.30 o                         
   2   3  10          4.92          6.04         3.39 o                         
  -5   4  10         27.08         25.70         2.93 o                         
  -4   4  10        287.88        296.66         3.40 o                         
  -3   4  10          3.18          8.11         2.89 o                         
  -2   4  10        234.67        232.85         3.71 o                         
  -1   4  10          1.92          8.56         3.18 o                         
   0   4  10         52.73         57.54         3.08 o                         
   1   4  10          0.00          6.37         3.09 o                         
   2   4  10         56.88         44.42         3.43 o                         
  -5   5  10         95.54         80.65         3.37 o                         
  -4   5  10         13.44         14.76         2.96 o                         
  -3   5  10          3.73          6.81         2.98 o                         
  -2   5  10        104.35        108.93         3.18 o                         
  -1   5  10         38.14         44.26         3.10 o                         
   0   5  10         51.33         44.04         3.15 o                         
   1   5  10         44.10         40.88         3.63 o                         
  -4   6  10         72.70         67.05         3.61 o                         
  -3   6  10         37.41         36.30         3.12 o                         
  -2   6  10        145.87        126.26         3.66 o                         
  -1   6  10         26.02         26.28         3.04 o                         
   0   6  10        179.89        178.47         4.07 o                         
   1   6  10          1.57         11.35         3.31 o                         
  -3   7  10        359.53        335.69         9.76 o                         
  -2   7  10         12.16         17.72         3.11 o                         
  -1   7  10         96.10         88.98         3.58 o                         
  -3   0  11          2.82          8.41         4.24 o                         
  -1   0  11          0.64         -0.37         4.21 o                         
  -4   1  11         71.50         70.00         3.13 o                         
  -3   1  11         47.37         50.22         3.50 o                         
  -2   1  11         82.10         76.93         3.16 o                         
  -1   1  11         33.70         44.55         3.04 o                         
   0   1  11        139.59        124.40         3.26 o                         
  -4   2  11          0.01          3.06         3.04 o                         
  -3   2  11        259.43        255.09         6.15 o                         
  -2   2  11         14.90         13.11         2.94 o                         
  -1   2  11         63.58         53.50         3.36 o                         
   0   2  11         33.11         48.69         6.47 o                         
  -3   3  11          0.15          5.30         3.06 o                         
  -2   3  11         44.63         42.80         3.55 o                         
  -1   3  11         48.74         55.87         3.22 o                         
                                                                                
